# Supplementary material for: A surviving beta cell subpopulation enriched in patients with T1D
Source: bioRxiv. 2026 May 27:2026.05.15.725449. Preprint. [Version 2] doi: 10.64898/2026.05.15.725449 (PMC13228542; doi:10.64898/2026.05.15.725449)
Supplement: Supplement 1 [file media-1.xlsx]

## Sheet: Supplementary Table 1
Supplementary Table 1: Sample metadata
DonorID	Disease Status	Sex	Age	BMI	Ethnicity	Diabetes Status	Disease Duration	GADA Level	GADA Status	IA-2 Level	IA-2 Status	IAA Level	IAA Status	ZNT8 Level	ZNT8 Status	Cause of Death	Tissue Source	10X Reagent Kit
HPAP-020	T1D	M	14yo	13.2	Caucasian	Recent T1DM Unsuspected	NA	29/20	1	207/5	1	0.013/0.01	1	0.073/0.02	1	Anoxia	nPod	10X-Chromium-GEX-3p-v2
HPAP-021	T1D	F	13yo	21.4	Caucasian	T1DM	7 years	0/20	0	0/5	0	0.487/0.01	1	-0.4	0	Anoxia	nPod	10X-Chromium-GEX-3p-v2
HPAP-022	ND	F	39yo	34.7	Caucasian	Non-diabetic	NA	0/20	0	0/5	0	0.001/0.01	0	0.007/0.02	0	Anoxia	UPenn	10X-Chromium-GEX-3p-v2
HPAP-023	T1D	F	17yo	21.35	Caucasian	T1DM	7 years	2/20	0	0/5	0	0.835/0.01	1	0/0.02	0	Anoxia/DKA	nPod	10X-Chromium-GEX-3p-v2
HPAP-024	AAb+	M	18yo	24.59	Caucasian	Non-diabetic	NA	203/20	1	0/5	0	0/0.01	0	0/0.02	0	Head Trauma	nPod	10X-Chromium-GEX-3p-v2
HPAP-026	ND	M	24yo	20.8	Caucasian	Non-diabetic	NA	0/20	0	0/5	0	0/0.01	0	0/0.02	0	Anoxia	nPod	10X-Chromium-GEX-3p-v2
HPAP-028	T1D	M	4yo	17.3	Caucasian	T1DM	3 years	NA	0	NA	0	NA	0	NA	0	Cerebral Edema (DKA)	nPod	10X-Chromium-GEX-3p-v2
HPAP-029	AAb+	M	23yo	28.6	Caucasian	Non-diabetic	NA	84/20	1	0/5	0	0/0.01	0	0/0.02	0	Anoxia	nPod	10X-Chromium-GEX-3p-v2
HPAP-032	T1D	F	10yo	16.3	Caucasian	T1DM	3 years	0/20	0	64/5	1	0.386/0.01	1	0/0.02	0	Anoxia	nPod	10X-Chromium-GEX-3p-v2
HPAP-034	ND	M	13yo	18.6	Caucasian	Non-diabetic	NA	0/20	0	0/5	0	0.002/0.010	0	0.006/0.020	0	Head Trauma	UPenn	10X-Chromium-GEX-3p-v2
HPAP-035	ND	M	35yo	26.91	Caucasian	Non-diabetic	NA	0/20	0	0/5	0	0.002/0.010	0	0.006/0.020	0	Anoxia	UPenn	10X-Chromium-GEX-3p-v2
HPAP-036	ND	F	23yo	16	Caucasian	Non-diabetic	NA	0/20	0	0/5	0	0.002/0.010	0	0.006/0.020	0	Head Trauma	nPod	10X-Chromium-GEX-3p-v2
HPAP-037	ND	F	35yo	21.9	Caucasian	Non-diabetic	NA	0/20	0	0/5	0	0.000/0.010	0	0.002/0.020	0	Cerebrovascular/Stroke	UPenn	10X-Chromium-GEX-3p-v2
HPAP-038	AAb+	M	13yo	18.34	Caucasian	Non-diabetic	NA	890/20	1	0/5	0	0.005/0.010	0	0.003/0.020	0	GSW	nPod	10X-Chromium-GEX-3p-v3
HPAP-039	ND	F	5yo	16.3	Caucasian	Non-diabetic	NA	0/20	0	0/5	0	0.002/0.010	0	0.001/0.020	0	Anoxia	nPod	10X-Chromium-GEX-3p-v3
HPAP-040	ND	M	35yo	23.98	Caucasian	Non-diabetic	NA	0/20	0	0/5	0	0.003/0.010	0	0.004/0.020	0	Cerebrovascular/Stroke	UPenn	10X-Chromium-GEX-3p-v3
HPAP-042	ND	M	13mo	17.9	Caucasian	Non-diabetic	NA	0/20	0	0/5	0	0.003/0.010	0	0.008/0.020	0	Anoxia/Cardiovascular	nPod	10X-Chromium-GEX-3p-v3
HPAP-043	AAb+	M	15yo	24.1	Hispanic	Non-diabetic	NA	0/20	0	155/5	1	0.001/0.010	0	0.090/0.020	1	Head Trauma	nPod	10X-Chromium-GEX-3p-v3
HPAP-044	ND	F	3yo	12	Caucasian	Non-diabetic	NA	0/20	0	0/5	0	0.001/0.010	0	0.003/0.020	0	Anoxia	nPod	10X-Chromium-GEX-3p-v3
HPAP-045	AAb+	F	27yo	26.2	Caucasian	Non-diabetic	NA	321/20	1	0/5	0	0.003/0.010	0	0.004/0.020	0	Anoxia	nPod	10X-Chromium-GEX-3p-v3
HPAP-047	ND	M	8yo	16.82	Caucasian	Non-diabetic	NA	0/20	0	0/5	0	-0.2	0	0.002/0.020	0	Cerebrovascular/Stroke	UPenn	10X-Chromium-GEX-3p-v3
HPAP-049	AAb+	M	29yo	32.65	Caucasian	Non-diabetic	NA	412/20	1	0/5	0	0.001/0.010	0	0.005/0.020	0	Head Trauma	nPod	10X-Chromium-GEX-3p-v3
HPAP-050	AAb+	F	21yo	29.13	Hispanic	Non-diabetic	NA	203/20	1	0/5	0	0.003/0.010	0	0.004/0.020	0	Anoxia	nPod	10X-Chromium-GEX-3p-v3
HPAP-052	ND	M	27yo	38.72	African american/Black	Non-diabetic	NA	0/20	0	0/5	0	0.001/0.010	0	0.000/0.020	0	Anoxia/Asthma	UPenn	10X-Chromium-GEX-3p-v3
HPAP-053	ND	F	58yo	24.2	Caucasian	Non-diabetic	NA	0/20	0	0/5	0	0.001/0.010	0	0.003/0.020	0	Anoxia	UPenn	10X-Chromium-GEX-3p-v3
HPAP-054	ND	F	40yo	30.85	Caucasian	Non-diabetic	NA	1/20	0	0/5	0	0.001/0.010	0	0.007/0.020	0	Head Trauma	UPenn	10X-Chromium-GEX-3p-v3
HPAP-055	T1D	M	24yo	27.9	Hispanic	T1DM	7 years	55/20	1	255/5	1	0.013/0.010	1	1.099/0.020	1	Anoxia	UPenn	10X-Chromium-GEX-3p-v3
HPAP-056	ND	M	33yo	32.89	Caucasian	Non-diabetic	NA	0/20	0	0/5	0	0.003/0.010	0	0.004/0.020	0	Anoxia	UPenn	10X-Chromium-GEX-3p-v3
HPAP-059	ND	M	35yo	37.96	Caucasian	Non-diabetic	NA	0/20	0	0/5	0	0.003/0.010	0	0.003/0.020	0	Anoxia	UPenn	10X-Chromium-GEX-3p-v3
HPAP-063	ND	F	45yo	38.41	Caucasian	Non-diabetic	NA	0/20	0	0/5	0	0.000/0.010	0	-0.6	0	Anoxia	UPenn	10X-Chromium-GEX-3p-v3
HPAP-064	T1D	M	24yo	16.98	African american/Black	T1DM	NA	0/20	0	0/5	0	-0.2	0	0.027/0.020	1	Anoxia	UPenn	10X-Chromium-GEX-3p-v3
HPAP-071	T1D	F	12yo	15.42	Caucasian	T1DM	NA	2/20	0	245/5	1	0.071/0.010	1	0.013/0.020	0	Anoxia	nPod	10X-Chromium-GEX-3p-v3.1
HPAP-072	AAb+	M	19yo	23.09	Hispanic	Non-diabetic	NA	204/20	1	0/5	0	0.002/0.010	0	0.002/0.020	0	Anoxia	nPod	10X-Chromium-GEX-3p-v3.1
HPAP-074	ND	F	40yo	36.88	Caucasian	Non-diabetic	NA	5/20	0	0/5	0	-0.1	0	-0.2	0	Anoxia	UPenn	10X-Chromium-GEX-3p-v3.1
HPAP-077	ND	M	47yo	32.78	Caucasian	Non-diabetic	NA	0/20	0	0/5	0	-0.6	0	0.003/0.020	0	Anoxia	UPenn	10X-Chromium-GEX-3p-v3.1
HPAP-080	ND	M	22yo	35.71	Hispanic	Non-diabetic	NA	12/20	0	0/5	0	-0.2	0	-0.25	0	Head Trauma	nPod	10X-Chromium-GEX-3p-v3
HPAP-084	T1D	F	12yo	18.48	Caucasian	T1DM (recent DKA)	NA	27/20	1	139/5	1	-0.1	0	0.116/0.020	1	Anoxia	nPod	10X-Chromium-GEX-3p-v3
HPAP-087	T1D	F	15yo	19.26	Caucasian	T1DM	6-10 years	0/20	0	0/5	0	0.147/0.010	1	-0.3	0	Anoxia	nPod	10X-Chromium-GEX-3p-v3
HPAP-092	AAb+	M	21yo	25.63	Hispanic	Non-diabetic	NA	38/20	1	0/5	0	-0.1	0	-0.15	0	Head Trauma	nPod	10X-Chromium-GEX-3p-v3
HPAP-093	ND	F	50yo	34.98	Caucasian	Non-diabetic	NA	0/20	0	0/5	0	-0.3	0	-0.2	0	Anoxia	nPod	10X-Chromium-GEX-3p-v3
HPAP-095	ND	F	23yo	34.32	African american/Black	Non-diabetic	NA	0/20	0	0/5	0	0.001/0.010	0	-0.2	0	Anoxia	UPenn	10X-Chromium-GEX-3p-v3.1
HPAP-097	ND	F	54yo	29.17	African american/Black	Non-diabetic	NA	0/20	0	0/5	0	-0.4	0	0.008/0.020	0	Anoxia	UPenn	10X-Chromium-GEX-3p-v3.1
HPAP-099	ND	F	28yo	24.7	Hispanic	Non-diabetic	NA	0/20	0	0/5	0	-0.8	0	0.000/0.020	0	Cerebrovascular/Stroke	UPenn	10X-Chromium-GEX-3p-v3
HPAP-101	ND	F	55yo	38.07	Hispanic	Non-diabetic	NA	0/20	0	0/5	0	-0.1	0	-0.35	0	Cerebrovascular/Stroke	nPod	10X-Chromium-GEX-3p-v3
HPAP-103	ND	F	49yo	36.44	Caucasian	Non-diabetic	NA	0/20	0	0/5	0	-0.1	0	-0.1	0	Cerebrovascular/Stroke	UPenn	10X-Chromium-GEX-3p-v3
HPAP-104	ND	M	4yo	20.63	Hispanic	Non-diabetic	NA	0/20	0	0/5	0	-0.1	0	-0.05	0	Anoxia	UPenn	10X-Chromium-GEX-3p-v3
HPAP-105	ND	F	51yo	28.1	Hispanic	Non-diabetic	NA	0/20	0	0/5	0	0.002/0.010	0	-0.2	0	Head trauma	nPod	10X-Chromium-GEX-3p-v3
HPAP-107	AAb+	M	15yo	23.6	Caucasian	Non-diabetic	NA	848/20	1	21/5	1	0.004/0.010	0	0.071/0.020	1	Head Trauma	nPod	10X-Chromium-GEX-3p-v3
HPAP-110	ND	M	31yo	36.25	Caucasian	Non-diabetic	NA	0/20	0	0/5	0	0.001/0.010	0	-0.1	0	Anoxia	UPenn	10X-Chromium-GEX-3p-v3.1
HPAP-113	T1D	M	9yo	15.92	Caucasian	T1DM (recent DKA)	NA	0/20	0	0/5	0	0.000/0.001	0	0.137/0.02	1	Anoxia	nPod	10X-Chromium-GEX-3p-v3.1
HPAP-114	AAb+	F	21yo	25.66	Caucasian	Non-diabetic	NA	531/20	1	0/5	0	-0.3	0	-0.05	0	Head Trauma	nPod	10X-Chromium-GEX-3p-v3.1
HPAP-117	ND	M	64yo	32.39	African american/Black	Non-diabetic	NA	0/20	0	0/5	0	-0.2	0	-0.05	0	Cerebrovascular/Stroke	nPod	10X-Chromium-GEX-3p-v3.1
HPAP-118	ND	F	51yo	33.01	Caucasian	Non-diabetic	NA	0/20	0	0/5	0	-0.1	0	-0.1	0	Head Trauma	Penn	10X-Chromium-GEX-3p-v3.1
HPAP-119	ND	F	48yo	29.45	Hispanic	Non-diabetic	NA	0/20	0	0/5	0	0.001/0.010	0	-0.15	0	Cerebrovascular/Stroke	nPod	10X-Chromium-GEX-3p-v3.1
HPAP-122	ND	F	21yo	30.05	Caucasian	Non-diabetic	NA	1/20	0	0/5	0	0.002/0.010	0	-0.15	0	Head Trauma	Penn	10X-Chromium-GEX-3p-v3.1
HPAP-123	T1D	M	25yo	21.35	Caucasian	T1DM	3 years	161/20	1	0/5	0	0.357/0.010	1	0.031/0.020	1	Anoxia	nPod	10X-Chromium-GEX-3p-v3.1

## Sheet: Supplementary Table 2
Supplementary Table 2: HPAP islet cluster DEGs
gene	cell type	pct.1	pct.2	avg_log2FC	p_val	p_val_adj
PECAM1	endothelial	0.886	0.024	6.87517	0	0
GNG11	endothelial	0.934	0.096	4.95905	0	0
ESAM	endothelial	0.828	0.015	6.77225	0	0
PCAT19	endothelial	0.818	0.009	7.30004	0	0
PLVAP	endothelial	0.797	0.009	7.06577	0	0
MEF2C	endothelial	0.813	0.026	6.1991	0	0
EMP1	endothelial	0.84	0.072	4.67883	0	0
TCF4	endothelial	0.912	0.169	4.70167	0	0
CLIC4	endothelial	0.874	0.137	4.42982	0	0
ADGRL4	endothelial	0.732	0.006	7.37374	0	0
IFI27	endothelial	0.745	0.023	5.60949	0	0
AFAP1L1	endothelial	0.705	0.013	6.6472	0	0
DOCK4	endothelial	0.806	0.122	4.04319	0	0
LAMA4	endothelial	0.719	0.036	5.30631	0	0
PLEKHG1	endothelial	0.696	0.023	6.08765	0	0
WWTR1	endothelial	0.827	0.155	3.91953	0	0
KDR	endothelial	0.669	0.005	7.47403	0	0
PODXL	endothelial	0.687	0.024	6.06693	0	0
RGCC	endothelial	0.7	0.037	5.55897	0	0
SH3BP5	endothelial	0.736	0.089	4.41441	0	0
COL4A2	endothelial	0.729	0.092	3.0031	0	0
CCDC85B	endothelial	0.877	0.244	4.08149	0	0
ERG	endothelial	0.638	0.011	6.481	0	0
CALCRL	endothelial	0.632	0.006	7.3303	0	0
JCAD	endothelial	0.677	0.053	4.67636	0	0
COL4A1	endothelial	0.696	0.078	3.17818	0	0
CLDN5	endothelial	0.613	0.006	7.50417	0	0
PLEKHO1	endothelial	0.682	0.08	3.82488	0	0
NRP2	endothelial	0.655	0.059	4.27384	0	0
SPARC	endothelial	0.652	0.056	2.8672	0	0
MSN	endothelial	0.728	0.135	3.14495	0	0
RAPGEF5	endothelial	0.689	0.097	4.37309	0	0
SPARCL1	endothelial	0.648	0.057	3.42785	0	0
CXCR4	endothelial	0.601	0.014	6.03383	0	0
RAMP2	endothelial	0.621	0.036	5.30979	0	0
ARHGAP29	endothelial	0.705	0.121	3.61316	0	0
PGF	endothelial	0.593	0.014	6.30029	0	0
YES1	endothelial	0.828	0.258	3.30894	0	0
TGFBR2	endothelial	0.679	0.114	3.59264	0	0
FLT1	endothelial	0.57	0.007	6.77991	0	0
ELK3	endothelial	0.653	0.092	3.84446	0	0
SOX18	endothelial	0.563	0.004	7.59523	0	0
DAB2	endothelial	0.634	0.077	3.57979	0	0
CLEC14A	endothelial	0.562	0.005	7.37971	0	0
HSPG2	endothelial	0.616	0.059	4.6092	0	0
GRK5	endothelial	0.585	0.032	4.50931	0	0
ETS1	endothelial	0.739	0.191	3.2146	0	0
EGFL7	endothelial	0.712	0.165	3.37922	0	0
PTPRB	endothelial	0.549	0.007	6.84416	0	0
STC1	endothelial	0.565	0.024	6.12171	0	0
IGFBP4	endothelial	0.602	0.062	2.66521	0	0
IFITM3	endothelial	0.811	0.272	2.08454	0	0
GMFG	endothelial	0.574	0.037	4.58162	0	0
BCL6B	endothelial	0.538	0.004	7.48001	0	0
CLEC2B	endothelial	0.557	0.024	4.91687	0	0
DOCK9	endothelial	0.675	0.142	3.66519	0	0
TM4SF1	endothelial	0.831	0.301	2.24654	0	0
ADGRF5	endothelial	0.544	0.014	5.95587	0	0
EMCN	endothelial	0.532	0.005	7.23227	0	0
ZFP36L2	endothelial	0.697	0.181	3.1702	0	0
ITPKB	endothelial	0.539	0.025	5.05645	0	0
FKBP1A	endothelial	0.766	0.252	3.07371	0	0
CDK17	endothelial	0.627	0.115	3.60392	0	0
SMAD1	endothelial	0.673	0.165	3.35455	0	0
OSBPL10	endothelial	0.645	0.141	3.62068	0	0
TIE1	endothelial	0.508	0.005	7.05566	0	0
PTPRM	endothelial	0.816	0.314	2.88851	0	0
PTPRE	endothelial	0.537	0.038	4.54535	0	0
VWF	endothelial	0.506	0.007	6.83263	0	0
ID3	endothelial	0.612	0.117	3.15242	0	0
CD93	endothelial	0.497	0.005	6.91895	0	0
PXDN	endothelial	0.524	0.035	4.49148	0	0
ECSCR	endothelial	0.489	0.004	7.27668	0	0
SNRK	endothelial	0.671	0.19	3.17555	0	0
SPTBN1	endothelial	0.872	0.395	2.44167	0	0
DYSF	endothelial	0.485	0.009	6.39084	0	0
GYPC	endothelial	0.593	0.118	2.85524	0	0
PRKCH	endothelial	0.608	0.137	3.06487	0	0
RASGRF2	endothelial	0.499	0.03	5.12911	0	0
LUZP1	endothelial	0.593	0.125	3.03473	0	0
HOTAIRM1	endothelial	0.515	0.05	3.09459	0	0
RALA	endothelial	0.714	0.254	2.65499	0	0
TP53I11	endothelial	0.507	0.05	4.29453	0	0
HLA-E	endothelial	0.864	0.408	2.40657	0	0
PTPN12	endothelial	0.652	0.201	2.47749	0	0
MECOM	endothelial	0.559	0.11	2.67343	0	0
PLS3	endothelial	0.596	0.148	2.95639	0	0
MCAM	endothelial	0.481	0.034	4.50274	0	0
DOCK6	endothelial	0.511	0.065	3.77114	0	0
MAFF	endothelial	0.538	0.094	3.15771	0	0
SASH1	endothelial	0.561	0.118	2.98013	0	0
F2RL3	endothelial	0.448	0.007	6.71025	0	0
C17orf49	endothelial	0.684	0.245	2.44929	0	0
ZEB1	endothelial	0.726	0.287	2.24609	0	0
STX11	endothelial	0.46	0.025	4.66018	0	0
NEDD9	endothelial	0.629	0.196	2.37447	0	0
CRIM1	endothelial	0.617	0.185	2.36515	0	0
TNFRSF10D	endothelial	0.459	0.03	4.60925	0	0
PPP1R15A	endothelial	0.705	0.277	2.14756	0	0
KIT	endothelial	0.433	0.006	6.31511	0	0
AKAP13	endothelial	0.766	0.34	2.15882	0	0
PPP1R13B	endothelial	0.634	0.212	2.54894	0	0
ARPC5L	endothelial	0.739	0.32	2.45378	0	0
GRASP	endothelial	0.481	0.062	3.7443	0	0
SHANK3	endothelial	0.431	0.015	5.50644	0	0
HLA-B	endothelial	0.979	0.565	2.24202	0	0
IER2	endothelial	0.794	0.38	1.78604	0	0
BCL2L11	endothelial	0.52	0.107	3.20159	0	0
SLC9A3R2	endothelial	0.527	0.114	3.30152	0	0
RBP7	endothelial	0.429	0.018	5.51117	0	0
ELMO1	endothelial	0.522	0.116	2.55725	0	0
STOM	endothelial	0.473	0.068	3.29324	0	0
CFLAR	endothelial	0.632	0.229	2.27496	0	0
ARHGAP31	endothelial	0.434	0.032	4.39498	0	0
GNAI2	endothelial	0.705	0.303	2.26379	0	0
ZNF521	endothelial	0.425	0.025	4.44567	0	0
PALM2-AKAP2	endothelial	0.54	0.143	2.38606	0	0
ZC3H12C	endothelial	0.574	0.178	2.63198	0	0
ECE1	endothelial	0.551	0.156	2.69049	0	0
IGFBP7	endothelial	0.859	0.464	1.31146	0	0
KITLG	endothelial	0.422	0.027	4.94741	0	0
LMO2	endothelial	0.517	0.124	2.73596	0	0
LGALS1	endothelial	0.505	0.112	1.62525	0	0
SWAP70	endothelial	0.543	0.151	2.45288	0	0
RFLNB	endothelial	0.435	0.043	3.84599	0	0
CARHSP1	endothelial	0.588	0.196	2.2945	0	0
UPP1	endothelial	0.5	0.109	2.85393	0	0
SERPINE1	endothelial	0.424	0.033	4.25135	0	0
KLF3	endothelial	0.617	0.227	2.18516	0	0
UNC5B	endothelial	0.452	0.062	3.47151	0	0
KLF2	endothelial	0.404	0.014	5.62149	0	0
LEPROT	endothelial	0.642	0.253	2.18909	0	0
CNST	endothelial	0.536	0.149	2.62981	0	0
SULF2	endothelial	0.421	0.037	4.12122	0	0
PDCL	endothelial	0.46	0.078	3.2016	0	0
HES1	endothelial	0.56	0.179	2.17168	0	0
PDE4B	endothelial	0.436	0.055	3.45097	0	0
BCAP29	endothelial	0.596	0.219	2.2198	0	0
EMP2	endothelial	0.471	0.094	2.84475	0	0
MYL12A	endothelial	0.796	0.42	1.5775	0	0
RBM8A	endothelial	0.776	0.401	1.90243	0	0
IFI16	endothelial	0.426	0.052	3.10956	0	0
S100A13	endothelial	0.554	0.181	1.70703	0	0
RAI14	endothelial	0.462	0.089	3.16338	0	0
GPRC5B	endothelial	0.418	0.045	3.64029	0	0
QKI	endothelial	0.609	0.237	1.91867	0	0
EFNA1	endothelial	0.478	0.107	2.78679	0	0
BNIP2	endothelial	0.532	0.161	2.30482	0	0
PLK2	endothelial	0.5	0.13	2.74095	0	0
ADAMTS9	endothelial	0.437	0.068	2.68267	0	0
ETS2	endothelial	0.52	0.151	2.40966	0	0
ADGRL2	endothelial	0.448	0.08	3.09636	0	0
MYCT1	endothelial	0.37	0.002	7.45049	0	0
PNP	endothelial	0.421	0.053	3.60683	0	0
MGLL	endothelial	0.43	0.063	3.14643	0	0
EFNB1	endothelial	0.387	0.021	4.7421	0	0
MIR4435-2HG	endothelial	0.509	0.148	2.38606	0	0
FAM43A	endothelial	0.374	0.013	5.14465	0	0
LDHB	endothelial	0.577	0.217	1.78314	0	0
ITGA5	endothelial	0.397	0.038	3.8245	0	0
IFITM2	endothelial	0.484	0.125	2.07952	0	0
GAB1	endothelial	0.548	0.193	2.21349	0	0
HLA-C	endothelial	0.96	0.605	1.99932	0	0
PLPP1	endothelial	0.52	0.166	2.33909	0	0
TMEM255B	endothelial	0.363	0.009	5.75878	0	0
CDKN1A	endothelial	0.555	0.202	1.96106	0	0
LHFPL6	endothelial	0.406	0.053	2.91267	0	0
CDC37	endothelial	0.554	0.201	2.16641	0	0
CD34	endothelial	0.357	0.005	6.74421	0	0
TM4SF18	endothelial	0.36	0.009	6.01929	0	0
TNFAIP8L1	endothelial	0.368	0.018	4.86536	0	0
RHOJ	endothelial	0.358	0.009	5.77342	0	0
S100A16	endothelial	0.499	0.151	1.44631	0	0
PIM3	endothelial	0.549	0.202	2.45117	0	0
RAPGEF1	endothelial	0.611	0.264	2.08269	0	0
LXN	endothelial	0.398	0.053	3.67546	0	0
LPAR6	endothelial	0.375	0.03	4.06587	0	0
RIPOR1	endothelial	0.415	0.07	3.1481	0	0
CRIP2	endothelial	0.573	0.229	2.12653	0	0
MYO1E	endothelial	0.518	0.176	2.15396	0	0
LAYN	endothelial	0.365	0.023	4.31683	0	0
YBX3	endothelial	0.66	0.322	1.30009	0	0
FMNL3	endothelial	0.354	0.018	4.60648	0	0
PLCG2	endothelial	0.731	0.395	1.94114	0	0
SEC14L1	endothelial	0.522	0.187	2.40491	0	0
TUBB6	endothelial	0.473	0.139	1.88984	0	0
SVIL	endothelial	0.516	0.183	1.52711	0	0
RBMS1	endothelial	0.434	0.101	2.23851	0	0
SOX4	endothelial	0.568	0.235	1.14883	0	0
ITM2A	endothelial	0.344	0.012	5.18537	0	0
RDX	endothelial	0.739	0.408	1.93657	0	0
TSPAN14	endothelial	0.413	0.082	2.87337	0	0
COL15A1	endothelial	0.375	0.045	2.43405	0	0
ENG	endothelial	0.377	0.048	3.78569	0	0
APOLD1	endothelial	0.354	0.026	4.26107	0	0
S1PR1	endothelial	0.33	0.003	7.01887	0	0
ESM1	endothelial	0.329	0.003	7.3125	0	0
NFIB	endothelial	0.508	0.182	1.66735	0	0
MARCKSL1	endothelial	0.475	0.149	2.14157	0	0
FBXL7	endothelial	0.352	0.026	4.04579	0	0
ID2	endothelial	0.503	0.179	1.87074	0	0
ACVRL1	endothelial	0.333	0.011	5.30951	0	0
SPRY1	endothelial	0.361	0.04	4.13069	0	0
TMEM233	endothelial	0.327	0.006	6.21671	0	0
NEAT1	endothelial	0.983	0.663	1.11302	0	0
CD9	endothelial	0.549	0.23	1.8549	0	0
CD109	endothelial	0.337	0.018	4.41137	0	0
SOX17	endothelial	0.321	0.002	7.28338	0	0
CTTNBP2NL	endothelial	0.417	0.098	2.51549	0	0
ARID5A	endothelial	0.409	0.09	2.75106	0	0
RNF19A	endothelial	0.582	0.263	1.73247	0	0
SOD2	endothelial	0.809	0.491	0.924572	0	0
EBF1	endothelial	0.357	0.039	3.35356	0	0
PRDM1	endothelial	0.333	0.015	4.50516	0	0
DOCK1	endothelial	0.597	0.279	1.72426	0	0
PPP1R16B	endothelial	0.323	0.006	5.88706	0	0
PITPNM2	endothelial	0.418	0.102	2.77497	0	0
PPP1R18	endothelial	0.352	0.037	3.57458	0	0
RESF1	endothelial	0.453	0.138	2.21313	0	0
ICAM1	endothelial	0.363	0.048	3.49225	0	0
CAVIN1	endothelial	0.371	0.057	2.96214	0	0
UBALD2	endothelial	0.475	0.161	2.26297	0	0
NDUFA12	endothelial	0.714	0.401	1.90054	0	0
FGD5	endothelial	0.32	0.008	5.66713	0	0
TMSB10	endothelial	0.967	0.655	1.84128	0	0
A2M	endothelial	0.356	0.045	2.69129	0	0
TIMP3	endothelial	0.367	0.056	0.428995	0	0
CDC42EP3	endothelial	0.615	0.305	1.90792	0	0
MAP3K3	endothelial	0.446	0.136	2.23101	0	0
INSR	endothelial	0.595	0.285	2.26917	0	0
JUNB	endothelial	0.765	0.455	1.55422	0	0
PLCB1	endothelial	0.599	0.289	1.77036	0	0
MIDN	endothelial	0.614	0.305	1.66414	0	0
KIAA0355	endothelial	0.488	0.179	2.05344	0	0
CYTOR	endothelial	0.446	0.138	1.87293	0	0
RBMS3	endothelial	0.371	0.063	3.07813	0	0
ADCY4	endothelial	0.316	0.008	5.73069	0	0
AFDN	endothelial	0.635	0.329	1.46444	0	0
PTPRK	endothelial	0.564	0.258	1.27732	0	0
TCF7L1	endothelial	0.346	0.041	3.47093	0	0
TCIM	endothelial	0.422	0.117	2.26325	0	0
NOTCH1	endothelial	0.318	0.014	4.81542	0	0
SIN3B	endothelial	0.372	0.068	3.03097	0	0
SLC12A2	endothelial	0.434	0.131	2.11346	0	0
RIN3	endothelial	0.331	0.028	3.86955	0	0
DLL4	endothelial	0.318	0.015	4.96877	0	0
ATP1B3	endothelial	0.509	0.208	1.54793	0	0
ERBIN	endothelial	0.562	0.261	1.74737	0	0
TBCD	endothelial	0.393	0.092	2.75047	0	0
PRDX1	endothelial	0.763	0.462	0.903268	0	0
BMX	endothelial	0.307	0.006	6.27708	0	0
RAP1A	endothelial	0.584	0.285	1.5728	0	0
DYRK3	endothelial	0.368	0.069	3.01588	0	0
LATS2	endothelial	0.358	0.059	2.99339	0	0
FABP5	endothelial	0.545	0.247	1.65641	0	0
GALNT18	endothelial	0.359	0.061	3.33915	0	0
CDH5	endothelial	0.301	0.003	7.08222	0	0
PSMB8	endothelial	0.428	0.131	2.1416	0	0
HDAC7	endothelial	0.368	0.071	2.87991	0	0
CTNNB1	endothelial	0.609	0.313	1.53519	0	0
MTPN	endothelial	0.603	0.307	1.59014	0	0
TSC22D1	endothelial	0.731	0.435	1.71687	0	0
APP	endothelial	0.834	0.538	1.59286	0	0
ATP11A	endothelial	0.434	0.139	2.13345	0	0
NEDD4	endothelial	0.349	0.054	3.09377	0	0
TXNIP	endothelial	0.632	0.338	1.19502	0	0
CAV2	endothelial	0.416	0.123	1.44082	0	0
FOXO1	endothelial	0.642	0.35	1.63438	0	0
ARHGAP18	endothelial	0.389	0.098	2.7172	0	0
ASAP1	endothelial	0.682	0.391	1.26868	0	0
PTPRG	endothelial	0.394	0.104	2.27972	0	0
WASF2	endothelial	0.638	0.349	1.61965	0	0
NDUFA4	endothelial	0.83	0.541	1.24178	0	0
VGLL4	endothelial	0.532	0.245	1.63749	0	0
DUSP6	endothelial	0.333	0.046	3.45013	0	0
IL32	endothelial	0.551	0.264	0.54328	0	0
ST3GAL6	endothelial	0.429	0.143	2.25257	0	0
ITPRIP	endothelial	0.327	0.041	3.327	0	0
SOCS3	endothelial	0.336	0.05	3.50682	0	0
NASP	endothelial	0.522	0.237	1.63965	0	0
MAGOH	endothelial	0.53	0.245	1.57811	0	0
SRSF7	endothelial	0.502	0.217	1.72912	0	0
RTF1	endothelial	0.629	0.344	1.4706	0	0
RB1	endothelial	0.481	0.196	1.74637	0	0
NRIP1	endothelial	0.604	0.319	1.68784	0	0
SPSB1	endothelial	0.434	0.15	1.82168	0	0
RAB13	endothelial	0.527	0.243	1.70701	0	0
DGKH	endothelial	0.377	0.093	2.40634	0	0
USP31	endothelial	0.354	0.07	2.79857	0	0
EVA1B	endothelial	0.374	0.091	2.14755	0	0
PCDH1	endothelial	0.335	0.052	3.23662	0	0
JAM3	endothelial	0.405	0.123	2.16018	0	0
LARP6	endothelial	0.447	0.165	1.93428	0	0
FSCN1	endothelial	0.295	0.013	5.11719	0	0
N4BP3	endothelial	0.289	0.008	5.81167	0	0
KLHL5	endothelial	0.484	0.204	1.70924	0	0
FILIP1	endothelial	0.3	0.02	4.38938	0	0
RANBP17	endothelial	0.373	0.094	2.59582	0	0
HLA-A	endothelial	0.983	0.705	1.21998	0	0
KLF6	endothelial	0.624	0.346	1.10039	0	0
BST2	endothelial	0.334	0.056	2.54912	0	0
RHOC	endothelial	0.49	0.213	1.46054	0	0
SIPA1L2	endothelial	0.394	0.117	2.24617	0	0
ITGA1	endothelial	0.341	0.064	2.72423	0	0
ADAMTS7	endothelial	0.284	0.007	5.65728	0	0
NOP10	endothelial	0.642	0.366	1.45411	0	0
LRRC8A	endothelial	0.35	0.074	2.64526	0	0
CD81	endothelial	0.896	0.621	1.53408	0	0
TMEM50A	endothelial	0.614	0.339	1.46515	0	0
RAB5C	endothelial	0.579	0.304	1.43203	0	0
CLDND1	endothelial	0.46	0.186	1.77274	0	0
HBEGF	endothelial	0.309	0.035	4.0034	0	0
UBE2J1	endothelial	0.623	0.349	1.62564	0	0
CTHRC1	endothelial	0.303	0.03	3.35888	0	0
MEF2A	endothelial	0.713	0.44	1.32439	0	0
MIR22HG	endothelial	0.421	0.149	1.94402	0	0
PALMD	endothelial	0.287	0.015	4.48093	0	0
NAV1	endothelial	0.479	0.208	1.48639	0	0
INHBB	endothelial	0.276	0.005	6.50871	0	0
RPS6KA2	endothelial	0.353	0.084	2.60106	0	0
JAK1	endothelial	0.739	0.471	1.36869	0	0
EPAS1	endothelial	0.466	0.2	1.3203	0	0
SP100	endothelial	0.466	0.2	1.62479	0	0
CD74	endothelial	0.371	0.105	1.75101	0	0
ICAM2	endothelial	0.28	0.014	5.01479	0	0
FRMD8	endothelial	0.347	0.081	2.60178	0	0
NDRG1	endothelial	0.376	0.111	2.37398	0	0
CARD8	endothelial	0.299	0.034	3.5225	0	0
PSMA7	endothelial	0.867	0.602	1.49287	0	0
TNFRSF4	endothelial	0.267	0.003	7.08204	0	0
RBM17	endothelial	0.526	0.263	1.54079	0	0
ADM	endothelial	0.368	0.105	2.05448	0	0
PPFIBP1	endothelial	0.398	0.136	1.97483	0	0
SSH1	endothelial	0.423	0.161	1.91616	0	0
MAP1LC3B	endothelial	0.759	0.497	1.48071	0	0
SLFN5	endothelial	0.381	0.119	2.00325	0	0
VIM	endothelial	0.586	0.324	0.877875	0	0
CCDC50	endothelial	0.476	0.215	1.62712	0	0
HLA-DRB1	endothelial	0.291	0.03	2.61257	0	0
ANGPTL2	endothelial	0.291	0.03	3.22501	0	0
ISG20	endothelial	0.34	0.079	2.82521	0	0
FERMT2	endothelial	0.452	0.192	1.61237	0	0
DDX18	endothelial	0.563	0.303	1.45738	0	0
DGKD	endothelial	0.364	0.105	2.4069	0	0
FAM241A	endothelial	0.388	0.129	1.98286	0	0
EHD4	endothelial	0.328	0.069	2.74404	0	0
ARGLU1	endothelial	0.6	0.341	1.36033	0	0
BCL2	endothelial	0.314	0.056	2.72307	0	0
TMEM47	endothelial	0.28	0.022	3.9327	0	0
TNFSF10	endothelial	0.395	0.138	1.90114	0	0
FLI1	endothelial	0.269	0.012	4.74436	0	0
GABARAPL2	endothelial	0.72	0.463	1.42212	0	0
LIMS1	endothelial	0.543	0.287	1.29235	0	0
TACC2	endothelial	0.375	0.119	2.1173	0	0
RHOB	endothelial	0.433	0.178	1.89785	0	0
GFM1	endothelial	0.431	0.176	1.82485	0	0
TMSB4X	endothelial	0.958	0.703	1.12393	0	0
HOMER3	endothelial	0.289	0.035	3.5115	0	0
SF3B6	endothelial	0.675	0.422	1.31898	0	0
ADAM15	endothelial	0.309	0.056	2.90097	0	0
FMNL2	endothelial	0.35	0.097	2.08588	0	0
F2R	endothelial	0.285	0.032	2.65263	0	0
NFATC2	endothelial	0.322	0.069	2.77474	0	0
ENY2	endothelial	0.639	0.387	1.33808	0	0
EFNB2	endothelial	0.288	0.036	3.53555	0	0
HECA	endothelial	0.35	0.099	2.20931	0	0
CAMTA1	endothelial	0.587	0.336	1.26978	0	0
FCN3	endothelial	0.253	0.003	7.20971	0	0
WTAP	endothelial	0.636	0.386	1.37681	0	0
KANK3	endothelial	0.26	0.01	5.04766	0	0
AC002070.1	endothelial	0.257	0.008	5.34128	0	0
AC020916.1	endothelial	0.311	0.062	2.62763	0	0
BACE2	endothelial	0.494	0.245	1.12466	0	0
COL18A1	endothelial	0.367	0.118	1.38734	0	0
CNOT1	endothelial	0.582	0.333	1.40447	0	0
MGST2	endothelial	0.406	0.158	1.99569	0	0
SYPL1	endothelial	0.471	0.223	1.47221	0	0
YPEL3	endothelial	0.412	0.165	1.95562	0	0
MAP4K4	endothelial	0.571	0.324	1.38164	0	0
SNX3	endothelial	0.675	0.429	1.39055	0	0
PSMA3	endothelial	0.562	0.316	1.33596	0	0
DNAJC8	endothelial	0.626	0.38	1.24322	0	0
LAMC1	endothelial	0.438	0.192	1.50278	0	0
PSMA4	endothelial	0.502	0.256	1.48245	0	0
SH3RF3	endothelial	0.278	0.033	3.38267	0	0
MCTP1	endothelial	0.265	0.02	3.87789	0	0
PLXNA2	endothelial	0.367	0.122	2.36243	0	0
HYAL2	endothelial	0.293	0.048	3.22559	0	0
AL365214.2	endothelial	0.253	0.008	5.29641	0	0
LYN	endothelial	0.405	0.161	1.62192	0	0
THBS1	endothelial	0.295	0.051	3.02469	0	0
SYNE2	endothelial	0.472	0.228	1.47229	0	0
CYYR1	endothelial	0.272	0.029	3.7136	0	0
IQGAP1	endothelial	0.588	0.345	1.26645	0	0
LRMDA	endothelial	0.457	0.215	1.52725	0	0
TBC1D1	endothelial	0.38	0.138	1.82467	0	0
RALY	endothelial	0.499	0.257	1.3321	0	0
SNRPB	endothelial	0.687	0.446	1.11615	0	0
UTP11	endothelial	0.367	0.126	1.93304	0	0
APLP2	endothelial	0.666	0.426	1.10757	0	0
HLA-F	endothelial	0.279	0.039	3.21096	0	0
AL139807.1	endothelial	0.3	0.06	2.70642	0	0
HTRA1	endothelial	0.293	0.053	2.58903	0	0
REST	endothelial	0.367	0.128	1.75434	0	0
RNH1	endothelial	0.497	0.258	1.41479	0	0
THBD	endothelial	0.251	0.012	4.44624	0	0
UFD1	endothelial	0.512	0.273	1.43781	0	0
MAX	endothelial	0.472	0.233	1.42492	0	0
TCP11L2	endothelial	0.331	0.093	2.3534	0	0
CLIC1	endothelial	0.747	0.509	1.23954	0	0
BORCS7	endothelial	0.477	0.239	1.49082	0	0
JUP	endothelial	0.408	0.17	1.59361	0	0
SEPTIN7	endothelial	0.688	0.45	1.17549	0	0
PRRC2C	endothelial	0.729	0.492	1.21837	0	0
SEMA6B	endothelial	0.246	0.009	4.73996	0	0
A4GALT	endothelial	0.261	0.025	3.67702	0	0
GRPEL2	endothelial	0.297	0.061	2.95202	0	0
PEAK1	endothelial	0.419	0.183	1.47738	0	0
MRPS2	endothelial	0.331	0.096	2.64673	0	0
H2AFZ	endothelial	0.759	0.525	1.3384	0	0
GRB10	endothelial	0.425	0.191	1.66516	0	0
RASIP1	endothelial	0.247	0.013	4.48411	0	0
CHST15	endothelial	0.278	0.045	2.85243	0	0
FUS	endothelial	0.654	0.421	1.24879	0	0
SPRED1	endothelial	0.329	0.096	2.24264	0	0
CALD1	endothelial	0.414	0.181	0.726051	0	0
HMGB1	endothelial	0.972	0.739	1.65986	0	0
NFKBIA	endothelial	0.491	0.258	1.28715	0	0
SNRPG	endothelial	0.7	0.467	1.14377	0	0
BMPR2	endothelial	0.475	0.243	1.54051	0	0
PEA15	endothelial	0.364	0.133	1.80053	0	0
CTNNA1	endothelial	0.627	0.396	1.10724	0	0
MGAT1	endothelial	0.425	0.194	1.46603	0	0
NCOA7	endothelial	0.508	0.277	1.18309	0	0
SOCS2	endothelial	0.284	0.053	2.55424	0	0
AHR	endothelial	0.331	0.101	1.89685	0	0
KRR1	endothelial	0.468	0.239	1.43718	0	0
SEPTIN10	endothelial	0.384	0.155	1.63719	0	0
LMBR1	endothelial	0.448	0.219	1.61506	0	0
TPR	endothelial	0.499	0.27	1.35717	0	0
KBTBD2	endothelial	0.34	0.112	1.9811	0	0
FCHO2	endothelial	0.384	0.156	1.66958	0	0
TSPAN15	endothelial	0.317	0.089	2.19455	0	0
SGK1	endothelial	0.305	0.077	2.05825	0	0
TEK	endothelial	0.235	0.007	5.41232	0	0
UBTD1	endothelial	0.304	0.076	2.37349	0	0
ASXL1	endothelial	0.478	0.25	1.38707	0	0
LIMK2	endothelial	0.344	0.116	1.9967	0	0
MSX1	endothelial	0.252	0.025	3.34117	0	0
CD59	endothelial	0.755	0.528	0.896231	0	0
GNB4	endothelial	0.265	0.039	3.00003	0	0
DHX32	endothelial	0.442	0.216	1.62987	0	0
VSIR	endothelial	0.243	0.017	4.23763	0	0
EIF5	endothelial	0.742	0.516	1.15904	0	0
UACA	endothelial	0.32	0.095	2.05351	0	0
SRSF3	endothelial	0.614	0.389	1.15104	0	0
DDX5	endothelial	0.949	0.724	1.47512	0	0
PELI1	endothelial	0.338	0.114	1.77949	0	0
ROBO4	endothelial	0.226	0.002	6.9874	0	0
TMOD3	endothelial	0.456	0.232	1.33737	0	0
NCL	endothelial	0.789	0.566	1.06006	0	0
TBC1D15	endothelial	0.55	0.327	1.20759	0	0
CA4	endothelial	0.238	0.015	4.71505	0	0
LSM8	endothelial	0.539	0.317	1.2986	0	0
CHMP4B	endothelial	0.654	0.432	1.24557	0	0
DNAJB6	endothelial	0.602	0.38	1.20131	0	0
EIF4G2	endothelial	0.879	0.657	1.35246	0	0
POLR2A	endothelial	0.472	0.25	1.49588	0	0
FYN	endothelial	0.463	0.242	1.25725	0	0
PSMB3	endothelial	0.682	0.461	1.11964	0	0
LDB2	endothelial	0.263	0.042	3.22256	0	0
WNT2B	endothelial	0.284	0.063	2.65404	0	0
IQCJ-SCHIP1	endothelial	0.239	0.019	3.98583	0	0
MOB4	endothelial	0.456	0.237	1.34762	0	0
CD36	endothelial	0.281	0.062	3.31327	0	0
RTRAF	endothelial	0.632	0.413	1.22178	0	0
LRRC8C	endothelial	0.238	0.019	3.96444	0	0
SLC4A7	endothelial	0.426	0.207	1.47706	0	0
CCDC59	endothelial	0.436	0.217	1.40895	0	0
CLIC2	endothelial	0.228	0.009	4.96699	0	0
ITGA6	endothelial	0.302	0.083	2.25462	0	0
NR3C1	endothelial	0.583	0.364	1.25153	0	0
NOL7	endothelial	0.602	0.383	1.20634	0	0
ELOC	endothelial	0.653	0.435	1.17457	0	0
SLC2A3	endothelial	0.261	0.043	2.89245	0	0
DDX3X	endothelial	0.518	0.3	1.35467	0	0
VPS37B	endothelial	0.423	0.205	1.39834	0	0
PREX1	endothelial	0.252	0.034	3.26702	0	0
HNRNPA3	endothelial	0.621	0.403	1.17288	0	0
BZW1	endothelial	0.705	0.487	1.08634	0	0
AHNAK	endothelial	0.343	0.126	1.45507	0	0
GNA13	endothelial	0.395	0.178	1.55924	0	0
PLXND1	endothelial	0.251	0.034	3.27566	0	0
NDST1	endothelial	0.292	0.075	2.36393	0	0
FCHSD2	endothelial	0.416	0.199	1.48171	0	0
UTRN	endothelial	0.394	0.178	1.46262	0	0
TACC1	endothelial	0.544	0.328	1.13271	0	0
NFE2L2	endothelial	0.601	0.385	1.01458	0	0
CHSY1	endothelial	0.295	0.079	1.8805	0	0
GSTP1	endothelial	0.814	0.599	0.456471	0	0
RFTN1	endothelial	0.233	0.019	3.49652	0	0
DNAJA1	endothelial	0.557	0.343	1.28243	0	0
VAMP3	endothelial	0.418	0.204	1.45566	0	0
NTAN1	endothelial	0.293	0.079	2.15246	0	0
PDGFB	endothelial	0.225	0.012	5.12984	0	0
CAST	endothelial	0.676	0.464	1.03278	0	0
ARHGEF7	endothelial	0.421	0.209	1.53725	0	0
RCN2	endothelial	0.435	0.223	1.36796	0	0
CDH13	endothelial	0.223	0.011	5.42177	0	0
BAZ1A	endothelial	0.414	0.202	1.38531	0	0
RAPGEF4	endothelial	0.34	0.129	1.82829	0	0
CEP170	endothelial	0.352	0.141	1.67418	0	0
SKIL	endothelial	0.432	0.222	1.35475	0	0
PXN	endothelial	0.306	0.096	2.0481	0	0
PPM1F	endothelial	0.237	0.027	3.48449	0	0
STK10	endothelial	0.263	0.054	2.54407	0	0
SOX7	endothelial	0.212	0.003	6.30362	0	0
DIPK2B	endothelial	0.211	0.002	6.71866	0	0
IL6ST	endothelial	0.598	0.389	1.0159	0	0
FAM177A1	endothelial	0.561	0.353	1.32181	0	0
SELENOP	endothelial	0.401	0.193	1.12508	0	0
GJA1	endothelial	0.227	0.019	3.60346	0	0
PIK3C2B	endothelial	0.263	0.056	2.77678	0	0
KALRN	endothelial	0.277	0.07	2.4698	0	0
STAG1	endothelial	0.67	0.463	0.96889	0	0
HNRNPA0	endothelial	0.541	0.334	1.14839	0	0
DEF8	endothelial	0.446	0.239	1.31211	0	0
PLPP3	endothelial	0.297	0.09	2.28418	0	0
MMRN2	endothelial	0.212	0.005	5.62889	0	0
PARP14	endothelial	0.312	0.106	2.04743	0	0
HIP1	endothelial	0.277	0.071	2.29758	0	0
SRGN	endothelial	0.24	0.034	1.77336	0	0
TANK	endothelial	0.471	0.265	1.1715	0	0
DAZAP2	endothelial	0.572	0.366	1.09026	0	0
ADRM1	endothelial	0.487	0.282	1.20991	0	0
SERTAD1	endothelial	0.33	0.126	1.75532	0	0
DAPK3	endothelial	0.355	0.151	1.61535	0	0
KPNA4	endothelial	0.484	0.28	1.22227	0	0
METTL9	endothelial	0.484	0.28	1.22635	0	0
NCK1	endothelial	0.398	0.195	1.38307	0	0
PSMB9	endothelial	0.254	0.051	2.55906	0	0
CWC15	endothelial	0.502	0.299	1.18974	0	0
FGFR1OP2	endothelial	0.4	0.197	1.40204	0	0
SH2D3C	endothelial	0.217	0.014	4.16404	0	0
CDYL	endothelial	0.453	0.251	1.2146	0	0
ADAM19	endothelial	0.213	0.011	4.70491	0	0
VPS26A	endothelial	0.422	0.22	1.26929	0	0
SEM1	endothelial	0.817	0.615	1.02937	0	0
RAPGEF2	endothelial	0.467	0.266	1.17108	0	0
CBX3	endothelial	0.501	0.3	1.18192	0	0
SEMA3F	endothelial	0.207	0.006	5.44381	0	0
TEX14	endothelial	0.286	0.085	1.49211	0	0
PAK2	endothelial	0.426	0.226	1.31299	0	0
AL118516.1	endothelial	0.371	0.171	1.57824	0	0
AP2S1	endothelial	0.605	0.405	1.03662	0	0
HHEX	endothelial	0.249	0.05	2.2812	0	0
TJP1	endothelial	0.618	0.419	0.809073	0	0
PET100	endothelial	0.646	0.447	1.05424	0	0
GULP1	endothelial	0.368	0.169	1.10211	0	0
MACF1	endothelial	0.703	0.504	0.977621	0	0
RAP1B	endothelial	0.67	0.472	0.989761	0	0
HNRNPM	endothelial	0.77	0.572	1.15673	0	0
SH3GLB1	endothelial	0.652	0.454	1.1064	0	0
DESI2	endothelial	0.387	0.189	1.32749	0	0
GIMAP7	endothelial	0.2	0.002	7.07538	0	0
CNIH4	endothelial	0.422	0.224	1.30022	0	0
GASK1B	endothelial	0.209	0.011	4.47465	0	0
FAM32A	endothelial	0.407	0.209	1.32189	0	0
BOD1L1	endothelial	0.46	0.263	1.25798	0	0
RBM22	endothelial	0.32	0.123	1.66836	0	0
AL590226.1	endothelial	0.199	0.002	6.61942	0	0
CDC42EP2	endothelial	0.22	0.023	3.57165	0	0
MAP3K11	endothelial	0.274	0.077	2.16089	0	0
CTTN	endothelial	0.453	0.256	1.14605	0	0
MAP1S	endothelial	0.269	0.072	2.28667	0	0
ST6GALNAC3	endothelial	0.208	0.011	4.39782	0	0
RALGDS	endothelial	0.296	0.099	2.02097	0	0
SON	endothelial	0.801	0.605	0.977943	0	0
MOSMO	endothelial	0.402	0.206	1.34261	0	0
GIMAP5	endothelial	0.198	0.002	7.04466	0	0
HK1	endothelial	0.27	0.074	2.0134	0	0
ANKRD11	endothelial	0.625	0.429	0.995021	0	0
AC007319.1	endothelial	0.285	0.089	2.05796	0	0
SELENOS	endothelial	0.593	0.397	1.10009	0	0
SNRPB2	endothelial	0.572	0.376	1.07278	0	0
HNRNPR	endothelial	0.638	0.443	0.953809	0	0
RASGRP3	endothelial	0.275	0.08	2.09473	0	0
CNRIP1	endothelial	0.263	0.068	2.21388	0	0
RGS12	endothelial	0.278	0.083	2.09947	0	0
FRG1	endothelial	0.385	0.19	1.36618	0	0
NLRP1	endothelial	0.229	0.034	2.98181	0	0
WWC3	endothelial	0.317	0.122	1.74122	0	0
GAS2L3	endothelial	0.209	0.014	4.05287	0	0
MAPKAPK2	endothelial	0.456	0.262	1.15004	0	0
RAMP3	endothelial	0.196	0.002	6.71342	0	0
SNW1	endothelial	0.506	0.312	1.10761	0	0
ZNF267	endothelial	0.306	0.112	1.75056	0	0
GALNT1	endothelial	0.463	0.269	1.14981	0	0
AC018816.1	endothelial	0.225	0.032	3.09887	0	0
IK	endothelial	0.493	0.3	1.15026	0	0
ARHGAP23	endothelial	0.207	0.014	4.18297	0	0
RALBP1	endothelial	0.41	0.217	1.3167	0	0
YWHAB	endothelial	0.663	0.471	0.860945	0	0
CYTH2	endothelial	0.328	0.136	1.53477	0	0
RBM39	endothelial	0.751	0.559	1.02705	0	0
UCK2	endothelial	0.314	0.123	1.80919	0	0
SSB	endothelial	0.519	0.328	1.10451	0	0
NAV2	endothelial	0.394	0.203	1.20888	0	0
GLTP	endothelial	0.33	0.139	1.58258	0	0
PLEKHO2	endothelial	0.201	0.01	4.51753	0	0
SNRPA1	endothelial	0.463	0.272	1.23586	0	0
MGAT4A	endothelial	0.409	0.218	1.41578	0	0
SBDS	endothelial	0.688	0.497	1.13317	0	0
TGFBR1	endothelial	0.276	0.086	1.92036	0	0
KLF13	endothelial	0.304	0.114	1.72127	0	0
ZNF677	endothelial	0.25	0.06	2.35243	0	0
RHOA	endothelial	0.712	0.522	1.08197	0	0
C1orf54	endothelial	0.234	0.045	2.98596	0	0
GATA2	endothelial	0.198	0.009	4.50024	0	0
EPB41L4A	endothelial	0.255	0.066	2.16226	0	0
RIN2	endothelial	0.377	0.188	1.7	0	0
CFL1	endothelial	0.86	0.671	0.851671	0	0
CNN3	endothelial	0.361	0.173	0.986103	0	0
WIPF1	endothelial	0.273	0.085	1.80271	0	0
TNIP2	endothelial	0.297	0.109	1.76228	0	0
NRP1	endothelial	0.352	0.164	1.34985	0	0
CYTH1	endothelial	0.357	0.169	1.31685	0	0
MYL12B	endothelial	0.842	0.654	0.864707	0	0
YWHAH	endothelial	0.565	0.377	1.33367	0	0
LAMTOR5	endothelial	0.595	0.408	0.92552	0	0
PRPF4B	endothelial	0.455	0.268	1.14352	0	0
NUAK1	endothelial	0.293	0.106	1.98318	0	0
PSMD11	endothelial	0.487	0.3	1.12791	0	0
ID1	endothelial	0.235	0.048	2.86905	0	0
GTF2A2	endothelial	0.588	0.401	1.04141	0	0
PSMC1	endothelial	0.617	0.431	1.03812	0	0
CMTM3	endothelial	0.227	0.041	2.67856	0	0
IFNAR1	endothelial	0.385	0.199	1.35561	0	0
POMP	endothelial	0.889	0.704	1.27371	0	0
HLA-DPA1	endothelial	0.209	0.024	2.29626	0	0
HIPK2	endothelial	0.514	0.329	1.26258	0	0
PRKD2	endothelial	0.287	0.102	1.85251	0	0
CDC42	endothelial	0.79	0.606	1.13549	0	0
SMURF2	endothelial	0.398	0.214	1.28627	0	0
TANC1	endothelial	0.293	0.109	1.66994	0	0
PPP1R2	endothelial	0.496	0.312	1.10636	0	0
PNISR	endothelial	0.602	0.418	0.999465	0	0
CCDC82	endothelial	0.3	0.116	1.66831	0	0
IKBIP	endothelial	0.246	0.062	2.15737	0	0
SUSD6	endothelial	0.362	0.178	1.38995	0	0
SPAG9	endothelial	0.594	0.41	0.915541	0	0
PDCD10	endothelial	0.411	0.227	1.25912	0	0
TPM3	endothelial	0.715	0.531	1.13446	0	0
VCP	endothelial	0.574	0.39	1.00013	0	0
LIFR	endothelial	0.234	0.051	2.45393	0	0
RO60	endothelial	0.435	0.252	1.15459	0	0
MYO1B	endothelial	0.478	0.295	1.0065	0	0
PCDH12	endothelial	0.19	0.007	4.9918	0	0
HNRNPAB	endothelial	0.448	0.265	1.00626	0	0
MOB1A	endothelial	0.402	0.22	1.23068	0	0
SAP30L	endothelial	0.299	0.117	1.67972	0	0
MSRA	endothelial	0.287	0.105	1.75519	0	0
DLC1	endothelial	0.316	0.134	1.2765	0	0
RBX1	endothelial	0.65	0.468	0.952104	0	0
CDC123	endothelial	0.386	0.205	1.2323	0	0
CDYL2	endothelial	0.208	0.027	3.30185	0	0
RELB	endothelial	0.314	0.133	1.55624	0	0
2026-03-03	endothelial	0.287	0.107	1.64731	0	0
IGF2R	endothelial	0.423	0.243	1.15843	0	0
GPR146	endothelial	0.194	0.014	4.20264	0	0
ARPC1B	endothelial	0.447	0.267	1.263	0	0
BAALC	endothelial	0.206	0.026	3.1366	0	0
RC3H2	endothelial	0.434	0.254	1.12896	0	0
TRIOBP	endothelial	0.263	0.083	1.96357	0	0
MRPL33	endothelial	0.665	0.486	1.12214	0	0
PROS1	endothelial	0.234	0.055	2.3142	0	0
PSMC4	endothelial	0.383	0.204	1.22647	0	0
ARPC2	endothelial	0.634	0.455	0.870026	0	0
NSMCE4A	endothelial	0.254	0.075	2.03894	0	0
FAM214A	endothelial	0.441	0.262	1.29938	0	0
HES4	endothelial	0.347	0.168	1.02465	0	0
PFDN2	endothelial	0.614	0.436	0.920522	0	0
ATOX1	endothelial	0.604	0.426	0.964505	0	0
TOX2	endothelial	0.205	0.027	3.07275	0	0
RAC1	endothelial	0.804	0.627	1.01494	0	0
MPDZ	endothelial	0.279	0.102	1.75745	0	0
RELL1	endothelial	0.332	0.155	1.45449	0	0
BID	endothelial	0.276	0.099	1.67667	0	0
MRPL47	endothelial	0.417	0.24	1.12093	0	0
ATG5	endothelial	0.363	0.186	1.29958	0	0
UVRAG	endothelial	0.428	0.251	1.0745	0	0
ZADH2	endothelial	0.281	0.105	1.74748	0	0
ACTR2	endothelial	0.633	0.457	0.953364	0	0
TAF1	endothelial	0.412	0.236	1.09287	0	0
DEK	endothelial	0.729	0.553	0.929197	0	0
TMEM243	endothelial	0.279	0.104	1.6699	0	0
ITPRID2	endothelial	0.34	0.165	1.29555	0	0
NID1	endothelial	0.22	0.045	1.81658	0	0
CDK2AP1	endothelial	0.376	0.201	1.25003	0	0
TMEM87A	endothelial	0.43	0.255	1.14421	0	0
DHRS3	endothelial	0.278	0.104	1.89456	0	0
ANGPT2	endothelial	0.281	0.107	2.27488	0	0
WWC2	endothelial	0.327	0.153	1.34339	0	0
KCTD20	endothelial	0.335	0.161	1.36409	0	0
CASP7	endothelial	0.264	0.09	1.83818	0	0
CPM	endothelial	0.262	0.088	1.81778	0	0
SLC12A7	endothelial	0.248	0.074	2.31095	0	0
TMEM173	endothelial	0.189	0.015	4.05324	0	0
FRMD4A	endothelial	0.252	0.078	1.71205	0	0
MCF2L	endothelial	0.287	0.113	1.81314	0	0
SPG7	endothelial	0.439	0.265	1.0954	0	0
DDX39A	endothelial	0.299	0.125	1.52866	0	0
PSMA2	endothelial	0.685	0.512	0.980975	0	0
PDGFA	endothelial	0.32	0.147	1.62176	0	0
DNM3	endothelial	0.306	0.133	1.43293	0	0
EMC6	endothelial	0.452	0.279	1.08251	0	0
COX7A1	endothelial	0.362	0.189	0.961314	0	0
NCOA3	endothelial	0.372	0.199	1.23925	0	0
CDKN2D	endothelial	0.267	0.095	1.93289	0	0
NOTCH4	endothelial	0.179	0.007	5.13353	0	0
MRPL22	endothelial	0.461	0.29	1.05768	0	0
PSMD12	endothelial	0.527	0.356	0.982238	0	0
SNHG30	endothelial	0.321	0.15	1.44234	0	0
ACE	endothelial	0.192	0.021	3.8607	0	0
SPRED2	endothelial	0.365	0.194	1.26036	0	0
INKA1	endothelial	0.174	0.003	5.97195	0	0
BLOC1S4	endothelial	0.284	0.113	1.58438	0	0
APBB2	endothelial	0.408	0.237	1.12904	0	0
HNRNPD	endothelial	0.601	0.43	1.03569	0	0
ARRB1	endothelial	0.219	0.048	2.54005	0	0
TTC9	endothelial	0.22	0.05	2.38023	0	0
SIVA1	endothelial	0.609	0.439	1.00083	0	0
ITM2B	endothelial	0.951	0.781	0.910825	0	0
CHIC2	endothelial	0.39	0.221	1.15699	0	0
RBPMS	endothelial	0.338	0.169	0.900907	0	0
SMARCD1	endothelial	0.313	0.144	1.43108	0	0
SIAH1	endothelial	0.357	0.188	1.25658	0	0
HNRNPA2B1	endothelial	0.665	0.497	0.926221	0	0
CHRAC1	endothelial	0.318	0.15	1.39883	0	0
TSPAN18	endothelial	0.171	0.003	6.32652	0	0
PGP	endothelial	0.365	0.197	1.28628	0	0
MTRNR2L12	endothelial	0.821	0.653	0.535494	0	0
MAF1	endothelial	0.323	0.156	1.34693	0	0
PHLPP1	endothelial	0.335	0.168	1.38314	0	0
SRFBP1	endothelial	0.347	0.18	1.24877	0	0
SYNPO	endothelial	0.289	0.122	1.58148	0	0
ARL2BP	endothelial	0.35	0.183	1.26794	0	0
SRSF5	endothelial	0.717	0.55	1.01606	0	0
XRCC5	endothelial	0.687	0.521	0.842918	0	0
NSRP1	endothelial	0.531	0.365	0.975977	0	0
LAMB1	endothelial	0.33	0.164	1.60441	0	0
TEAD4	endothelial	0.218	0.052	2.36522	0	0
EXOSC6	endothelial	0.337	0.171	1.29222	0	0
TCFL5	endothelial	0.228	0.062	2.36474	0	0
AAMDC	endothelial	0.304	0.138	1.41363	0	0
SPATS2	endothelial	0.352	0.186	1.22841	0	0
USP12	endothelial	0.501	0.335	0.991283	0	0
PCSK6	endothelial	0.176	0.01	4.60223	0	0
GPS2	endothelial	0.369	0.203	1.20291	0	0
OSBPL1A	endothelial	0.249	0.083	1.8563	0	0
KANK2	endothelial	0.207	0.041	2.44037	0	0
PA2G4	endothelial	0.556	0.391	0.925438	0	0
MFAP3	endothelial	0.247	0.082	1.96971	0	0
C11orf58	endothelial	0.822	0.657	1.0025	0	0
PSMD7	endothelial	0.688	0.523	0.938167	0	0
OSER1	endothelial	0.337	0.173	1.2416	0	0
TXNDC12	endothelial	0.375	0.211	1.164	0	0
MIR181A1HG	endothelial	0.251	0.087	1.74973	0	0
DEGS1	endothelial	0.323	0.159	1.26559	0	0
CERK	endothelial	0.366	0.202	1.22059	0	0
EMP3	endothelial	0.271	0.108	1.07585	0	0
SLC44A2	endothelial	0.211	0.048	2.31051	0	0
BRI3	endothelial	0.834	0.671	1.02886	0	0
AP1S2	endothelial	0.265	0.103	1.49464	0	0
SMIM12	endothelial	0.33	0.168	1.29607	0	0
ADAMTS4	endothelial	0.186	0.024	2.47773	0	0
TSPAN12	endothelial	0.224	0.062	2.06785	0	0
TFAM	endothelial	0.33	0.168	1.24535	0	0
RASSF8	endothelial	0.324	0.162	1.20001	0	0
RPS6KA5	endothelial	0.255	0.093	1.81886	0	0
TAF13	endothelial	0.282	0.12	1.493	0	0
KRAS	endothelial	0.358	0.196	1.22126	0	0
SNHG9	endothelial	0.613	0.451	0.906204	0	0
PSMB1	endothelial	0.908	0.747	0.988782	0	0
KTN1	endothelial	0.746	0.585	1.08254	0	0
HAT1	endothelial	0.328	0.167	1.27852	0	0
MYLK	endothelial	0.19	0.029	2.75076	0	0
COMMD2	endothelial	0.327	0.166	1.28496	0	0
TUSC1	endothelial	0.287	0.126	1.44975	0	0
SMU1	endothelial	0.343	0.183	1.18965	0	0
SNU13	endothelial	0.742	0.582	0.909255	0	0
RAB32	endothelial	0.318	0.158	1.09251	0	0
NQO1	endothelial	0.201	0.041	2.62314	0	0
RALB	endothelial	0.233	0.074	1.89155	0	0
CBL	endothelial	0.255	0.096	1.67475	0	0
CPAMD8	endothelial	0.164	0.005	5.33346	0	0
IL3RA	endothelial	0.228	0.069	1.98469	0	0
PIR	endothelial	0.219	0.06	2.23713	0	0
IQCA1	endothelial	0.172	0.013	4.41219	0	0
ELF2	endothelial	0.612	0.453	0.86415	0	0
HMGN1	endothelial	0.72	0.561	0.862723	0	0
CAV1	endothelial	0.212	0.054	1.97375	0	0
EIF5B	endothelial	0.584	0.426	0.909086	0	0
UBE2D2	endothelial	0.743	0.587	0.919599	0	0
GIT1	endothelial	0.274	0.118	1.52077	0	0
MYO9B	endothelial	0.264	0.108	1.40353	0	0
ISG15	endothelial	0.243	0.087	2.34984	0	0
CASP3	endothelial	0.304	0.148	1.30427	0	0
MAFK	endothelial	0.215	0.059	2.10328	0	0
AC087286.2	endothelial	0.198	0.042	2.53575	0	0
INO80C	endothelial	0.215	0.059	2.09882	0	0
PFDN4	endothelial	0.326	0.17	1.23798	0	0
TSPAN9	endothelial	0.23	0.075	1.83865	0	0
IQCK	endothelial	0.278	0.123	1.46276	0	0
RGS3	endothelial	0.21	0.055	2.33356	0	0
GRAP	endothelial	0.157	0.002	6.78233	0	0
SAP30BP	endothelial	0.317	0.162	1.24055	0	0
TUT1	endothelial	0.197	0.043	2.47109	0	0
AL450344.3	endothelial	0.157	0.003	6.14671	0	0
RGL1	endothelial	0.277	0.124	1.57944	0	0
EPB41L2	endothelial	0.265	0.112	1.41198	0	0
RAP2A	endothelial	0.234	0.081	1.88962	0	0
DUT	endothelial	0.299	0.146	1.31957	0	0
SDCBP2-AS1	endothelial	0.211	0.058	2.34871	0	0
SYF2	endothelial	0.606	0.453	0.873096	0	0
RAB8B	endothelial	0.284	0.131	1.30862	0	0
BTG1	endothelial	0.74	0.588	0.790304	0	0
FHL3	endothelial	0.175	0.023	3.10437	0	0
CDC14A	endothelial	0.306	0.154	1.28114	0	0
SRGAP2	endothelial	0.218	0.066	2.00014	0	0
AHRR	endothelial	0.186	0.034	2.66359	0	0
PSMB7	endothelial	0.613	0.461	0.84105	0	0
TMEM50B	endothelial	0.292	0.14	1.33227	0	0
NECAP2	endothelial	0.231	0.08	1.7348	0	0
EPHA4	endothelial	0.166	0.015	3.64963	0	0
SPCS3	endothelial	0.542	0.391	1.00783	0	0
SET	endothelial	0.762	0.611	0.898913	0	0
TMEM204	endothelial	0.171	0.02	3.25427	0	0
ITGB1BP1	endothelial	0.297	0.146	1.20923	0	0
CLEC1A	endothelial	0.152	0.001	7.20149	0	0
PIK3R3	endothelial	0.274	0.124	1.35293	0	0
SHE	endothelial	0.158	0.008	4.3945	0	0
ARHGEF15	endothelial	0.152	0.002	5.83316	0	0
TUBA1B	endothelial	0.797	0.648	0.76518	0	0
MORF4L1	endothelial	0.86	0.711	0.822018	0	0
RNF220	endothelial	0.293	0.144	1.37008	0	0
HEG1	endothelial	0.209	0.06	1.76179	0	0
NRN1	endothelial	0.15	0.001	6.93852	0	0
JAK3	endothelial	0.156	0.007	4.42968	0	0
RELA	endothelial	0.252	0.105	1.50092	0	0
ACER3	endothelial	0.269	0.122	1.4705	0	0
SPHK1	endothelial	0.261	0.114	0.924751	0	0
DISC1	endothelial	0.188	0.041	2.3693	0	0
TCF4-AS1	endothelial	0.154	0.007	4.90256	0	0
AC011476.3	endothelial	0.181	0.034	2.97178	0	0
PAPOLA	endothelial	0.606	0.459	0.90256	0	0
CLEC16A	endothelial	0.275	0.129	1.35751	0	0
HLX	endothelial	0.152	0.006	4.81909	0	0
ARHGAP25	endothelial	0.157	0.011	3.87064	0	0
RBMS2	endothelial	0.239	0.093	1.56498	0	0
MSRB3	endothelial	0.186	0.04	2.371	0	0
RIT1	endothelial	0.252	0.107	1.44838	0	0
PRPF40B	endothelial	0.204	0.059	2.31737	0	0
TAP2	endothelial	0.183	0.039	2.41092	0	0
CDC42EP5	endothelial	0.212	0.068	1.94646	0	0
C22orf34	endothelial	0.147	0.003	5.71831	0	0
CAMLG	endothelial	0.624	0.481	0.857804	0	0
ANXA1	endothelial	0.186	0.043	2.05466	0	0
ITGA9	endothelial	0.172	0.029	2.69611	0	0
TGFB1	endothelial	0.239	0.096	1.08918	0	0
AC079921.1	endothelial	0.214	0.072	1.71978	0	0
PXDC1	endothelial	0.197	0.055	2.02396	0	0
ZYX	endothelial	0.264	0.122	1.2743	0	0
PMP22	endothelial	0.188	0.046	1.77745	0	0
PGS1	endothelial	0.229	0.087	1.71378	0	0
MALT1	endothelial	0.259	0.117	1.23974	0	0
NES	endothelial	0.15	0.008	4.32217	0	0
VAMP5	endothelial	0.238	0.096	1.73061	0	0
CRYBG3	endothelial	0.211	0.069	1.85023	0	0
CPNE5	endothelial	0.148	0.006	4.6752	0	0
LOXL2	endothelial	0.176	0.034	2.23018	0	0
PREX2	endothelial	0.152	0.01	4.11686	0	0
STARD9	endothelial	0.173	0.031	2.63468	0	0
PIP4K2A	endothelial	0.212	0.071	1.72672	0	0
AQP1	endothelial	0.207	0.066	1.11236	0	0
PKN3	endothelial	0.151	0.01	4.15865	0	0
KLHL4	endothelial	0.145	0.004	5.4888	0	0
FOSL2	endothelial	0.261	0.121	1.34944	0	0
TRIM24	endothelial	0.251	0.111	1.48722	0	0
BANP	endothelial	0.262	0.122	1.35356	0	0
CDK11A	endothelial	0.239	0.099	1.53172	0	0
HRH1	endothelial	0.144	0.004	5.25502	0	0
ARF1	endothelial	0.761	0.622	0.853155	0	0
SUB1	endothelial	0.782	0.643	0.694978	0	0
MDFIC	endothelial	0.193	0.054	1.94942	0	0
RHOG	endothelial	0.252	0.113	1.35361	0	0
CPNE2	endothelial	0.165	0.026	2.60478	0	0
NR1H2	endothelial	0.244	0.105	1.42342	0	0
PRPF38A	endothelial	0.239	0.1	1.48469	0	0
DRAM1	endothelial	0.207	0.068	1.80728	0	0
SFPQ	endothelial	0.666	0.528	0.77808	0	0
KIAA0040	endothelial	0.254	0.116	1.3386	0	0
HLA-DRA	endothelial	0.166	0.028	1.37049	0	0
IER5	endothelial	0.179	0.041	2.39248	0	0
PIGBOS1	endothelial	0.236	0.098	1.50108	0	0
TRIR	endothelial	0.597	0.459	0.899388	0	0
PTPN14	endothelial	0.199	0.062	1.81419	0	0
FLT4	endothelial	0.138	0.001	7.27069	0	0
MAP3K8	endothelial	0.239	0.102	1.44969	0	0
RILPL2	endothelial	0.196	0.059	1.88195	0	0
ERH	endothelial	0.708	0.571	0.741447	0	0
KRT10	endothelial	0.847	0.71	0.6574	0	0
ASRGL1	endothelial	0.21	0.074	1.78918	0	0
ZBTB16	endothelial	0.162	0.026	2.91116	0	0
PTGES3	endothelial	0.661	0.525	0.845833	0	0
IRAK3	endothelial	0.154	0.018	3.06006	0	0
GAS6	endothelial	0.193	0.057	1.76675	0	0
CRNDE	endothelial	0.163	0.027	2.88757	0	0
CTIF	endothelial	0.224	0.088	1.6047	0	0
SNAP23	endothelial	0.227	0.092	1.51975	0	0
ITPRIPL2	endothelial	0.217	0.082	1.59778	0	0
SHROOM4	endothelial	0.146	0.011	4.01235	0	0
IRAK2	endothelial	0.217	0.083	1.69114	0	0
CASC15	endothelial	0.18	0.046	2.2763	0	0
NID2	endothelial	0.154	0.02	3.09707	0	0
HEY1	endothelial	0.144	0.01	4.24717	0	0
ADAMTS9-AS2	endothelial	0.197	0.064	1.66755	0	0
UBE2D3	endothelial	0.869	0.736	0.856451	0	0
GIMAP4	endothelial	0.135	0.002	6.4654	0	0
AC007513.1	endothelial	0.137	0.004	5.34316	0	0
GABPB1	endothelial	0.238	0.105	1.35721	0	0
COX7B	endothelial	0.71	0.577	0.667026	0	0
IQSEC1	endothelial	0.228	0.096	1.62176	0	0
CEP135	endothelial	0.178	0.046	2.22169	0	0
DENND3	endothelial	0.153	0.021	3.13279	0	0
FUT11	endothelial	0.197	0.065	1.80533	0	0
COX6A1	endothelial	0.864	0.732	0.72452	0	0
SRP14	endothelial	0.978	0.846	1.14937	0	0
HIC1	endothelial	0.146	0.014	3.46817	0	0
IVNS1ABP	endothelial	0.21	0.079	1.7379	0	0
FAM126A	endothelial	0.199	0.068	1.88889	0	0
MTDH	endothelial	0.759	0.628	0.781949	0	0
HNRNPK	endothelial	0.755	0.624	0.774017	0	0
NRARP	endothelial	0.161	0.03	2.68138	0	0
RASSF3	endothelial	0.222	0.091	1.33773	0	0
SH2B3	endothelial	0.218	0.087	1.47186	0	0
RASA3	endothelial	0.158	0.027	2.64298	0	0
SCARF1	endothelial	0.137	0.006	4.726	0	0
ARHGAP27	endothelial	0.162	0.031	2.56179	0	0
PDE2A	endothelial	0.144	0.013	3.72248	0	0
AC092839.1	endothelial	0.145	0.015	3.50348	0	0
BTN2A1	endothelial	0.191	0.061	1.85683	0	0
ABT1	endothelial	0.213	0.083	1.54801	0	0
PHLDB1	endothelial	0.178	0.048	1.97081	0	0
ADARB1	endothelial	0.152	0.022	2.78852	0	0
TNS1	endothelial	0.217	0.088	1.42422	0	0
ARAP3	endothelial	0.138	0.009	4.21564	0	0
SAP18	endothelial	0.754	0.625	0.768831	0	0
MMP2	endothelial	0.167	0.038	0.811162	0	0
UBB	endothelial	0.945	0.816	0.836536	0	0
APOL3	endothelial	0.134	0.005	4.83024	0	0
RBM3	endothelial	0.794	0.665	0.78375	0	0
SNAI1	endothelial	0.143	0.014	3.41509	0	0
TTYH2	endothelial	0.137	0.009	4.20207	0	0
BTNL9	endothelial	0.129	0.002	6.50254	0	0
KLF4	endothelial	0.167	0.04	2.43453	0	0
MOB2	endothelial	0.21	0.083	1.56209	0	0
TLNRD1	endothelial	0.208	0.082	1.58568	0	0
WSCD1	endothelial	0.137	0.011	3.91975	0	0
GPR4	endothelial	0.133	0.007	4.23427	0	0
PLEKHG5	endothelial	0.135	0.01	3.99984	0	0
CA8	endothelial	0.21	0.085	2.10566	0	0
SMTN	endothelial	0.146	0.021	2.91776	0	0
UBE2B	endothelial	0.686	0.562	0.789848	0	0
DIMT1	endothelial	0.2	0.077	1.56407	0	0
LRRC32	endothelial	0.138	0.015	3.28246	0	0
PHLDA1	endothelial	0.206	0.083	1.36329	0	0
PALD1	endothelial	0.132	0.01	3.96158	0	0
ZFPM2	endothelial	0.164	0.042	1.79576	0	0
RCBTB2	endothelial	0.158	0.036	2.31377	0	0
SUMO2	endothelial	0.852	0.73	0.825316	0	0
MICA	endothelial	0.155	0.034	2.38341	0	0
INSYN2A	endothelial	0.15	0.03	2.53452	0	0
AC007780.1	endothelial	0.154	0.034	2.4936	0	0
RNF152	endothelial	0.181	0.061	1.53507	0	0
LIG1	endothelial	0.147	0.027	2.72784	0	0
SLCO2A1	endothelial	0.123	0.004	5.1967	0	0
AP3M2	endothelial	0.181	0.062	1.77699	0	0
HAUS1	endothelial	0.184	0.065	1.67201	0	0
DNAJC18	endothelial	0.169	0.051	1.9945	0	0
NETO2	endothelial	0.127	0.009	4.03974	0	0
GJA4	endothelial	0.125	0.007	4.46746	0	0
ZNF366	endothelial	0.12	0.002	6.47572	0	0
BPGM	endothelial	0.178	0.06	1.78651	0	0
TSPAN4	endothelial	0.168	0.051	1.88345	0	0
PPARG	endothelial	0.138	0.021	2.55809	0	0
DPYSL3	endothelial	0.176	0.059	1.70637	0	0
SMAGP	endothelial	0.172	0.055	1.79013	0	0
GNA14	endothelial	0.131	0.015	3.52659	0	0
PLAU	endothelial	0.133	0.017	3.0022	0	0
ANKRD9	endothelial	0.187	0.071	1.58556	0	0
TAP1	endothelial	0.16	0.045	2.00382	0	0
GIMAP6	endothelial	0.116	0.001	6.94314	0	0
CAVIN3	endothelial	0.165	0.05	1.51136	0	0
PLCL1	endothelial	0.145	0.03	2.40249	0	0
L3MBTL3	endothelial	0.149	0.034	2.32933	0	0
MICALL2	endothelial	0.167	0.053	1.95901	0	0
ANKDD1A	endothelial	0.14	0.027	2.62723	0	0
JAG2	endothelial	0.124	0.011	3.85213	0	0
H3F3B	endothelial	0.983	0.87	0.912895	0	0
SLC16A1	endothelial	0.131	0.019	2.83744	0	0
AC119674.1	endothelial	0.135	0.024	2.74113	0	0
CCDC88C	endothelial	0.136	0.025	2.6216	0	0
SLC41A1	endothelial	0.169	0.059	1.7619	0	0
NOVA2	endothelial	0.132	0.022	2.76357	0	0
AKR1E2	endothelial	0.137	0.028	2.48685	0	0
RILPL1	endothelial	0.165	0.056	1.78847	0	0
TAOK2	endothelial	0.149	0.04	2.13535	0	0
SLC26A2	endothelial	0.161	0.054	1.78909	0	0
DOCK8	endothelial	0.16	0.053	2.06959	0	0
RBM38	endothelial	0.133	0.026	2.60778	0	0
LAMA5	endothelial	0.16	0.053	1.81578	0	0
AC083855.2	endothelial	0.109	0.002	6.20354	0	0
ARHGDIB	endothelial	0.141	0.034	2.27489	0	0
IFI44	endothelial	0.121	0.015	3.33711	0	0
SEMA7A	endothelial	0.111	0.005	4.58802	0	0
CYP1A1	endothelial	0.12	0.014	2.75881	0	0
AC078883.1	endothelial	0.116	0.011	3.62363	0	0
CNTLN	endothelial	0.156	0.051	1.77009	0	0
HCLS1	endothelial	0.125	0.02	2.59853	0	0
ENTPD1	endothelial	0.11	0.005	4.51243	0	0
BTF3	endothelial	0.953	0.848	0.931443	0	0
KCNN3	endothelial	0.132	0.028	2.53684	0	0
MTFP1	endothelial	0.15	0.046	2.03056	0	0
APLN	endothelial	0.106	0.002	6.13167	0	0
TBC1D2	endothelial	0.124	0.021	2.55829	0	0
YBX1	endothelial	0.913	0.81	0.76382	0	0
SPRY4	endothelial	0.115	0.013	3.42851	0	0
GBP4	endothelial	0.109	0.007	3.97294	0	0
AP001037.1	endothelial	0.103	0.001	7.06612	0	0
EBF3	endothelial	0.111	0.01	3.52365	0	0
DCHS1	endothelial	0.108	0.007	4.18832	0	0
SRGAP2B	endothelial	0.138	0.038	2.0607	0	0
COL13A1	endothelial	0.108	0.008	4.06321	0	0
ADAMTS1	endothelial	0.143	0.043	1.78968	0	0
ATP6V1G1	endothelial	0.868	0.768	0.561158	0	0
LZTS2	endothelial	0.138	0.039	2.0455	0	0
AC010894.3	endothelial	0.143	0.044	1.82912	0	0
CARD8-AS1	endothelial	0.104	0.005	4.57666	0	0
COX7A2	endothelial	0.931	0.833	0.783277	0	0
EPOR	endothelial	0.13	0.032	2.24544	0	0
FAR2	endothelial	0.144	0.046	1.8915	0	0
RASSF2	endothelial	0.105	0.007	3.94576	0	0
H3F3A	endothelial	0.992	0.894	1.30302	0	0
AC141930.1	endothelial	0.098	0.001	6.50369	0	0
NKX2-3	endothelial	0.099	0.002	6.01521	0	0
ST3GAL4	endothelial	0.133	0.036	2.06821	0	0
BRCA2	endothelial	0.126	0.03	2.15748	0	0
FAM89A	endothelial	0.142	0.047	1.83644	0	0
AC005921.2	endothelial	0.142	0.047	1.7654	0	0
ACKR3	endothelial	0.104	0.01	3.60003	0	0
LAMB2	endothelial	0.125	0.031	2.21941	0	0
SNCG	endothelial	0.098	0.004	4.65699	0	0
SYNM	endothelial	0.11	0.016	2.49817	0	0
HOXB2	endothelial	0.116	0.022	2.18687	0	0
GUK1	endothelial	0.853	0.759	0.6481	0	0
RELT	endothelial	0.118	0.025	2.38954	0	0
MMP1	endothelial	0.101	0.009	2.6996	0	0
TMEM39B	endothelial	0.134	0.042	1.8575	0	0
LYAR	endothelial	0.132	0.04	1.87285	0	0
ATP11C	endothelial	0.125	0.033	2.14658	0	0
LCP2	endothelial	0.104	0.013	2.51262	0	0
ARHGEF10	endothelial	0.12	0.029	2.24987	0	0
ACSL5	endothelial	0.103	0.012	3.2076	0	0
THSD1	endothelial	0.111	0.021	2.59854	0	0
SV2B	endothelial	0.115	0.025	2.63483	0	0
B2M	endothelial	0.999	0.909	1.62237	0	0
PEAR1	endothelial	0.092	0.003	5.0046	0	0
MEF2C-AS2	endothelial	0.09	0.001	6.03987	0	0
EPHX4	endothelial	0.09	0.002	5.93178	0	0
HOXD8	endothelial	0.089	0.001	6.04852	0	0
KCNN2	endothelial	0.108	0.02	2.68764	0	0
CCN2	endothelial	0.123	0.035	0.516791	0	0
HOXB5	endothelial	0.092	0.004	4.75877	0	0
MSL3	endothelial	0.12	0.032	2.07412	0	0
INPP5D	endothelial	0.093	0.006	3.82322	0	0
TRAM2	endothelial	0.119	0.032	2.03122	0	0
NOD1	endothelial	0.123	0.036	1.98737	0	0
AC012574.1	endothelial	0.089	0.002	5.38044	0	0
TULP2	endothelial	0.119	0.032	1.89476	0	0
FZD8	endothelial	0.095	0.009	3.54526	0	0
ZNF684	endothelial	0.12	0.034	1.97957	0	0
LINC01943	endothelial	0.097	0.012	2.95064	0	0
ABO	endothelial	0.099	0.014	2.94033	0	0
ANO2	endothelial	0.088	0.003	5.2293	0	0
RAB2A	endothelial	0.81	0.726	0.595068	0	0
PRTG	endothelial	0.094	0.01	3.40418	0	0
CCDC69	endothelial	0.106	0.022	2.41207	0	0
CCL14	endothelial	0.084	0.001	6.79682	0	0
MERTK	endothelial	0.105	0.022	2.38168	0	0
CARD6	endothelial	0.104	0.021	2.48887	0	0
DISC1FP1	endothelial	0.088	0.005	4.57258	0	0
HCP5	endothelial	0.098	0.016	2.77863	0	0
HOXB3	endothelial	0.093	0.011	3.06561	0	0
COX6C	endothelial	0.889	0.807	0.663587	0	0
AC105450.1	endothelial	0.083	0.002	5.83042	0	0
GATA2-AS1	endothelial	0.102	0.021	2.393	0	0
GIMAP8	endothelial	0.082	0.002	5.81524	0	0
C11orf91	endothelial	0.109	0.029	2.15476	0	0
SPAG5-AS1	endothelial	0.099	0.019	2.56928	0	0
HOXB6	endothelial	0.088	0.008	3.58699	0	0
FAM167B	endothelial	0.082	0.003	5.25064	0	0
SLC10A6	endothelial	0.082	0.003	5.18783	0	0
HOXB7	endothelial	0.082	0.004	4.42263	0	0
CFLAR-AS1	endothelial	0.105	0.028	2.08572	0	0
FAT4	endothelial	0.088	0.011	3.123	0	0
SERPINH1	endothelial	0.107	0.03	1.72218	0	0
FHOD1	endothelial	0.094	0.017	2.61031	0	0
ADAMTS9-AS1	endothelial	0.085	0.009	3.30984	0	0
ATOH8	endothelial	0.079	0.003	4.85967	0	0
C3orf70	endothelial	0.082	0.006	3.78234	0	0
SLC43A3	endothelial	0.102	0.026	2.0164	0	0
HOXD-AS2	endothelial	0.076	0.001	5.87731	0	0
AC008875.3	endothelial	0.078	0.003	4.88796	0	0
NRGN	endothelial	0.081	0.006	3.88091	0	0
TMC7	endothelial	0.096	0.021	2.29295	0	0
ELOB	endothelial	0.858	0.783	0.555758	0	0
H19	endothelial	0.099	0.025	0.721823	0	0
HOXB4	endothelial	0.081	0.007	3.54712	0	0
TCF15	endothelial	0.076	0.002	5.33202	0	0
IFITM1	endothelial	0.083	0.01	3.23196	0	0
FAM110D	endothelial	0.074	0.001	5.91315	0	0
EPHB4	endothelial	0.087	0.014	2.74774	0	0
GSG1	endothelial	0.079	0.006	3.69243	0	0
AC008149.2	endothelial	0.077	0.004	4.43041	0	0
JAM2	endothelial	0.08	0.007	3.68307	0	0
PTMA	endothelial	0.998	0.925	1.50151	0	0
OSBPL10-AS1	endothelial	0.079	0.007	3.70483	0	0
AC011511.2	endothelial	0.083	0.012	3.15844	0	0
NFATC1	endothelial	0.089	0.018	2.42376	0	0
PASK	endothelial	0.085	0.015	3.74285	0	0
ST3GAL6-AS1	endothelial	0.08	0.01	3.07189	0	0
GIMAP1	endothelial	0.071	0.001	6.3372	0	0
ST8SIA4	endothelial	0.085	0.016	2.39764	0	0
CHSY3	endothelial	0.075	0.006	3.8527	0	0
TMEM44	endothelial	0.089	0.021	2.23077	0	0
CHST1	endothelial	0.071	0.003	4.84526	0	0
SSUH2	endothelial	0.069	0.003	5.10156	0	0
PLAT	endothelial	0.085	0.019	1.87134	0	0
HLX-AS1	endothelial	0.071	0.005	3.97874	0	0
CD63	endothelial	0.988	0.922	0.869658	0	0
MDS2	endothelial	0.068	0.003	4.68294	0	0
PCDHGA12	endothelial	0.068	0.003	4.89181	0	0
HLA-DQB1	endothelial	0.081	0.016	1.94996	0	0
SIPA1	endothelial	0.078	0.013	2.73906	0	0
FZD4	endothelial	0.074	0.009	3.18794	0	0
TCF4-AS2	endothelial	0.066	0.002	5.23286	0	0
SEC62	endothelial	0.78	0.717	0.680441	0	0
PSMB8-AS1	endothelial	0.075	0.012	2.77381	0	0
PKD1L1	endothelial	0.072	0.009	3.21068	0	0
ABI3	endothelial	0.064	0.001	5.57463	0	0
HSPA12B	endothelial	0.064	0.001	6.25192	0	0
AL356124.1	endothelial	0.075	0.013	2.82911	0	0
AL031772.1	endothelial	0.076	0.014	2.57927	0	0
CSF2RB	endothelial	0.064	0.002	5.28951	0	0
SYCP2L	endothelial	0.078	0.017	2.48178	0	0
AC108134.3	endothelial	0.062	0.001	5.50956	0	0
SCNN1B	endothelial	0.063	0.002	4.835	0	0
HLA-DRB5	endothelial	0.068	0.008	2.60947	0	0
PGM5	endothelial	0.067	0.007	3.39197	0	0
AC131025.3	endothelial	0.063	0.003	4.43789	0	0
TMEM88	endothelial	0.065	0.006	3.70543	0	0
GRPEL2-AS1	endothelial	0.071	0.012	2.82124	0	0
NEURL1B	endothelial	0.071	0.012	2.78721	0	0
GNA14-AS1	endothelial	0.063	0.004	4.0801	0	0
HEY2	endothelial	0.066	0.008	3.15868	0	0
LIMS2	endothelial	0.061	0.003	4.33006	0	0
ZNF341-AS1	endothelial	0.072	0.014	2.49615	0	0
UBC	endothelial	0.979	0.921	0.772253	0	0
LOX	endothelial	0.068	0.011	2.54733	0	0
Z93241.1	endothelial	0.069	0.012	2.61593	0	0
HOXD3	endothelial	0.058	0.001	6.46444	0	0
HAGLROS	endothelial	0.057	0	7.50577	0	0
TLL1	endothelial	0.067	0.01	3.06057	0	0
SLC16A13	endothelial	0.066	0.009	3.04437	0	0
AP000695.1	endothelial	0.063	0.006	3.46879	0	0
AC097459.1	endothelial	0.056	0	8.01456	0	0
AL049569.1	endothelial	0.066	0.011	2.62328	0	0
TNFRSF10A	endothelial	0.068	0.013	2.48693	0	0
CAVIN2	endothelial	0.056	0.001	5.49552	0	0
AC025569.1	endothelial	0.058	0.003	4.43175	0	0
SMAD6	endothelial	0.061	0.006	3.88238	0	0
TMA7	endothelial	0.907	0.853	0.506545	0	0
TNFRSF6B	endothelial	0.058	0.004	4.34071	0	0
HOXD9	endothelial	0.054	0	7.33255	0	0
PCDHGB6	endothelial	0.063	0.009	2.94178	0	0
PCDHGC3	endothelial	0.065	0.012	2.60993	0	0
ADA	endothelial	0.06	0.007	3.28478	0	0
LINC01117	endothelial	0.057	0.005	3.53425	0	0
CLMAT3	endothelial	0.057	0.005	3.67316	0	0
ITGA10	endothelial	0.062	0.01	2.77567	0	0
DOCK4-AS1	endothelial	0.053	0.001	5.35396	0	0
NPR1	endothelial	0.058	0.007	3.1473	0	0
RCSD1	endothelial	0.056	0.005	3.43298	0	0
C9	endothelial	0.056	0.005	3.48293	0	0
TMTC1	endothelial	0.062	0.011	2.37377	0	0
CIT	endothelial	0.058	0.007	2.45702	0	0
MFNG	endothelial	0.055	0.004	3.74481	0	0
GJC1	endothelial	0.061	0.01	2.5595	0	0
P2RY8	endothelial	0.054	0.003	4.42027	0	0
STAB1	endothelial	0.054	0.004	3.25718	0	0
PCDHGB7	endothelial	0.054	0.004	3.93072	0	0
MFAP2	endothelial	0.06	0.011	2.56333	0	0
HAGLR	endothelial	0.049	0	7.08204	0	0
GPSM3	endothelial	0.056	0.007	3.02761	0	0
AP000866.2	endothelial	0.055	0.006	3.36148	0	0
SEMA3F-AS1	endothelial	0.059	0.01	2.83072	0	0
RPL23	endothelial	0.972	0.923	0.619813	0	0
RPS20	endothelial	0.988	0.94	0.651809	0	0
MYCN	endothelial	0.049	0.001	6.20356	0	0
DOK3	endothelial	0.052	0.004	3.57595	0	0
EXOC3L1	endothelial	0.05	0.002	4.4714	0	0
EXOC3L2	endothelial	0.053	0.005	3.50023	0	0
SLC14A1	endothelial	0.051	0.003	4.37765	0	0
RPL36AL	endothelial	0.933	0.886	0.513257	0	0
ELMO1-AS1	endothelial	0.049	0.002	4.44688	0	0
OLFML2A	endothelial	0.056	0.009	2.34446	0	0
E2F7	endothelial	0.053	0.006	3.38461	0	0
OAS2	endothelial	0.048	0.001	5.2301	0	0
RPS26	endothelial	0.979	0.932	0.469089	0	0
ITPKB-AS1	endothelial	0.047	0.001	5.12635	0	0
HAPLN3	endothelial	0.054	0.008	3.02296	0	0
LOXHD1	endothelial	0.047	0.001	6.13583	0	0
CLDN14	endothelial	0.055	0.009	2.76052	0	0
HSP90AB1	endothelial	0.976	0.93	0.511728	0	0
SEMA3G	endothelial	0.046	0.001	5.73779	0	0
SMAD1-AS2	endothelial	0.048	0.003	4.31623	0	0
GIMAP2	endothelial	0.046	0.001	5.26238	0	0
RAPGEF3	endothelial	0.046	0.001	5.12856	0	0
AP000695.2	endothelial	0.049	0.005	3.32132	0	0
KIF17	endothelial	0.052	0.008	2.79206	0	0
HOXA4	endothelial	0.047	0.003	4.20935	0	0
LYL1	endothelial	0.046	0.002	4.94069	0	0
AC008761.1	endothelial	0.052	0.008	2.88582	0	0
RBMS3-AS2	endothelial	0.046	0.003	3.77168	0	0
AC004839.2	endothelial	0.051	0.008	2.74058	0	0
XAF1	endothelial	0.046	0.003	3.90641	0	0
SLC15A3	endothelial	0.047	0.005	3.08986	0	0
MAPK11	endothelial	0.049	0.007	2.83364	0	0
AC015631.1	endothelial	0.044	0.002	4.47237	0	0
LINC01483	endothelial	0.046	0.004	3.35439	0	0
TAL1	endothelial	0.042	0.001	5.51986	0	0
ANXA2R	endothelial	0.042	0.001	4.9185	0	0
NOS3	endothelial	0.047	0.006	3.20607	0	0
MLKL	endothelial	0.047	0.006	3.09998	0	0
ACR	endothelial	0.042	0.001	5.83047	0	0
HMCN2	endothelial	0.045	0.004	3.75125	0	0
AIF1L	endothelial	0.045	0.004	3.45842	0	0
AC022276.1	endothelial	0.043	0.002	4.80526	0	0
LINC02202	endothelial	0.046	0.006	3.13783	0	0
Z99289.3	endothelial	0.041	0.001	5.29978	0	0
ROBO3	endothelial	0.043	0.003	3.96339	0	0
AC008555.4	endothelial	0.044	0.004	3.74297	0	0
AL606468.1	endothelial	0.04	0.001	5.99893	0	0
TPO	endothelial	0.04	0.001	5.49514	0	0
PABPC4L	endothelial	0.041	0.002	4.79433	0	0
ITGA8	endothelial	0.042	0.003	3.94973	0	0
LYVE1	endothelial	0.044	0.005	3.06054	0	0
AC110611.2	endothelial	0.038	0	6.74262	0	0
CARD16	endothelial	0.041	0.003	3.80479	0	0
NFIA-AS2	endothelial	0.042	0.005	3.06798	0	0
EPB41L4A-DT	endothelial	0.041	0.004	3.48937	0	0
AC020911.2	endothelial	0.041	0.004	3.83894	0	0
ZNF792	endothelial	0.042	0.005	3.21125	0	0
AC144450.1	endothelial	0.038	0.001	5.64794	0	0
Z99289.1	endothelial	0.038	0.001	5.22047	0	0
PIK3CG	endothelial	0.039	0.002	4.02249	0	0
AC105114.2	endothelial	0.039	0.002	4.61135	0	0
SULT1C4	endothelial	0.041	0.005	3.09053	0	0
AC009313.1	endothelial	0.042	0.006	3.05343	0	0
MEF2C-AS1	endothelial	0.041	0.005	3.05456	0	0
AC015819.2	endothelial	0.04	0.004	3.53377	0	0
LCN1	endothelial	0.036	0	8.09165	0	0
RBMS3-AS3	endothelial	0.04	0.005	3.03763	0	0
ABCA4	endothelial	0.038	0.003	3.68159	0	0
AL390860.1	endothelial	0.038	0.003	3.92062	0	0
AC079380.1	endothelial	0.036	0.001	5.16241	0	0
AC103724.4	endothelial	0.034	0	6.23468	0	0
GRAPL	endothelial	0.034	0	6.71091	0	0
LINC01416	endothelial	0.035	0.001	5.42722	0	0
AC025171.3	endothelial	0.036	0.002	4.25822	0	0
ULBP2	endothelial	0.037	0.003	3.60401	0	0
ALPL	endothelial	0.034	0.001	5.30479	0	0
CYTL1	endothelial	0.033	0	6.68392	0	0
CCDC60	endothelial	0.034	0.001	4.559	0	0
AC061992.2	endothelial	0.037	0.004	3.94638	0	0
CYSLTR1	endothelial	0.034	0.001	4.58874	0	0
HIST1H1D	endothelial	0.036	0.003	3.38667	0	0
AL450043.1	endothelial	0.033	0.001	4.75149	0	0
AC008875.2	endothelial	0.032	0	6.03055	0	0
SAMD9L	endothelial	0.035	0.003	3.62166	0	0
GAS6-AS1	endothelial	0.035	0.003	3.78204	0	0
CEACAM21	endothelial	0.033	0.001	5.59062	0	0
AC103702.1	endothelial	0.034	0.003	3.69502	0	0
AC111194.2	endothelial	0.031	0	6.59307	0	0
AC007998.3	endothelial	0.032	0.001	4.52047	0	0
CYYR1-AS1	endothelial	0.033	0.002	4.15928	0	0
HOXD1	endothelial	0.03	0	6.83217	0	0
P2RY6	endothelial	0.031	0.001	5.35549	0	0
OVCH1-AS1	endothelial	0.032	0.002	3.98029	0	0
GJD3	endothelial	0.032	0.002	4.03184	0	0
LCN6	endothelial	0.03	0	7.11083	0	0
OASL	endothelial	0.033	0.004	4.24216	0	0
AC011472.1	endothelial	0.032	0.003	3.6914	0	0
LINC01648	endothelial	0.029	0	6.72568	0	0
LDLRAD2	endothelial	0.03	0.001	5.08446	0	0
AC147651.4	endothelial	0.03	0.001	4.61823	0	0
AC243960.1	endothelial	0.028	0	5.88403	0	0
AL162586.2	endothelial	0.028	0.001	4.17288	0	0
AC069368.2	endothelial	0.028	0.001	4.65716	0	0
NACA	endothelial	0.988	0.962	0.618947	0	0
ITGA6-AS1	endothelial	0.027	0.001	4.46631	0	0
GPIHBP1	endothelial	0.026	0	7.44688	0	0
AL021937.3	endothelial	0.026	0	7.10519	0	0
AL109741.1	endothelial	0.025	0	8.02857	0	0
AC073257.2	endothelial	0.025	0	7.68554	0	0
KIF26A	endothelial	0.027	0.002	3.7689	0	0
AC108053.1	endothelial	0.026	0.002	3.98056	0	0
P2RY2	endothelial	0.025	0.001	5.20459	0	0
CLEC9A	endothelial	0.024	0	6.2575	0	0
FAM186B	endothelial	0.026	0.002	4.07687	0	0
LINC01415	endothelial	0.024	0	6.02379	0	0
AP000897.2	endothelial	0.026	0.002	3.64601	0	0
AC000050.1	endothelial	0.024	0	9.00027	0	0
LINC02104	endothelial	0.024	0.001	4.96322	0	0
RASGRF2-AS1	endothelial	0.023	0	5.80773	0	0
AL138689.2	endothelial	0.025	0.002	4.03913	0	0
DOCK9-AS1	endothelial	0.023	0	6.1622	0	0
SMAD1-AS1	endothelial	0.024	0.001	4.58633	0	0
NRROS	endothelial	0.022	0	5.66213	0	0
RPS25	endothelial	0.993	0.973	0.35471	0	0
LINC01985	endothelial	0.02	0	5.13883	0	0
AC244153.1	endothelial	0.021	0.001	5.30974	0	0
AC009271.1	endothelial	0.021	0.001	4.89399	0	0
RPS19	endothelial	0.997	0.978	0.491385	0	0
NETO1	endothelial	0.02	0.001	3.92974	0	0
LINC01480	endothelial	0.02	0.001	4.89328	0	0
FATE1	endothelial	0.019	0	7.14972	0	0
CALHM5	endothelial	0.019	0.001	4.56105	0	0
FBXO39	endothelial	0.019	0.001	4.50444	0	0
AC004832.6	endothelial	0.018	0	8.40203	0	0
AC068858.1	endothelial	0.017	0	7.59888	0	0
AC254633.1	endothelial	0.018	0.001	4.91905	0	0
INSL3	endothelial	0.018	0.001	4.49692	0	0
HOXD4	endothelial	0.015	0	6.77468	0	0
FAM124B	endothelial	0.016	0.001	5.06455	0	0
CD79B	endothelial	0.015	0	4.65111	0	0
AL096772.1	endothelial	0.015	0	6.214	0	0
EIF1	endothelial	0.999	0.985	1.12482	0	0
AL590235.1	endothelial	0.014	0	6.23646	0	0
HOXA7	endothelial	0.014	0	4.94091	0	0
DIO3	endothelial	0.014	0	4.78737	0	0
UBA52	endothelial	0.984	0.971	0.390731	0	0
HOXA9	endothelial	0.013	0	7.72045	0	0
FCN2	endothelial	0.013	0	7.15737	0	0
AC002056.2	endothelial	0.013	0	6.92156	0	0
AC243965.1	endothelial	0.013	0	7.4238	0	0
RPLP2	endothelial	0.997	0.985	0.350363	0	0
LHX6	endothelial	0.012	0	6.52849	0	0
AC007861.1	endothelial	0.012	0	8.60035	0	0
RPL26	endothelial	0.998	0.987	0.402174	0	0
AL513542.1	endothelial	0.011	0	6.86659	0	0
APLNR	endothelial	0.01	0	6.92493	0	0
RPS7	endothelial	0.994	0.985	0.3857	0	0
RPS23	endothelial	0.997	0.988	0.347952	0	0
RPL28	endothelial	0.998	0.989	0.496046	0	0
RPL32	endothelial	0.998	0.99	0.316792	0	0
TPT1	endothelial	0.999	0.991	0.489352	0	0
RPS28	endothelial	0.999	0.991	0.902197	0	0
RPS27	endothelial	0.999	0.992	0.440477	0	0
RPL30	endothelial	0.998	0.991	0.574343	0	0
RPLP1	endothelial	1	0.993	0.744601	0	0
RPS27A	endothelial	0.999	0.993	0.362777	0	0
LRRK1	endothelial	0.155	0.054	1.58521	6.8978e-308	2.1397e-303
ELMSAN1	endothelial	0.294	0.147	1.34204	1.78174e-307	5.52695e-303
LRP10	endothelial	0.348	0.187	1.14715	3.17721e-306	9.85571e-302
LAPTM4A	endothelial	0.631	0.488	0.749636	1.46031e-305	4.52989e-301
ROCK2	endothelial	0.402	0.233	1.04167	2.05428e-305	6.37237e-301
C5orf24	endothelial	0.326	0.171	1.21688	2.63556e-305	8.1755e-301
HOXB-AS3	endothelial	0.037	0.004	3.13339	3.91129e-305	1.21328e-300
TSG101	endothelial	0.487	0.321	0.995777	4.86634e-305	1.50954e-300
CGGBP1	endothelial	0.445	0.277	1.04251	5.25431e-305	1.62989e-300
SORBS1	endothelial	0.263	0.123	1.36668	6.00084e-305	1.86146e-300
SMC3	endothelial	0.493	0.325	0.984672	3.61203e-304	1.12045e-299
BAG3	endothelial	0.212	0.089	1.38272	5.36148e-304	1.66313e-299
HCG11	endothelial	0.067	0.014	2.41337	5.99775e-304	1.8605e-299
TMEM273	endothelial	0.05	0.008	2.56161	1.87382e-303	5.81258e-299
ZNF114	endothelial	0.041	0.005	3.02579	3.11721e-303	9.66959e-299
CCM2L	endothelial	0.02	0.001	4.1589	1.05956e-301	3.28675e-297
HSP90AA1	endothelial	0.891	0.789	0.355614	1.82538e-301	5.66234e-297
AL355916.1	endothelial	0.058	0.011	2.55865	2.21226e-301	6.86243e-297
RPL35A	endothelial	0.995	0.984	0.3278	2.74221e-301	8.50634e-297
NRBP1	endothelial	0.376	0.215	1.15376	2.75093e-301	8.53339e-297
FBN1	endothelial	0.119	0.035	1.26598	3.27674e-301	1.01645e-296
EOGT	endothelial	0.211	0.089	1.44205	3.5439e-301	1.09932e-296
PSMB6	endothelial	0.636	0.496	0.77533	8.75089e-300	2.71452e-295
GNAI3	endothelial	0.373	0.213	1.15042	4.06585e-299	1.26123e-294
TNFRSF25	endothelial	0.022	0.001	3.89791	5.72942e-299	1.77727e-294
GNB1	endothelial	0.616	0.46	0.772363	7.33173e-299	2.2743e-294
EEF1D	endothelial	0.912	0.789	0.40061	1.4304e-298	4.43709e-294
FAM172A	endothelial	0.471	0.306	1.05407	2.87076e-298	8.90511e-294
AC017002.3	endothelial	0.03	0.003	3.33806	1.25165e-297	3.88262e-293
ITSN2	endothelial	0.491	0.323	0.967587	1.59194e-297	4.93818e-293
MMP14	endothelial	0.164	0.059	1.07377	4.7602e-297	1.47661e-292
GP6	endothelial	0.091	0.024	2.28356	5.80194e-297	1.79976e-292
DDX3Y	endothelial	0.19	0.077	1.68308	9.56878e-297	2.96824e-292
HEXIM1	endothelial	0.196	0.081	1.6843	9.57632e-297	2.97057e-292
SLK	endothelial	0.447	0.283	1.07596	1.30563e-296	4.05006e-292
DDX46	endothelial	0.496	0.333	0.963881	4.774e-296	1.48089e-291
MIR155HG	endothelial	0.051	0.008	2.53754	7.80819e-296	2.4221e-291
FES	endothelial	0.046	0.007	2.83423	2.13869e-295	6.63421e-291
AC026353.1	endothelial	0.012	0	5.21107	2.65094e-295	8.22321e-291
C9orf78	endothelial	0.418	0.257	1.10392	3.84437e-295	1.19252e-290
NECTIN2	endothelial	0.376	0.21	1.03203	3.12439e-294	9.69187e-290
RHBDF1	endothelial	0.086	0.021	2.18608	5.048e-294	1.56589e-289
SNHG7	endothelial	0.598	0.448	0.883108	1.2942e-293	4.01461e-289
SCAF11	endothelial	0.546	0.387	0.887256	1.63064e-293	5.05824e-289
MSMP	endothelial	0.037	0.005	3.12175	3.10052e-293	9.61782e-289
KIAA1143	endothelial	0.349	0.192	1.17349	7.9042e-293	2.45188e-288
CD1D	endothelial	0.014	0.001	4.76616	1.74227e-292	5.40454e-288
OTUD4	endothelial	0.297	0.152	1.31227	1.77838e-292	5.51653e-288
BNIP3L	endothelial	0.525	0.364	0.909765	2.1729e-292	6.74035e-288
ZNF480	endothelial	0.213	0.091	1.43847	2.34564e-292	7.27617e-288
RECQL	endothelial	0.266	0.129	1.29412	1.79947e-291	5.58196e-287
TRAF3IP2	endothelial	0.27	0.132	1.36224	2.03875e-291	6.32421e-287
RPL9	endothelial	0.998	0.989	0.29803	4.30135e-290	1.33428e-285
TAX1BP1	endothelial	0.686	0.574	0.72672	4.62356e-290	1.43423e-285
NORAD	endothelial	0.576	0.429	0.892211	8.64861e-290	2.6828e-285
NBDY	endothelial	0.549	0.39	0.865373	1.55304e-289	4.81754e-285
CALU	endothelial	0.459	0.29	0.899831	1.73644e-289	5.38643e-285
ZSWIM4	endothelial	0.194	0.079	1.41008	2.32099e-289	7.1997e-285
MED28	endothelial	0.306	0.158	1.2118	3.6021e-289	1.11737e-284
MAPK12	endothelial	0.057	0.011	2.53765	4.46025e-289	1.38357e-284
NXT1	endothelial	0.249	0.117	1.33416	9.98088e-289	3.09607e-284
TAF11	endothelial	0.374	0.216	1.11255	1.2e-288	3.72239e-284
OTUD1	endothelial	0.18	0.071	1.59335	1.38132e-288	4.28487e-284
CSNK1E	endothelial	0.4	0.237	1.05302	5.10922e-288	1.58488e-283
LINC00987	endothelial	0.017	0.001	4.41985	5.30477e-288	1.64554e-283
ZNFX1	endothelial	0.25	0.118	1.41348	2.14626e-287	6.6577e-283
UBXN1	endothelial	0.51	0.354	0.937874	1.57947e-286	4.89951e-282
FABP4	endothelial	0.065	0.013	1.42639	3.51294e-286	1.08971e-281
RSRC2	endothelial	0.548	0.393	0.887641	1.64958e-285	5.117e-281
PRRC2B	endothelial	0.505	0.344	0.94683	2.56325e-285	7.95119e-281
PHACTR2	endothelial	0.501	0.339	0.938131	4.268e-285	1.32393e-280
YPEL1	endothelial	0.077	0.018	2.23962	4.52239e-285	1.40285e-280
CADPS2	endothelial	0.25	0.116	1.22035	2.43644e-284	7.55784e-280
LINC01619	endothelial	0.462	0.285	0.694394	2.68925e-284	8.34206e-280
RASAL2	endothelial	0.389	0.224	1.00807	4.07811e-284	1.26503e-279
CHST12	endothelial	0.125	0.04	1.74834	7.00451e-284	2.1728e-279
UBE2I	endothelial	0.451	0.284	0.956272	7.83344e-284	2.42993e-279
NOL4L	endothelial	0.14	0.049	1.7497	1.39618e-283	4.33095e-279
CD58	endothelial	0.175	0.068	1.42042	3.68278e-283	1.1424e-278
ARHGEF1	endothelial	0.131	0.044	1.73405	5.09688e-283	1.58105e-278
SPOCK2	endothelial	0.051	0.009	2.65283	6.75984e-283	2.0969e-278
RPS12	endothelial	0.999	0.992	0.306591	1.38149e-282	4.2854e-278
ARHGDIA	endothelial	0.459	0.295	0.972468	1.6773e-282	5.20298e-278
DNAJC21	endothelial	0.321	0.174	1.24865	2.69108e-282	8.34773e-278
TMBIM4	endothelial	0.566	0.427	0.88933	2.82993e-282	8.77845e-278
RPP30	endothelial	0.219	0.096	1.36062	1.22512e-281	3.80033e-277
GATAD2A	endothelial	0.41	0.25	1.04712	4.97445e-281	1.54308e-276
PABPN1	endothelial	0.277	0.137	1.22387	1.62996e-280	5.05614e-276
EIF1AX	endothelial	0.607	0.471	0.791906	4.04908e-280	1.25602e-275
AC015912.3	endothelial	0.167	0.065	1.95337	4.84243e-280	1.50212e-275
WBP4	endothelial	0.351	0.2	1.20723	8.0861e-280	2.50831e-275
CAMKK2	endothelial	0.123	0.04	1.81322	1.14489e-279	3.55144e-275
PSMA6	endothelial	0.575	0.429	0.846964	2.58019e-279	8.00375e-275
SLFN11	endothelial	0.042	0.006	2.86604	4.4308e-279	1.37443e-274
DDX21	endothelial	0.603	0.456	0.76246	6.00898e-279	1.86399e-274
SUPT16H	endothelial	0.421	0.26	1.01727	1.13024e-278	3.50601e-274
LYSMD4	endothelial	0.121	0.039	1.82278	1.20309e-278	3.73199e-274
SNAI2	endothelial	0.064	0.013	1.99081	1.37557e-278	4.26701e-274
CCT6A	endothelial	0.502	0.346	0.915862	1.50267e-278	4.66129e-274
ITGAE	endothelial	0.356	0.202	1.1265	1.52748e-277	4.73824e-273
CD320	endothelial	0.324	0.18	1.49771	1.57338e-277	4.88062e-273
AC096921.2	endothelial	0.014	0.001	4.84511	1.99551e-277	6.19006e-273
CLTA	endothelial	0.696	0.58	0.655188	2.597e-277	8.05591e-273
PKN1	endothelial	0.329	0.181	1.17532	6.45414e-277	2.00207e-272
PRKD3	endothelial	0.318	0.17	1.16608	2.46731e-276	7.65359e-272
PSMC3	endothelial	0.487	0.328	0.948867	6.72299e-276	2.08547e-271
TINF2	endothelial	0.167	0.065	1.59636	8.94001e-276	2.77319e-271
BMP6	endothelial	0.035	0.004	3.23791	9.04687e-276	2.80634e-271
AKT3	endothelial	0.551	0.376	0.782243	1.32433e-275	4.10807e-271
BUB3	endothelial	0.247	0.117	1.2827	1.49265e-275	4.6302e-271
DELE1	endothelial	0.147	0.053	1.65239	5.20384e-275	1.61423e-270
JAG1	endothelial	0.169	0.066	1.54486	5.8696e-275	1.82075e-270
PLOD1	endothelial	0.098	0.028	1.9474	1.57742e-274	4.89315e-270
AC017002.5	endothelial	0.119	0.038	1.7535	2.8023e-274	8.69274e-270
MCM3	endothelial	0.124	0.041	1.76852	4.51128e-274	1.3994e-269
SH3BGRL3	endothelial	0.616	0.449	0.582381	5.09364e-274	1.58005e-269
FAM122C	endothelial	0.049	0.008	2.67656	6.82578e-274	2.11736e-269
RASAL3	endothelial	0.026	0.002	3.39575	6.97668e-274	2.16417e-269
RPS29	endothelial	0.996	0.98	0.267981	7.24046e-274	2.24599e-269
RSRP1	endothelial	0.324	0.176	1.16409	1.31948e-273	4.09303e-269
SPPL3	endothelial	0.479	0.313	0.898281	1.50099e-273	4.65607e-269
CNOT8	endothelial	0.25	0.12	1.29245	2.95993e-273	9.18171e-269
TRIAP1	endothelial	0.231	0.106	1.31454	6.88565e-273	2.13593e-268
CAP1	endothelial	0.419	0.257	0.980264	1.54232e-272	4.78429e-268
ZNF423	endothelial	0.052	0.009	2.61611	1.60077e-272	4.96559e-268
RAB22A	endothelial	0.439	0.283	1.02261	2.2442e-272	6.96151e-268
TRAM1	endothelial	0.566	0.435	0.886798	2.58573e-272	8.02094e-268
NXN	endothelial	0.205	0.088	1.27338	3.10801e-272	9.64106e-268
ZNRD1	endothelial	0.214	0.095	1.4156	3.19433e-272	9.90882e-268
GINM1	endothelial	0.486	0.331	0.940972	7.0217e-272	2.17813e-267
SDE2	endothelial	0.199	0.085	1.41587	1.89958e-271	5.89249e-267
LINC00528	endothelial	0.012	0	5.1025	3.01394e-271	9.34924e-267
ZBTB46	endothelial	0.178	0.072	1.52371	6.09389e-271	1.89033e-266
LPCAT2	endothelial	0.116	0.037	1.31632	1.01658e-270	3.15344e-266
UBE2L3	endothelial	0.609	0.472	0.76165	1.08004e-270	3.3503e-266
DYNC1LI1	endothelial	0.356	0.203	1.09888	1.1889e-270	3.68797e-266
TRIB2	endothelial	0.111	0.034	1.89043	2.09864e-270	6.50998e-266
USHBP1	endothelial	0.089	0.024	2.0162	4.84812e-270	1.50389e-265
KCMF1	endothelial	0.552	0.408	0.862365	9.28457e-270	2.88008e-265
SRSF4	endothelial	0.603	0.455	0.805314	1.23949e-269	3.84489e-265
AC244502.1	endothelial	0.021	0.002	3.64676	1.41756e-269	4.39726e-265
GNG5	endothelial	0.58	0.417	0.754815	5.21631e-269	1.6181e-264
MYL4	endothelial	0.013	0	4.8268	6.63298e-269	2.05755e-264
MACORIS	endothelial	0.015	0.001	4.40974	6.65957e-269	2.0658e-264
ITGB3	endothelial	0.058	0.012	2.35347	8.77349e-269	2.72154e-264
CWC25	endothelial	0.25	0.12	1.30761	1.42032e-268	4.40583e-264
MGST3	endothelial	0.611	0.484	0.811648	2.60248e-268	8.07288e-264
CWF19L2	endothelial	0.315	0.171	1.18789	2.6187e-268	8.12321e-264
SAR1A	endothelial	0.446	0.288	0.979291	2.6759e-268	8.30064e-264
PURG	endothelial	0.02	0.001	3.88796	1.13767e-267	3.52905e-263
STC2	endothelial	0.151	0.056	1.83827	3.55657e-267	1.10325e-262
CALCOCO1	endothelial	0.144	0.053	1.65279	1.07709e-266	3.34115e-262
PITPNB	endothelial	0.396	0.239	1.01506	1.11015e-266	3.4437e-262
ZNF207	endothelial	0.524	0.369	0.846188	1.1786e-266	3.65602e-262
RNF122	endothelial	0.063	0.013	2.46371	1.36742e-266	4.24175e-262
ZFYVE21	endothelial	0.191	0.08	1.41568	3.439e-266	1.06678e-261
SYNE1	endothelial	0.452	0.289	0.97557	4.42398e-266	1.37232e-261
AC009093.2	endothelial	0.058	0.012	2.34663	6.15927e-266	1.91061e-261
ZNF528-AS1	endothelial	0.096	0.027	1.97276	9.20006e-266	2.85386e-261
AC145625.2	endothelial	0.01	0	5.42193	6.62781e-265	2.05595e-260
SUMO3	endothelial	0.419	0.264	1.03508	7.39642e-265	2.29437e-260
ELF4	endothelial	0.133	0.046	1.66107	1.54543e-264	4.79393e-260
PNRC2	endothelial	0.418	0.264	1.02174	2.95016e-264	9.15139e-260
SKI	endothelial	0.203	0.089	1.47058	3.14252e-264	9.74809e-260
CTDSP2	endothelial	0.347	0.2	1.13105	1.82003e-263	5.64574e-259
SUMO1	endothelial	0.574	0.429	0.800292	1.95263e-263	6.05705e-259
SCAMP2	endothelial	0.36	0.211	1.09864	1.98939e-263	6.17108e-259
FOXF1	endothelial	0.052	0.01	2.17084	2.32239e-263	7.20404e-259
RPL22	endothelial	0.985	0.979	0.346422	2.63345e-263	8.16896e-259
BDKRB2	endothelial	0.104	0.032	1.89437	2.64946e-263	8.21862e-259
IPO9-AS1	endothelial	0.168	0.067	1.56992	3.33652e-263	1.03499e-258
MAGI1	endothelial	0.576	0.419	0.820327	6.4139e-263	1.98959e-258
PTK2	endothelial	0.679	0.513	0.55159	7.79233e-263	2.41718e-258
HOXA5	endothelial	0.057	0.011	2.17984	1.35278e-262	4.19632e-258
BCL7B	endothelial	0.326	0.181	1.15007	3.38818e-262	1.05101e-257
LINC00910	endothelial	0.215	0.097	1.27553	4.82284e-262	1.49604e-257
EID1	endothelial	0.834	0.721	0.541572	5.82664e-262	1.80742e-257
TXNDC9	endothelial	0.28	0.144	1.20101	1.26661e-261	3.92901e-257
RSAD1	endothelial	0.213	0.096	1.40688	1.72491e-261	5.35067e-257
PLA2G6	endothelial	0.125	0.042	1.7759	6.22069e-261	1.92966e-256
TAX1BP3	endothelial	0.265	0.131	1.12704	8.8822e-261	2.75526e-256
RPIA	endothelial	0.216	0.098	1.36941	9.4526e-261	2.9322e-256
PHF10	endothelial	0.215	0.098	1.47368	1.63886e-260	5.08374e-256
SVIP	endothelial	0.609	0.474	0.792838	1.8573e-260	5.76135e-256
TBX3	endothelial	0.11	0.034	1.23384	1.35746e-259	4.21083e-255
TLR4	endothelial	0.034	0.004	2.96526	3.70968e-259	1.15074e-254
MRPS18C	endothelial	0.383	0.232	1.06038	7.02315e-259	2.17858e-254
MYH9	endothelial	0.593	0.413	0.53498	8.6529e-259	2.68413e-254
AGAP1	endothelial	0.594	0.427	0.678183	1.00692e-258	3.12345e-254
ATG12	endothelial	0.4	0.246	1.01822	1.29934e-258	4.03056e-254
MTMR2	endothelial	0.276	0.142	1.20928	1.34344e-258	4.16736e-254
HP1BP3	endothelial	0.508	0.361	0.915417	2.40689e-258	7.46618e-254
LRRC70	endothelial	0.01	0	5.6071	4.32879e-258	1.34279e-253
SRRM2	endothelial	0.638	0.531	0.760355	6.5297e-258	2.02551e-253
ZRANB2	endothelial	0.442	0.288	0.973599	1.33738e-257	4.14855e-253
AC008781.2	endothelial	0.051	0.01	2.63806	1.7722e-257	5.49735e-253
MSANTD3	endothelial	0.388	0.233	1.00575	1.81825e-257	5.64022e-253
CDC26	endothelial	0.258	0.129	1.28072	2.85895e-257	8.86847e-253
RAMP2-AS1	endothelial	0.029	0.003	3.27634	3.40364e-257	1.05581e-252
IL4R	endothelial	0.169	0.068	1.39045	2.10608e-256	6.53307e-252
ZNF302	endothelial	0.269	0.138	1.24588	4.00565e-256	1.24255e-251
CDK1	endothelial	0.025	0.002	2.52868	8.35132e-256	2.59058e-251
RPL27	endothelial	0.97	0.938	0.349248	8.7055e-256	2.70045e-251
SH2D4B	endothelial	0.022	0.002	3.80986	1.84721e-255	5.73003e-251
AC007014.1	endothelial	0.07	0.017	2.24445	3.59881e-255	1.11635e-250
NDUFC2	endothelial	0.799	0.702	0.541385	1.60553e-254	4.98035e-250
KIRREL1	endothelial	0.116	0.038	1.61783	8.51641e-254	2.64179e-249
SNF8	endothelial	0.431	0.279	1.00035	1.66991e-253	5.18008e-249
NOX4	endothelial	0.046	0.008	2.49834	1.75429e-253	5.44182e-249
PROSER2	endothelial	0.115	0.038	1.6569	1.91374e-253	5.93642e-249
ERF	endothelial	0.187	0.08	1.46531	2.60296e-253	8.07439e-249
SH3TC1	endothelial	0.159	0.063	1.61196	3.19437e-253	9.90892e-249
PINX1	endothelial	0.177	0.073	1.44057	5.02799e-253	1.55968e-248
NLRC3	endothelial	0.041	0.006	2.7661	1.57602e-252	4.8888e-248
SRP19	endothelial	0.569	0.438	0.822047	5.18005e-252	1.60685e-247
PTP4A3	endothelial	0.158	0.061	1.28727	8.41621e-252	2.61071e-247
LBR	endothelial	0.216	0.099	1.30516	1.0016e-251	3.10695e-247
SMARCE1	endothelial	0.525	0.379	0.863507	1.19167e-251	3.69655e-247
SNX6	endothelial	0.398	0.247	1.0048	1.97144e-251	6.11542e-247
DNAJC3	endothelial	0.595	0.484	0.810218	2.16986e-251	6.73091e-247
SLC7A11	endothelial	0.288	0.151	1.16526	2.56339e-251	7.95164e-247
MRPL16	endothelial	0.177	0.073	1.41806	3.45961e-251	1.07317e-246
AC008264.2	endothelial	0.031	0.004	3.05107	4.0449e-251	1.25473e-246
XXYLT1	endothelial	0.137	0.05	1.53322	4.94846e-251	1.53501e-246
SCAND1	endothelial	0.685	0.582	0.661483	7.88757e-251	2.44672e-246
TWISTNB	endothelial	0.273	0.141	1.16267	8.2432e-251	2.55704e-246
GNGT2	endothelial	0.011	0	5.11913	1.51935e-250	4.71301e-246
ZFP91	endothelial	0.456	0.308	0.973217	1.592e-250	4.93839e-246
FSTL1	endothelial	0.213	0.094	0.880622	1.80064e-250	5.58558e-246
SP6	endothelial	0.025	0.003	3.37649	1.84631e-250	5.72724e-246
AC007952.4	endothelial	0.112	0.037	1.89244	2.86646e-250	8.89177e-246
PCGF2	endothelial	0.202	0.09	1.376	4.51616e-250	1.40091e-245
CHST11	endothelial	0.18	0.075	1.16021	5.35965e-250	1.66256e-245
CPNE8	endothelial	0.336	0.188	1.06706	7.31697e-250	2.26972e-245
ASAP2	endothelial	0.182	0.077	1.37417	7.55218e-250	2.34269e-245
LIFR-AS1	endothelial	0.068	0.016	2.28122	1.1167e-249	3.46401e-245
TBC1D8	endothelial	0.402	0.254	1.11779	1.46986e-249	4.55949e-245
HNRNPF	endothelial	0.49	0.344	0.907351	3.5261e-249	1.0938e-244
MED10	endothelial	0.412	0.258	0.964047	3.66014e-249	1.13538e-244
GYPE	endothelial	0.027	0.003	3.25118	1.89573e-248	5.88056e-244
AC090197.1	endothelial	0.034	0.005	3.05157	2.74701e-248	8.52122e-244
MAST4	endothelial	0.455	0.295	0.830167	4.1396e-248	1.28411e-243
ERICH1	endothelial	0.287	0.153	1.20566	6.01796e-248	1.86677e-243
COQ10B	endothelial	0.392	0.243	1.02655	6.08755e-248	1.88836e-243
BCL7C	endothelial	0.326	0.186	1.15701	2.13066e-247	6.60932e-243
LARP7	endothelial	0.362	0.218	1.12015	2.29898e-247	7.13143e-243
APOL1	endothelial	0.08	0.021	2.07592	3.20931e-247	9.95529e-243
SEC11A	endothelial	0.642	0.529	0.706597	3.97559e-247	1.23323e-242
AASS	endothelial	0.106	0.034	1.8154	4.89223e-247	1.51757e-242
HOOK3	endothelial	0.371	0.223	1.02972	5.70522e-247	1.76976e-242
TRMT10C	endothelial	0.277	0.144	1.15456	6.06699e-247	1.88198e-242
MXD4	endothelial	0.272	0.141	1.19436	6.66503e-247	2.06749e-242
OSMR	endothelial	0.212	0.096	1.20973	8.74282e-247	2.71202e-242
PICALM	endothelial	0.498	0.341	0.854066	3.55747e-246	1.10353e-241
OSBPL8	endothelial	0.441	0.286	0.849984	5.02353e-246	1.5583e-241
CSGALNACT1	endothelial	0.215	0.1	1.32488	6.16792e-246	1.91329e-241
SRSF9	endothelial	0.573	0.441	0.793875	8.11579e-246	2.51752e-241
AC097658.3	endothelial	0.037	0.005	2.88986	1.07433e-245	3.33258e-241
TCP1	endothelial	0.412	0.262	0.969768	1.47728e-245	4.58253e-241
CLEC3B	endothelial	0.01	0	5.39085	1.55397e-245	4.82043e-241
ORMDL1	endothelial	0.446	0.302	1.00733	2.85666e-245	8.86137e-241
RPL21	endothelial	0.999	0.99	0.264565	4.65619e-245	1.44435e-240
ESR2	endothelial	0.118	0.04	1.71511	6.18813e-245	1.91956e-240
TMX1	endothelial	0.302	0.166	1.15087	7.92936e-245	2.45969e-240
TOPBP1	endothelial	0.245	0.121	1.24762	2.52746e-244	7.84018e-240
LINC02757	endothelial	0.013	0.001	4.62755	2.94744e-244	9.14297e-240
CD200	endothelial	0.192	0.086	1.67295	3.96672e-244	1.23048e-239
TBXA2R	endothelial	0.017	0.001	3.89033	1.52668e-243	4.73577e-239
METAP2	endothelial	0.545	0.411	0.846476	2.17968e-243	6.76138e-239
RIPK1	endothelial	0.316	0.177	1.11976	2.40404e-243	7.45733e-239
WDFY1	endothelial	0.313	0.175	1.11643	2.43697e-243	7.55949e-239
AC083862.3	endothelial	0.129	0.047	1.78309	3.58855e-243	1.11317e-238
ZNF350	endothelial	0.161	0.065	1.50396	4.95667e-243	1.53756e-238
VWA1	endothelial	0.287	0.157	1.36513	5.26512e-243	1.63324e-238
DYNC1I2	endothelial	0.386	0.239	1.03077	5.70976e-243	1.77117e-238
DNAJB11	endothelial	0.384	0.237	1.00996	2.21348e-242	6.86622e-238
AC025917.1	endothelial	0.058	0.013	2.38281	4.0503e-242	1.2564e-237
AC124254.2	endothelial	0.031	0.004	3.20597	9.79033e-242	3.03696e-237
HOXA-AS2	endothelial	0.037	0.006	2.75114	2.54064e-241	7.88107e-237
LINC02133	endothelial	0.074	0.019	2.19905	6.76494e-241	2.09849e-236
SNRK-AS1	endothelial	0.033	0.004	2.9796	5.86516e-240	1.81937e-235
CD83	endothelial	0.084	0.023	1.65799	9.91752e-240	3.07642e-235
IRF1	endothelial	0.247	0.124	1.43835	1.28885e-239	3.99802e-235
ZEB1-AS1	endothelial	0.086	0.025	2.01422	1.57481e-239	4.88507e-235
RPS6KL1	endothelial	0.164	0.068	1.55428	1.74588e-239	5.41572e-235
ADD3	endothelial	0.3	0.165	1.17652	1.88844e-239	5.85794e-235
MYO7B	endothelial	0.02	0.002	3.66972	1.97302e-239	6.12032e-235
CSRP2	endothelial	0.115	0.039	1.19638	1.98439e-239	6.15558e-235
DYNLT1	endothelial	0.582	0.453	0.778354	2.98527e-239	9.26031e-235
SERBP1	endothelial	0.659	0.556	0.666637	3.14134e-239	9.74445e-235
PFDN1	endothelial	0.417	0.269	0.977616	5.26099e-239	1.63196e-234
CRK	endothelial	0.352	0.207	1.02432	6.88561e-239	2.13592e-234
MEPCE	endothelial	0.104	0.033	1.87923	1.65876e-238	5.14546e-234
ANTXR2	endothelial	0.101	0.032	1.69844	1.82143e-238	5.65007e-234
WDR1	endothelial	0.343	0.198	1.00331	2.18149e-238	6.767e-234
ANKRD50	endothelial	0.119	0.041	1.6927	2.6151e-238	8.11204e-234
RPS13	endothelial	0.994	0.979	0.286371	5.91024e-238	1.83336e-233
ARRDC2	endothelial	0.11	0.036	1.75387	1.58529e-237	4.91758e-233
SLC25A32	endothelial	0.235	0.116	1.23719	2.82131e-237	8.7517e-233
AC027682.2	endothelial	0.018	0.001	3.85884	3.00918e-237	9.33448e-233
TIPRL	endothelial	0.408	0.266	1.01897	8.24241e-237	2.5568e-232
FOXC1	endothelial	0.092	0.028	1.78545	2.01737e-236	6.25787e-232
OTUD6B-AS1	endothelial	0.46	0.32	0.954019	2.12719e-236	6.59855e-232
RPL24	endothelial	0.994	0.984	0.286146	9.95962e-236	3.08947e-231
BHLHE40	endothelial	0.311	0.175	1.18628	2.53375e-235	7.8597e-231
FXR1	endothelial	0.499	0.366	0.895472	1.27893e-234	3.96725e-230
PSMD13	endothelial	0.367	0.223	1.01521	1.35784e-234	4.21201e-230
BRK1	endothelial	0.584	0.459	0.763379	1.60696e-234	4.98479e-230
PDCD5	endothelial	0.533	0.39	0.767312	5.27224e-234	1.63545e-229
LIX1L	endothelial	0.173	0.074	1.41142	1.57528e-233	4.88652e-229
TNS2	endothelial	0.064	0.015	2.19269	2.49091e-233	7.72681e-229
HLA-DPB1	endothelial	0.12	0.042	0.827486	3.16491e-233	9.81754e-229
AFAP1	endothelial	0.169	0.071	1.35811	6.8531e-233	2.12583e-228
GOLIM4	endothelial	0.219	0.104	1.23425	9.93548e-233	3.08199e-228
FANCB	endothelial	0.053	0.011	2.43162	1.84032e-232	5.70866e-228
C8orf33	endothelial	0.365	0.223	1.05034	2.89244e-232	8.97235e-228
B3GLCT	endothelial	0.104	0.034	1.74855	4.7287e-232	1.46684e-227
ATP13A2	endothelial	0.128	0.047	1.62346	5.95968e-232	1.84869e-227
SLC5A4-AS1	endothelial	0.066	0.016	2.1665	5.97535e-232	1.85355e-227
PLAAT3	endothelial	0.47	0.329	0.912486	1.76722e-231	5.48193e-227
TNFRSF1B	endothelial	0.049	0.009	1.80362	3.25168e-231	1.00867e-226
RPL36A	endothelial	0.953	0.897	0.325862	6.31195e-231	1.95797e-226
TRIP10	endothelial	0.13	0.048	1.61767	6.4801e-231	2.01013e-226
LINC01003	endothelial	0.175	0.076	1.52103	2.31436e-230	7.17913e-226
RAB7A	endothelial	0.632	0.503	0.637293	3.27178e-230	1.01491e-225
RPS15	endothelial	0.997	0.991	0.262795	9.43386e-230	2.92638e-225
GPR137C	endothelial	0.071	0.018	2.15466	1.13483e-229	3.52025e-225
PKIG	endothelial	0.431	0.281	0.847724	1.17012e-229	3.62972e-225
ERVK3-1	endothelial	0.288	0.159	1.17447	4.31883e-229	1.3397e-224
REX1BD	endothelial	0.316	0.184	1.19179	1.13815e-228	3.53055e-224
ATXN1L	endothelial	0.183	0.081	1.37085	1.8367e-228	5.69743e-224
EML1	endothelial	0.166	0.07	1.56617	4.89317e-228	1.51786e-223
ANKLE2	endothelial	0.404	0.259	0.927533	4.95303e-228	1.53643e-223
SLC1A5	endothelial	0.113	0.039	1.60582	2.01677e-227	6.25602e-223
TXLNB	endothelial	0.021	0.002	3.3327	2.15481e-227	6.68422e-223
FADS3	endothelial	0.124	0.045	1.67544	4.33606e-227	1.34505e-222
CSK	endothelial	0.119	0.042	1.67121	4.85806e-227	1.50697e-222
SDC3	endothelial	0.058	0.013	2.22249	5.81744e-227	1.80457e-222
PGM2L1	endothelial	0.201	0.093	1.24912	6.3765e-227	1.97799e-222
CFAP161	endothelial	0.112	0.039	1.80214	1.26824e-226	3.93409e-222
EMC7	endothelial	0.483	0.346	0.91712	1.65565e-226	5.13584e-222
TRG-AS1	endothelial	0.019	0.002	3.58631	1.92647e-226	5.9759e-222
VTI1A	endothelial	0.393	0.248	0.957716	3.73207e-226	1.15769e-221
VPS35L	endothelial	0.232	0.115	1.2429	4.18278e-226	1.2975e-221
ANKRD40	endothelial	0.195	0.09	1.36592	6.43136e-226	1.99501e-221
NDUFB9	endothelial	0.68	0.582	0.631906	4.47005e-225	1.38661e-220
FIGNL2	endothelial	0.023	0.002	3.36405	7.80839e-225	2.42216e-220
SP140L	endothelial	0.148	0.059	1.45695	1.27698e-224	3.9612e-220
FRYL	endothelial	0.339	0.201	1.03517	1.78843e-224	5.5477e-220
AC074033.1	endothelial	0.012	0.001	4.48617	2.63312e-224	8.16793e-220
SAV1	endothelial	0.294	0.161	0.993639	3.97881e-224	1.23423e-219
TGFB1I1	endothelial	0.081	0.023	1.84728	5.59953e-224	1.73697e-219
DYNC1LI2	endothelial	0.349	0.21	1.0341	5.65921e-224	1.75549e-219
PSMB5	endothelial	0.54	0.412	0.816218	7.5501e-224	2.34204e-219
AL627171.2	endothelial	0.409	0.263	0.899266	7.88796e-224	2.44684e-219
SF3B1	endothelial	0.514	0.38	0.818966	1.39915e-223	4.34017e-219
ITIH5	endothelial	0.1	0.033	1.87698	4.04687e-223	1.25534e-218
WIPI1	endothelial	0.247	0.126	1.14108	5.99091e-223	1.85838e-218
PPP2R3C	endothelial	0.263	0.139	1.16959	6.69006e-223	2.07526e-218
NIN	endothelial	0.195	0.09	1.29319	1.96512e-222	6.09581e-218
RPL37	endothelial	0.996	0.984	0.26212	2.79061e-222	8.65647e-218
SELE	endothelial	0.017	0.001	5.17314	2.98917e-222	9.2724e-218
EML3	endothelial	0.065	0.016	2.1121	3.9692e-222	1.23125e-217
TMEM35B	endothelial	0.215	0.104	1.26587	9.97292e-222	3.0936e-217
AC025442.2	endothelial	0.061	0.014	2.23423	1.17285e-221	3.63818e-217
SEPTIN2	endothelial	0.585	0.462	0.727739	1.20809e-221	3.7475e-217
KRBA2	endothelial	0.092	0.028	1.87444	1.52554e-221	4.73223e-217
FAU	endothelial	0.991	0.982	0.289305	2.37799e-221	7.37653e-217
MTMR6	endothelial	0.29	0.161	1.11088	7.78561e-221	2.4151e-216
SENP5	endothelial	0.444	0.301	0.911623	9.07067e-221	2.81372e-216
EMID1	endothelial	0.06	0.014	2.17284	1.04374e-220	3.23767e-216
RPL11	endothelial	0.998	0.993	0.245672	1.10338e-220	3.4227e-216
MPRIP	endothelial	0.36	0.218	0.929034	3.19435e-220	9.90888e-216
IP6K1	endothelial	0.462	0.312	0.815895	5.65605e-220	1.75451e-215
SNX9	endothelial	0.541	0.399	0.672255	7.76165e-220	2.40767e-215
ARHGEF6	endothelial	0.07	0.018	1.7683	2.02551e-219	6.28313e-215
AKTIP	endothelial	0.181	0.081	1.40317	4.57435e-219	1.41896e-214
GAPDH	endothelial	0.971	0.901	0.294496	7.48249e-219	2.32107e-214
CDK11B	endothelial	0.214	0.104	1.26354	1.27508e-218	3.95531e-214
NDUFS5	endothelial	0.848	0.787	0.439753	1.37034e-218	4.2508e-214
CHST14	endothelial	0.064	0.016	2.08128	2.50476e-218	7.76976e-214
STAT3	endothelial	0.564	0.421	0.679609	7.34421e-218	2.27818e-213
LACTB	endothelial	0.189	0.087	1.397	9.13363e-218	2.83325e-213
RNF181	endothelial	0.387	0.244	0.926538	1.35268e-217	4.19601e-213
TTF1	endothelial	0.235	0.119	1.19767	1.54728e-217	4.79966e-213
NR2C2	endothelial	0.323	0.188	1.03399	1.64235e-217	5.09457e-213
USP13	endothelial	0.252	0.133	1.25196	1.79999e-217	5.58358e-213
SNX8	endothelial	0.196	0.091	1.29693	2.10231e-217	6.52137e-213
NRM	endothelial	0.059	0.014	2.18504	2.25723e-217	7.00191e-213
RARA	endothelial	0.111	0.039	1.67178	2.54009e-217	7.87934e-213
AC004594.1	endothelial	0.043	0.008	2.46556	1.54987e-216	4.80769e-212
PTPRR	endothelial	0.031	0.004	2.79667	2.35872e-216	7.31674e-212
SRGAP2C	endothelial	0.141	0.056	1.49523	2.86799e-216	8.89651e-212
KNOP1	endothelial	0.19	0.088	1.37605	3.494e-216	1.08384e-211
ARHGEF12	endothelial	0.572	0.421	0.620188	6.25493e-216	1.94028e-211
CARD10	endothelial	0.113	0.04	1.677	7.81694e-216	2.42481e-211
YY1	endothelial	0.45	0.314	0.909536	1.334e-215	4.13807e-211
HMGXB4	endothelial	0.302	0.172	1.08364	1.61569e-215	5.01186e-211
CGAS	endothelial	0.076	0.021	1.58285	2.49063e-215	7.72595e-211
TMEM160	endothelial	0.496	0.365	0.887252	4.24256e-215	1.31604e-210
SRSF11	endothelial	0.642	0.529	0.647606	5.20878e-215	1.61576e-210
TSHZ1	endothelial	0.325	0.192	1.0712	1.02568e-214	3.18166e-210
RNF6	endothelial	0.315	0.184	1.06082	2.88672e-214	8.95459e-210
AL359094.1	endothelial	0.042	0.008	2.47932	2.95023e-214	9.15163e-210
ATG7	endothelial	0.406	0.264	0.938699	6.45094e-214	2.00108e-209
SPRTN	endothelial	0.185	0.084	1.31144	9.5258e-214	2.9549e-209
SYNE3	endothelial	0.023	0.002	3.29713	1.01608e-213	3.15187e-209
TRAPPC2B	endothelial	0.202	0.097	1.3275	1.2921e-213	4.00808e-209
U2SURP	endothelial	0.434	0.299	0.926155	1.40243e-213	4.35035e-209
RFTN2	endothelial	0.055	0.012	2.17839	1.68557e-213	5.22863e-209
ARF6	endothelial	0.332	0.195	0.970961	8.01169e-213	2.48523e-208
CDKN1C	endothelial	0.264	0.139	0.818823	9.24018e-213	2.8663e-208
PDGFD	endothelial	0.188	0.084	0.800305	1.28352e-212	3.98148e-208
MAGI2-AS3	endothelial	0.339	0.207	1.03811	2.72949e-212	8.46688e-208
COLEC12	endothelial	0.057	0.013	2.1059	4.36824e-212	1.35503e-207
HSPB1	endothelial	0.542	0.373	0.354607	4.61255e-212	1.43081e-207
AL583824.1	endothelial	0.015	0.001	3.89571	4.69722e-212	1.45708e-207
CHMP5	endothelial	0.374	0.238	0.984459	1.17418e-211	3.64232e-207
PLEC	endothelial	0.159	0.068	1.41466	1.26754e-211	3.93191e-207
SPCS2	endothelial	0.633	0.525	0.648749	1.60281e-211	4.9719e-207
TTL	endothelial	0.199	0.094	1.25435	3.27037e-211	1.01447e-206
PITPNC1	endothelial	0.472	0.339	1.07179	3.82501e-211	1.18652e-206
LRR1	endothelial	0.148	0.061	1.44625	4.34124e-211	1.34665e-206
PRDX6	endothelial	0.565	0.437	0.697413	4.46336e-211	1.38454e-206
ARHGAP26	endothelial	0.251	0.13	0.999926	4.94413e-211	1.53367e-206
HNRNPA1	endothelial	0.799	0.723	0.48169	6.08167e-211	1.88653e-206
PCDHB2	endothelial	0.043	0.008	2.62229	1.52144e-210	4.7195e-206
UBXN2A	endothelial	0.343	0.208	1.00275	1.67223e-210	5.18724e-206
ISLR2	endothelial	0.017	0.001	3.71914	2.44219e-210	7.57568e-206
SKAP2	endothelial	0.108	0.038	1.69604	2.95249e-210	9.15862e-206
CDC27	endothelial	0.406	0.267	0.931083	3.542e-210	1.09873e-205
RPL39	endothelial	0.995	0.982	0.287959	3.82305e-210	1.18591e-205
KIAA1217	endothelial	0.465	0.329	1.16391	5.04216e-210	1.56408e-205
DUSP14	endothelial	0.135	0.053	1.44923	1.94177e-209	6.02336e-205
DOC2B	endothelial	0.061	0.015	2.13577	3.21852e-209	9.98385e-205
AC005332.4	endothelial	0.029	0.004	2.95672	1.63961e-208	5.08608e-204
ARL5A	endothelial	0.411	0.273	0.924265	2.66504e-208	8.26696e-204
ISCU	endothelial	0.493	0.367	0.872927	2.99253e-208	9.28282e-204
GSK3B	endothelial	0.496	0.359	0.819573	4.03314e-208	1.25108e-203
RBBP6	endothelial	0.485	0.351	0.822176	4.55388e-208	1.41261e-203
KLF3-AS1	endothelial	0.068	0.018	1.9932	6.42263e-208	1.9923e-203
DBN1	endothelial	0.128	0.049	1.52483	8.43384e-208	2.61618e-203
SFSWAP	endothelial	0.346	0.212	0.978718	9.63464e-208	2.98867e-203
TCEAL9	endothelial	0.419	0.278	0.892718	1.65741e-207	5.14129e-203
ARHGAP31-AS1	endothelial	0.031	0.005	2.85904	2.39931e-207	7.44267e-203
TMEM184B	endothelial	0.268	0.144	0.825154	3.81035e-207	1.18197e-202
AC092835.1	endothelial	0.067	0.018	2.0569	6.69728e-207	2.0775e-202
GPSM2	endothelial	0.198	0.095	1.31854	7.77737e-207	2.41254e-202
PSIP1	endothelial	0.251	0.133	1.10899	8.02737e-207	2.49009e-202
RNF135	endothelial	0.102	0.035	1.65729	1.14424e-206	3.54943e-202
SPSB3	endothelial	0.169	0.075	1.33475	1.28579e-206	3.98853e-202
ZNF345	endothelial	0.153	0.065	1.42693	3.28962e-206	1.02044e-201
AP001011.1	endothelial	0.177	0.081	1.34607	3.29045e-206	1.0207e-201
FAM160B1	endothelial	0.253	0.136	1.17804	7.53428e-206	2.33713e-201
PTBP1	endothelial	0.33	0.198	0.99251	8.72682e-206	2.70706e-201
MZT1	endothelial	0.255	0.137	1.14823	9.73178e-206	3.0188e-201
NDUFB4	endothelial	0.73	0.65	0.564076	9.80303e-206	3.0409e-201
EMC8	endothelial	0.243	0.128	1.1686	2.52018e-205	7.8176e-201
CREBBP	endothelial	0.445	0.302	0.814822	2.66181e-205	8.25693e-201
TBC1D20	endothelial	0.28	0.156	1.07746	3.10634e-205	9.63588e-201
MED6	endothelial	0.244	0.128	1.11663	6.05021e-205	1.87678e-200
AC010642.2	endothelial	0.284	0.16	1.06775	9.84426e-205	3.05369e-200
RRAGC	endothelial	0.323	0.192	1.00888	1.05891e-204	3.28473e-200
XXYLT1-AS2	endothelial	0.016	0.001	3.83357	1.1226e-204	3.4823e-200
AC005736.1	endothelial	0.035	0.006	2.72685	1.52171e-204	4.72034e-200
IPO11	endothelial	0.139	0.057	1.53291	2.31958e-204	7.19532e-200
PAFAH1B1	endothelial	0.593	0.463	0.633448	3.52994e-204	1.09499e-199
TRAF6	endothelial	0.179	0.082	1.30276	1.88262e-203	5.83989e-199
CHMP2A	endothelial	0.552	0.432	0.743893	2.16047e-203	6.70178e-199
VAV3	endothelial	0.118	0.044	1.4683	2.22702e-203	6.90822e-199
STK38	endothelial	0.161	0.071	1.36731	1.26549e-202	3.92556e-198
ISCA1	endothelial	0.41	0.274	0.899889	1.63323e-202	5.06629e-198
EIF1B	endothelial	0.679	0.566	0.566654	2.49902e-202	7.75195e-198
RPS24	endothelial	0.997	0.99	0.264884	2.98247e-202	9.25161e-198
ZNF667-AS1	endothelial	0.266	0.147	1.12978	4.35674e-202	1.35146e-197
CYFIP1	endothelial	0.261	0.142	1.11179	7.46268e-202	2.31492e-197
GADD45GIP1	endothelial	0.528	0.402	0.755937	9.00851e-202	2.79444e-197
ABCF1	endothelial	0.365	0.23	0.935774	1.24737e-201	3.86934e-197
FGD5-AS1	endothelial	0.365	0.234	1.01306	1.37443e-201	4.26347e-197
CEBPZ	endothelial	0.425	0.288	0.875712	3.18939e-201	9.89348e-197
YEATS4	endothelial	0.258	0.142	1.18839	3.2586e-201	1.01082e-196
NSMCE3	endothelial	0.288	0.165	1.0741	3.36595e-201	1.04412e-196
PRELID1	endothelial	0.641	0.55	0.6935	3.68913e-201	1.14437e-196
AL021155.5	endothelial	0.096	0.032	1.70471	2.69249e-200	8.35209e-196
LRRC8C-DT	endothelial	0.068	0.019	1.95883	3.76423e-200	1.16767e-195
FRMD4B	endothelial	0.26	0.141	1.0573	4.36694e-200	1.35462e-195
CNOT6L	endothelial	0.331	0.199	0.95235	5.34812e-200	1.65899e-195
NSFL1C	endothelial	0.339	0.207	0.982221	5.70427e-200	1.76947e-195
SYNCRIP	endothelial	0.457	0.319	0.80606	7.67125e-200	2.37962e-195
AC025048.2	endothelial	0.048	0.01	2.33682	7.9773e-200	2.47456e-195
MAPK3	endothelial	0.158	0.069	1.37282	1.17417e-199	3.64229e-195
MED4	endothelial	0.4	0.263	0.885642	1.28221e-199	3.9774e-195
SELENOH	endothelial	0.501	0.368	0.765739	1.56802e-199	4.864e-195
KLHL6	endothelial	0.027	0.004	2.6275	1.57937e-199	4.89921e-195
ARSG	endothelial	0.164	0.073	1.37178	5.35226e-199	1.66027e-194
RARS2	endothelial	0.355	0.223	0.958411	6.89307e-199	2.13823e-194
RPS16	endothelial	0.984	0.953	0.275044	7.11089e-199	2.2058e-194
NARF	endothelial	0.22	0.112	1.22775	2.82147e-198	8.75221e-194
GRIN2B	endothelial	0.024	0.003	3.13798	1.62098e-197	5.02828e-193
TOMM20	endothelial	0.736	0.685	0.567005	1.85145e-197	5.74319e-193
WWTR1-AS1	endothelial	0.03	0.004	2.86379	2.53237e-197	7.8554e-193
CAPN2	endothelial	0.384	0.242	0.750201	2.8626e-197	8.87978e-193
EDNRB	endothelial	0.114	0.041	0.723023	3.9667e-197	1.23047e-192
HECW2	endothelial	0.211	0.106	1.34415	4.54812e-197	1.41083e-192
RWDD3	endothelial	0.27	0.152	1.10838	4.74739e-197	1.47264e-192
REV3L	endothelial	0.486	0.355	0.876003	4.7547e-197	1.47491e-192
TBRG1	endothelial	0.379	0.245	0.905046	5.94634e-197	1.84455e-192
SMC2	endothelial	0.096	0.032	1.68262	9.05297e-197	2.80823e-192
DEPP1	endothelial	0.393	0.259	1.02227	1.25835e-196	3.90341e-192
DHX38	endothelial	0.176	0.081	1.30918	1.59451e-196	4.94616e-192
LINC02289	endothelial	0.012	0.001	4.39947	4.08678e-196	1.26772e-191
DIAPH2-AS1	endothelial	0.107	0.039	1.62053	4.73372e-196	1.4684e-191
CLTB	endothelial	0.468	0.33	0.752139	5.31195e-196	1.64777e-191
LAMTOR4	endothelial	0.613	0.511	0.671976	8.0714e-196	2.50375e-191
TESK2	endothelial	0.12	0.046	1.45131	1.13163e-195	3.51032e-191
CRTAP	endothelial	0.22	0.112	1.10565	1.21592e-195	3.77179e-191
MIS18BP1	endothelial	0.187	0.089	1.2581	2.86189e-195	8.87758e-191
DDX59	endothelial	0.148	0.063	1.3966	3.55079e-195	1.10145e-190
LRRC28	endothelial	0.216	0.11	1.17608	4.75019e-195	1.47351e-190
CUL1	endothelial	0.417	0.281	0.845648	4.93048e-195	1.52944e-190
ZSWIM6	endothelial	0.455	0.314	0.800984	5.18918e-195	1.60968e-190
GBE1	endothelial	0.416	0.281	0.909028	5.21092e-195	1.61643e-190
PLEKHA3	endothelial	0.415	0.282	0.871878	5.547e-195	1.72068e-190
PLEKHM2	endothelial	0.329	0.2	0.945009	6.26317e-195	1.94284e-190
NCBP2AS2	endothelial	0.369	0.236	0.901849	6.669e-195	2.06872e-190
RFC3	endothelial	0.158	0.07	1.38525	9.3918e-195	2.91334e-190
ATG3	endothelial	0.34	0.211	0.975886	1.32388e-194	4.10668e-190
GAS2L1	endothelial	0.074	0.022	1.86489	1.68983e-194	5.24186e-190
XRN2	endothelial	0.428	0.294	0.859845	1.90414e-194	5.90664e-190
APOL4	endothelial	0.021	0.002	3.29464	1.92478e-194	5.97067e-190
B3GNT5	endothelial	0.207	0.103	1.21311	2.9299e-194	9.08854e-190
TDG	endothelial	0.397	0.263	0.871327	3.42779e-194	1.0633e-189
COPS8	endothelial	0.297	0.173	0.971587	3.77375e-194	1.17062e-189
ZNF131	endothelial	0.327	0.199	0.956792	4.54001e-194	1.40831e-189
SYCP2	endothelial	0.039	0.007	2.5334	8.53328e-194	2.64702e-189
AF064858.1	endothelial	0.017	0.002	3.46119	1.24125e-193	3.85036e-189
PSMD3	endothelial	0.317	0.191	0.999001	1.26805e-193	3.93351e-189
NDUFA6	endothelial	0.538	0.414	0.729167	2.75324e-193	8.54054e-189
CREM	endothelial	0.371	0.243	0.96465	2.97614e-193	9.23199e-189
EXOSC8	endothelial	0.279	0.159	1.05308	4.26751e-193	1.32378e-188
BDH2	endothelial	0.105	0.038	1.54998	1.68086e-192	5.21402e-188
ZNF532	endothelial	0.128	0.051	1.525	2.45976e-192	7.63018e-188
UNC5B-AS1	endothelial	0.032	0.005	3.00398	3.33323e-192	1.03397e-187
PRPF18	endothelial	0.281	0.161	1.05308	7.74818e-192	2.40349e-187
IFIT3	endothelial	0.114	0.044	2.76692	1.62404e-191	5.03778e-187
CDS2	endothelial	0.349	0.219	0.914963	1.29641e-190	4.02148e-186
H2AFV	endothelial	0.45	0.325	0.86377	1.354e-190	4.20009e-186
PPP6C	endothelial	0.39	0.257	0.65966	2.12138e-190	6.58051e-186
SDCBP2	endothelial	0.136	0.056	1.40116	2.40591e-190	7.46312e-186
SLC5A4	endothelial	0.032	0.005	2.49456	2.92339e-190	9.06837e-186
TXNRD1	endothelial	0.554	0.437	0.771587	3.07721e-190	9.54551e-186
POLR2H	endothelial	0.306	0.182	0.996631	1.27108e-189	3.94289e-185
HLA-F-AS1	endothelial	0.069	0.02	1.91451	1.28592e-189	3.98892e-185
RNF168	endothelial	0.251	0.138	1.0781	1.86057e-189	5.7715e-185
COLGALT1	endothelial	0.104	0.038	1.64665	2.19505e-189	6.80903e-185
PHF20L1	endothelial	0.338	0.209	0.944894	3.04493e-189	9.44538e-185
VBP1	endothelial	0.338	0.21	0.945244	3.35653e-189	1.0412e-184
DHX8	endothelial	0.244	0.131	1.06884	4.75829e-189	1.47602e-184
DFFA	endothelial	0.187	0.09	1.2802	4.81258e-189	1.49286e-184
TIGAR	endothelial	0.174	0.081	1.28195	4.86134e-189	1.50799e-184
HSD17B11	endothelial	0.21	0.107	1.18989	2.24701e-188	6.97022e-184
NFKB1	endothelial	0.402	0.266	0.802782	3.3135e-188	1.02785e-183
AC093001.1	endothelial	0.013	0.001	4.0959	4.35387e-188	1.35057e-183
GNG12	endothelial	0.393	0.26	0.870457	6.0065e-188	1.86322e-183
AKAP8	endothelial	0.247	0.135	1.10796	9.63226e-188	2.98793e-183
NDUFB10	endothelial	0.573	0.473	0.713217	1.44193e-187	4.47286e-183
AL121603.2	endothelial	0.064	0.017	1.96587	1.44571e-187	4.4846e-183
IDH3B	endothelial	0.234	0.124	1.08224	1.65364e-187	5.1296e-183
TFIP11	endothelial	0.15	0.065	1.36191	1.66172e-187	5.15466e-183
UBE2A	endothelial	0.325	0.2	0.973528	3.11784e-187	9.67153e-183
AL078459.1	endothelial	0.119	0.047	1.47999	3.90145e-187	1.21023e-182
ZNF880	endothelial	0.13	0.053	1.42809	4.73145e-187	1.46769e-182
MTMR14	endothelial	0.168	0.078	1.26613	5.90083e-187	1.83044e-182
PRRG1	endothelial	0.113	0.043	1.52133	1.08367e-186	3.36154e-182
ATXN3	endothelial	0.252	0.139	1.07228	1.24009e-186	3.84675e-182
CCDC36	endothelial	0.046	0.01	2.24602	7.57968e-186	2.35122e-181
ELFN1	endothelial	0.014	0.001	3.88329	1.4371e-185	4.45787e-181
WDR45B	endothelial	0.543	0.429	0.727732	1.84767e-185	5.73147e-181
ESF1	endothelial	0.322	0.198	0.984295	2.04578e-185	6.34602e-181
CROCC	endothelial	0.163	0.075	1.37248	2.42695e-185	7.52839e-181
CMTM6	endothelial	0.429	0.297	0.826996	4.15274e-185	1.28818e-180
SETD7	endothelial	0.334	0.21	1.02226	4.56986e-185	1.41757e-180
GALNT15	endothelial	0.032	0.005	2.78213	7.94238e-185	2.46373e-180
NCF4	endothelial	0.021	0.002	3.22449	9.19106e-185	2.85107e-180
AP002336.2	endothelial	0.295	0.175	1.0449	1.3105e-184	4.06516e-180
MED13L	endothelial	0.52	0.386	0.695908	1.48612e-184	4.60995e-180
C4orf3	endothelial	0.476	0.355	0.805187	1.98635e-184	6.16164e-180
TAGLN2	endothelial	0.633	0.547	0.670421	2.19065e-184	6.79539e-180
FEZ2	endothelial	0.245	0.133	1.05228	2.39064e-184	7.41576e-180
CFAP54	endothelial	0.076	0.023	1.79186	3.10117e-184	9.61984e-180
PSMD8	endothelial	0.646	0.544	0.595423	3.44933e-184	1.06998e-179
RPS8	endothelial	0.998	0.991	0.263156	3.58858e-184	1.11318e-179
COX20	endothelial	0.379	0.247	0.853578	6.09454e-184	1.89053e-179
PHACTR4	endothelial	0.426	0.293	0.80234	1.38238e-183	4.28816e-179
MPG	endothelial	0.289	0.173	1.13339	2.8588e-183	8.868e-179
AC012447.1	endothelial	0.101	0.037	1.78328	3.06634e-183	9.51179e-179
ELOA	endothelial	0.261	0.148	1.07539	6.68255e-183	2.07293e-178
IFNGR1	endothelial	0.301	0.18	0.976067	6.8006e-183	2.10955e-178
AC093110.1	endothelial	0.034	0.006	2.54241	8.06078e-183	2.50045e-178
PRXL2C	endothelial	0.325	0.201	0.967293	1.48399e-182	4.60333e-178
AC006305.1	endothelial	0.014	0.001	3.71411	1.57897e-182	4.89797e-178
SH3RF3-AS1	endothelial	0.011	0.001	4.29692	3.30949e-182	1.0266e-177
UBL5	endothelial	0.735	0.652	0.479632	3.64002e-182	1.12913e-177
FOXJ3	endothelial	0.43	0.3	0.813623	4.01891e-182	1.24666e-177
SUPT4H1	endothelial	0.258	0.145	1.03282	5.73356e-182	1.77855e-177
ABCD4	endothelial	0.108	0.041	1.58564	1.12635e-181	3.49394e-177
PDE6D	endothelial	0.196	0.099	1.23595	5.36411e-181	1.66395e-176
PELO	endothelial	0.218	0.115	1.19174	6.70613e-181	2.08024e-176
AL360012.1	endothelial	0.043	0.009	2.44111	7.23475e-181	2.24422e-176
LYPLA1	endothelial	0.351	0.227	0.938014	1.68209e-180	5.21785e-176
CDC25B	endothelial	0.081	0.026	1.75314	1.7823e-180	5.5287e-176
EID2	endothelial	0.215	0.112	1.14429	1.99978e-180	6.2033e-176
SUN1	endothelial	0.421	0.293	0.847693	4.17693e-180	1.29568e-175
ZFYVE28	endothelial	0.116	0.045	1.59809	4.30927e-180	1.33674e-175
TP53RK	endothelial	0.128	0.053	1.37971	5.10089e-180	1.5823e-175
[truncated: 93,365 more rows]

## Sheet: Supplementary Table 3
Supplementary Table 3: Gene sets for UCell scoring and GSEA
Pathway	Genes
reactome_2-LTR circle formation	HMGA1 LIG4 PSIP1 XRCC4 XRCC5 XRCC6 gag gag-pol rev vif vpr vpu
reactome_A tetrasaccharide linker sequence is required for GAG synthesis	B3GALT6 B3GAT1 B3GAT2 B3GAT3 B4GALT7 BCAN BGN CSPG4 CSPG5 DCN GPC1 GPC2 GPC3 GPC4 GPC5 GPC6 HSPG2 NCAN SDC1 SDC2 SDC3 SDC4 VCAN XYLT1 XYLT2
reactome_ABC transporter disorders	CFTR DERL1 DERL2 DERL3 ERLEC1 ERLIN1 ERLIN2 KCNJ11 OS9 PSMA1 PSMA2 PSMA3 PSMA4 PSMA5 PSMA6 PSMA7 PSMA8 PSMB1 PSMB10 PSMB11 PSMB2 PSMB3 PSMB4 PSMB5 PSMB6 PSMB7 PSMB8 PSMB9 PSMC1 PSMC2 PSMC3 PSMC4 PSMC5 PSMC6 PSMD1 PSMD10 PSMD11 PSMD12 PSMD13 PSMD14 PSMD2 PSMD3 PSMD4 PSMD5 PSMD6 PSMD7 PSMD8 PSMD9 PSME1 PSME2 PSME3 PSME4 PSMF1 RNF185 RNF5 RPS27A SEL1L SEM1 UBA52 UBB UBC VCP
reactome_ABC transporters in lipid homeostasis	ABCA12 ABCA2 ABCA3 ABCA5 ABCA6 ABCA7 ABCA9 ABCD1 ABCD2 ABCD3 ABCG1 ABCG4 ABCG5 ABCG8 APOA1 PEX19 PEX3
reactome_ABC-family proteins mediated transport	ABCA12 ABCA2 ABCA3 ABCA4 ABCA5 ABCA6 ABCA7 ABCA8 ABCA9 ABCB1 ABCB10 ABCB4 ABCB5 ABCB6 ABCB7 ABCB8 ABCB9 ABCC1 ABCC10 ABCC11 ABCC2 ABCC3 ABCC4 ABCC5 ABCC6 ABCC9 ABCD1 ABCD2 ABCD3 ABCF1 ABCG1 ABCG4 ABCG5 ABCG8 APOA1 CFTR DERL1 DERL2 DERL3 EIF2S1 EIF2S2 EIF2S3 ERLEC1 ERLIN1 ERLIN2 KCNJ11 OS9 PEX19 PEX3 PSMA1 PSMA2 PSMA3 PSMA4 PSMA5 PSMA6 PSMA7 PSMA8 PSMB1 PSMB10 PSMB11 PSMB2 PSMB3 PSMB4 PSMB5 PSMB6 …
reactome_ADP signalling through P2Y purinoceptor 1	GNA14 GNA15 GNAQ GNB1 GNB2 GNB3 GNB4 GNB5 GNG10 GNG11 GNG12 GNG13 GNG2 GNG3 GNG4 GNG5 GNG7 GNG8 GNGT1 GNGT2 MAPK14 P2RY1 PLA2G4A SRC
reactome_ADP signalling through P2Y purinoceptor 12	GNAI2 GNAI3 GNAT3 GNB1 GNB2 GNB3 GNB4 GNB5 GNG10 GNG11 GNG12 GNG13 GNG2 GNG3 GNG4 GNG5 GNG7 GNG8 GNGT1 GNGT2 P2RY12
reactome_AKT phosphorylates targets in the cytosol	AKT1S1 AKT2 AKT3 BAD CASP9 CDKN1A CDKN1B CHUK GSK3A GSK3B MDM2 MKRN1 TSC2
reactome_AMER1 mutants destabilize the destruction complex	APC AXIN1 CSNK1A1 GSK3B PPP2CA PPP2CB PPP2R1A PPP2R1B PPP2R5A PPP2R5B PPP2R5C PPP2R5D PPP2R5E
reactome_APC truncation mutants have impaired AXIN binding	APC AXIN1 CSNK1A1 GSK3B PPP2CA PPP2CB PPP2R1A PPP2R1B PPP2R5A PPP2R5B PPP2R5C PPP2R5D PPP2R5E
reactome_APC-Cdc20 mediated degradation of Nek2A	ANAPC10 ANAPC11 ANAPC15 ANAPC16 ANAPC2 ANAPC4 ANAPC5 ANAPC7 BUB1B BUB3 CDC16 CDC20 CDC23 CDC26 CDC27 MAD2L1 NEK2 RPS27A UBA52 UBB UBC UBE2C UBE2D1 UBE2E1
reactome_APC/C-mediated degradation of cell cycle proteins	ANAPC10 ANAPC11 ANAPC15 ANAPC16 ANAPC2 ANAPC4 ANAPC5 ANAPC7 AURKA AURKB BTRC BUB1B BUB3 CCNA1 CCNA2 CCNB1 CDC14A CDC16 CDC20 CDC23 CDC26 CDC27 CDK1 CDK2 CUL1 FBXO5 FZR1 MAD2L1 NEK2 PLK1 PSMA1 PSMA2 PSMA3 PSMA4 PSMA5 PSMA6 PSMA7 PSMA8 PSMB1 PSMB10 PSMB11 PSMB2 PSMB3 PSMB4 PSMB5 PSMB6 PSMB7 PSMB8 PSMB9 PSMC1 PSMC2 PSMC3 PSMC4 PSMC5 PSMC6 PSMD1 PSMD10 PSMD11 PSMD12 PSMD13 PSMD14 PSMD2 PSMD3 PSMD4 PS…
reactome_APC/C:Cdc20 mediated degradation of Cyclin B	ANAPC10 ANAPC11 ANAPC15 ANAPC16 ANAPC2 ANAPC4 ANAPC5 ANAPC7 CCNB1 CDC16 CDC20 CDC23 CDC26 CDC27 CDK1 RPS27A UBA52 UBB UBC UBE2C UBE2D1 UBE2E1
reactome_APC/C:Cdc20 mediated degradation of Securin	ANAPC10 ANAPC11 ANAPC15 ANAPC16 ANAPC2 ANAPC4 ANAPC5 ANAPC7 CDC16 CDC20 CDC23 CDC26 CDC27 PSMA1 PSMA2 PSMA3 PSMA4 PSMA5 PSMA6 PSMA7 PSMA8 PSMB1 PSMB10 PSMB11 PSMB2 PSMB3 PSMB4 PSMB5 PSMB6 PSMB7 PSMB8 PSMB9 PSMC1 PSMC2 PSMC3 PSMC4 PSMC5 PSMC6 PSMD1 PSMD10 PSMD11 PSMD12 PSMD13 PSMD14 PSMD2 PSMD3 PSMD4 PSMD5 PSMD6 PSMD7 PSMD8 PSMD9 PSME1 PSME2 PSME3 PSME4 PSMF1 PTTG1 RPS27A SEM1 UBA52 UBB UBC UBE2C …
reactome_APC/C:Cdc20 mediated degradation of mitotic proteins	ANAPC10 ANAPC11 ANAPC15 ANAPC16 ANAPC2 ANAPC4 ANAPC5 ANAPC7 BUB1B BUB3 CCNA1 CCNA2 CCNB1 CDC16 CDC20 CDC23 CDC26 CDC27 CDK1 MAD2L1 NEK2 PSMA1 PSMA2 PSMA3 PSMA4 PSMA5 PSMA6 PSMA7 PSMA8 PSMB1 PSMB10 PSMB11 PSMB2 PSMB3 PSMB4 PSMB5 PSMB6 PSMB7 PSMB8 PSMB9 PSMC1 PSMC2 PSMC3 PSMC4 PSMC5 PSMC6 PSMD1 PSMD10 PSMD11 PSMD12 PSMD13 PSMD14 PSMD2 PSMD3 PSMD4 PSMD5 PSMD6 PSMD7 PSMD8 PSMD9 PSME1 PSME2 PSME3 PSME…
reactome_APC/C:Cdh1 mediated degradation of Cdc20 and other APC/C:Cdh1 targeted proteins in late mitosis/early G1	ANAPC10 ANAPC11 ANAPC15 ANAPC16 ANAPC2 ANAPC4 ANAPC5 ANAPC7 AURKA AURKB CDC16 CDC20 CDC23 CDC26 CDC27 FZR1 PLK1 PSMA1 PSMA2 PSMA3 PSMA4 PSMA5 PSMA6 PSMA7 PSMA8 PSMB1 PSMB10 PSMB11 PSMB2 PSMB3 PSMB4 PSMB5 PSMB6 PSMB7 PSMB8 PSMB9 PSMC1 PSMC2 PSMC3 PSMC4 PSMC5 PSMC6 PSMD1 PSMD10 PSMD11 PSMD12 PSMD13 PSMD14 PSMD2 PSMD3 PSMD4 PSMD5 PSMD6 PSMD7 PSMD8 PSMD9 PSME1 PSME2 PSME3 PSME4 PSMF1 PTTG1 RPS27A SEM…
reactome_APC:Cdc20 mediated degradation of cell cycle proteins prior to satisfation of the cell cycle checkpoint	ANAPC10 ANAPC11 ANAPC15 ANAPC16 ANAPC2 ANAPC4 ANAPC5 ANAPC7 BUB1B BUB3 CCNA1 CCNA2 CDC16 CDC20 CDC23 CDC26 CDC27 CDK1 MAD2L1 NEK2 PSMA1 PSMA2 PSMA3 PSMA4 PSMA5 PSMA6 PSMA7 PSMA8 PSMB1 PSMB10 PSMB11 PSMB2 PSMB3 PSMB4 PSMB5 PSMB6 PSMB7 PSMB8 PSMB9 PSMC1 PSMC2 PSMC3 PSMC4 PSMC5 PSMC6 PSMD1 PSMD10 PSMD11 PSMD12 PSMD13 PSMD14 PSMD2 PSMD3 PSMD4 PSMD5 PSMD6 PSMD7 PSMD8 PSMD9 PSME1 PSME2 PSME3 PSME4 PSMF…
reactome_APOBEC3G mediated resistance to HIV-1 infection	BANF1 HMGA1 PPIA PSIP1 gag gag-pol rev vif vpr vpu
reactome_ATF4 activates genes	ATF3 ATF4 ATF6 CCL2 CXCL8 DCP2 DDIT3 DIS3 EXOSC1 EXOSC2 EXOSC3 EXOSC4 EXOSC5 EXOSC6 EXOSC7 EXOSC8 EXOSC9 HERPUD1 IGFBP1 IL8 KHSRP NFYA NFYB NFYC PARN
reactome_ATF6 (ATF6-alpha) activates chaperones	ATF6 CALR DDIT3 HSP90B1 HSPA5 MBTPS1 MBTPS2 NFYA NFYB NFYC XBP1
reactome_AUF1 (hnRNP D0) binds and destabilizes mRNA	HNRNPD HSPA1A HSPA8 HSPB1 PABPC1 PSMA1 PSMA2 PSMA3 PSMA4 PSMA5 PSMA6 PSMA7 PSMA8 PSMB1 PSMB10 PSMB11 PSMB2 PSMB3 PSMB4 PSMB5 PSMB6 PSMB7 PSMB8 PSMB9 PSMC1 PSMC2 PSMC3 PSMC4 PSMC5 PSMC6 PSMD1 PSMD10 PSMD11 PSMD12 PSMD13 PSMD14 PSMD2 PSMD3 PSMD4 PSMD5 PSMD6 PSMD7 PSMD8 PSMD9 PSME1 PSME2 PSME3 PSME4 PSMF1 RPS27A SEM1 UBA52 UBB UBC
reactome_AURKA Activation by TPX2	AKAP9 ALMS1 AURKA CCP110 CDK1 CDK5RAP2 CENPJ CEP131 CEP135 CEP152 CEP164 CEP192 CEP250 CEP290 CEP41 CEP57 CEP63 CEP70 CEP72 CEP76 CEP78 CETN2 CKAP5 CLASP1 CNTRL CSNK1D CSNK1E DCTN1 DCTN2 DCTN3 DYNC1H1 DYNC1I2 DYNLL1 FGFR1OP HAUS1 HAUS2 HAUS3 HAUS4 HAUS5 HAUS6 HAUS7 HAUS8 HMMR HSP90AA1 MAPRE1 NDE1 NEDD1 NEK2 NINL ODF2 OFD1 PAFAH1B1 PCM1 PCNT PLK1 PLK4 PPP2R1A PRKACA PRKAR2B SDCCAG8 SFI1 SSNA1 TPX2…
reactome_AXIN missense mutants destabilize the destruction complex	APC AXIN1 CSNK1A1 GSK3B PPP2CA PPP2CB PPP2R1A PPP2R1B PPP2R5A PPP2R5B PPP2R5C PPP2R5D PPP2R5E
reactome_AXIN mutants destabilize the destruction complex, activating WNT signaling	APC AXIN1 CSNK1A1 GSK3B PPP2CA PPP2CB PPP2R1A PPP2R1B PPP2R5A PPP2R5B PPP2R5C PPP2R5D PPP2R5E
reactome_Abortive elongation of HIV-1 transcript in the absence of Tat	GTF2F1 GTF2F2 NCBP1 NCBP2 NELFA NELFB NELFCD NELFE POLR2A POLR2B POLR2C POLR2D POLR2E POLR2F POLR2G POLR2H POLR2I POLR2J POLR2K POLR2L SUPT4H1 SUPT5H
reactome_Acetylcholine Neurotransmitter Release Cycle	CPLX1 PPFIA1 PPFIA2 PPFIA3 PPFIA4 RAB3A RIMS1 SLC18A3 SLC5A7 SNAP25 STX1A STXBP1 SYT1 TSPOAP1 UNC13B VAMP2
reactome_Acetylcholine binding and downstream events	CHRNA2 CHRNA3 CHRNA4 CHRNA5 CHRNA6 CHRNA7 CHRNA9 CHRNB2 CHRNB3 CHRNB4 CHRND CHRNE CHRNG
reactome_Activated NOTCH1 Transmits Signal to the Nucleus	ADAM17 APH1A APH1B ARRB1 ARRB2 CNTN1 DLK1 DLL1 DLL4 DNER DTX1 DTX2 DTX4 ITCH JAG1 JAG2 MIB1 MIB2 NCSTN NEURL1 NEURL1B NOTCH1 NUMB PSEN1 PSEN2 PSENEN RPS27A UBA52 UBB UBC
reactome_Activated NTRK2 signals through FRS2 and FRS3	FRS2 FRS3 GRB2 HRAS KRAS NRAS NTF4 NTRK2 PTPN11 SOS1
reactome_Activated PKN1 stimulates transcription of AR (androgen receptor) regulated genes KLK2 and KLK3	H2AFB1 H2AFJ H2AFV H2AFX H2AFZ H2BFS H3F3A HIST1H2AB HIST1H2AC HIST1H2AD HIST1H2AJ HIST1H2BA HIST1H2BB HIST1H2BC HIST1H2BD HIST1H2BH HIST1H2BJ HIST1H2BK HIST1H2BL HIST1H2BM HIST1H2BN HIST1H2BO HIST1H3A HIST1H4A HIST2H2AA3 HIST2H2AC HIST2H2BE HIST2H3A HIST3H2BB KDM1A KDM4C KLK2 KLK3 NCOA2 PKN1
reactome_Activated point mutants of FGFR2	FGF10 FGF16 FGF17 FGF18 FGF2 FGF20 FGF22 FGF23 FGF3 FGF4 FGF5 FGF6 FGF7 FGF8 FGF9 FGFR2
reactome_Activation of APC/C and APC/C:Cdc20 mediated degradation of mitotic proteins	ANAPC10 ANAPC11 ANAPC15 ANAPC16 ANAPC2 ANAPC4 ANAPC5 ANAPC7 BUB1B BUB3 CCNA1 CCNA2 CCNB1 CDC16 CDC20 CDC23 CDC26 CDC27 CDK1 MAD2L1 NEK2 PLK1 PSMA1 PSMA2 PSMA3 PSMA4 PSMA5 PSMA6 PSMA7 PSMA8 PSMB1 PSMB10 PSMB11 PSMB2 PSMB3 PSMB4 PSMB5 PSMB6 PSMB7 PSMB8 PSMB9 PSMC1 PSMC2 PSMC3 PSMC4 PSMC5 PSMC6 PSMD1 PSMD10 PSMD11 PSMD12 PSMD13 PSMD14 PSMD2 PSMD3 PSMD4 PSMD5 PSMD6 PSMD7 PSMD8 PSMD9 PSME1 PSME2 PSME3…
reactome_Activation of ATR in response to replication stress	ATRIP CDC25A CDC25C CDC45 CDC6 CDC7 CDK2 CHEK1 CLSPN DBF4 HUS1 MCM10 MCM2 MCM3 MCM4 MCM5 MCM6 MCM7 MCM8 ORC1 ORC2 ORC3 ORC4 ORC5 ORC6 RAD1 RAD17 RAD9A RAD9B RFC2 RFC3 RFC4 RFC5 RPA1 RPA2 RPA3
reactome_Activation of BAD and translocation to mitochondria	AKT2 AKT3 BAD BCL2 BID PPP3CC PPP3R1 SFN YWHAB YWHAE YWHAG YWHAH YWHAQ YWHAZ
reactome_Activation of BH3-only proteins	AKT2 AKT3 BAD BBC3 BCL2 BCL2L11 BID BMF DYNLL1 DYNLL2 E2F1 MAPK8 PMAIP1 PPP1R13B PPP3CC PPP3R1 SFN TFDP1 TFDP2 TP53 TP53BP2 TP63 TP73 YWHAB YWHAE YWHAG YWHAH YWHAQ YWHAZ
reactome_Activation of DNA fragmentation factor	DFFA DFFB H1F0 HIST1H1A HIST1H1B HIST1H1C HIST1H1D HIST1H1E HMGB1 HMGB2 KPNA1 KPNB1
reactome_Activation of E2F1 target genes at G1/S	CCNE1 CDC25A CDC45 CDC6 CDK1 CDT1 DHFR E2F1 E2F4 E2F5 E2F6 FBXO5 HDAC1 LIN37 LIN52 LIN54 LIN9 ORC1 PCNA POLA1 RBBP4 RBL1 RBL2 RRM2 TFDP1 TFDP2 TK1 TYMS
reactome_Activation of G protein gated Potassium channels	GABBR2 GNB1 GNB2 GNB3 GNG10 GNG12 GNG2 GNG3 GNG4 GNG5 GNG7 GNG8 GNGT1 GNGT2 KCNJ10 KCNJ12 KCNJ15 KCNJ16 KCNJ2 KCNJ3 KCNJ4 KCNJ5 KCNJ6 KCNJ9
reactome_Activation of GABAB receptors	ADCY2 ADCY3 ADCY4 ADCY5 ADCY6 ADCY7 ADCY8 ADCY9 GABBR1 GABBR2 GNAI1 GNAI2 GNAI3 GNAL GNAT3 GNB1 GNB2 GNB3 GNG10 GNG12 GNG2 GNG3 GNG4 GNG5 GNG7 GNG8 GNGT1 GNGT2 KCNJ10 KCNJ12 KCNJ15 KCNJ16 KCNJ2 KCNJ3 KCNJ4 KCNJ5 KCNJ6 KCNJ9
reactome_Activation of HOX genes during differentiation	ASH2L CNOT6 CREBBP CTCF EED EGR2 EP300 EZH2 H2AFB1 H2AFJ H2AFV H2AFX H2AFZ H2BFS H3F3A HDAC3 HIST1H2AB HIST1H2AC HIST1H2AD HIST1H2AJ HIST1H2BA HIST1H2BB HIST1H2BC HIST1H2BD HIST1H2BH HIST1H2BJ HIST1H2BK HIST1H2BL HIST1H2BM HIST1H2BN HIST1H2BO HIST1H3A HIST1H4A HIST2H2AA3 HIST2H2AC HIST2H2BE HIST2H3A HIST3H2BB HOXA1 HOXA2 HOXA3 HOXA4 HOXB1 HOXB2 HOXB3 HOXB4 HOXC4 HOXD1 HOXD3 HOXD4 JUN KDM6A KMT2C …
reactome_Activation of IRF3/IRF7 mediated by TBK1/IKK epsilon	IKBKE IRF3 IRF7 LY96 PTPN11 RPS27A SARM1 TANK TBK1 TICAM1 TICAM2 TLR4 TRAF3 UBA52 UBB UBC
reactome_Activation of Matrix Metalloproteinases	COL18A1 CTRB1 CTRB2 CTSG CTSK CTSV ELANE FURIN KLK2 KLKB1 MMP1 MMP10 MMP11 MMP13 MMP14 MMP15 MMP16 MMP17 MMP2 MMP24 MMP25 MMP3 MMP7 MMP8 MMP9 PLG PRSS1 PRSS2 SPOCK3 TIMP1 TIMP2 TPSAB1
reactome_Activation of NF-kappaB in B cells	BTRC CARD11 CHUK CUL1 FBXW11 IKBKB IKBKG MALT1 MAP3K7 NFKB1 NFKBIA NFKBIB NFKBIE PRKCB PSMA1 PSMA2 PSMA3 PSMA4 PSMA5 PSMA6 PSMA7 PSMA8 PSMB1 PSMB10 PSMB11 PSMB2 PSMB3 PSMB4 PSMB5 PSMB6 PSMB7 PSMB8 PSMB9 PSMC1 PSMC2 PSMC3 PSMC4 PSMC5 PSMC6 PSMD1 PSMD10 PSMD11 PSMD12 PSMD13 PSMD14 PSMD2 PSMD3 PSMD4 PSMD5 PSMD6 PSMD7 PSMD8 PSMD9 PSME1 PSME2 PSME3 PSME4 PSMF1 REL RELA RPS27A SEM1 SKP1 UBA52 UBB UBC
reactome_Activation of NMDA receptors and postsynaptic events	ADCY1 ADCY8 ARHGEF7 CALM1 CAMK1 CAMK2A CAMK2B CAMK2D CAMK2G CAMK4 CAMKK1 CAMKK2 CREB1 DLG1 DLG2 DLG3 DLG4 ERBB4 GIT1 GRIA1 GRIA2 GRIA3 GRIA4 GRIN1 GRIN2A GRIN2B GRIN2C GRIN2D HRAS KPNA2 KRAS LRRC7 MAPK1 MAPK3 MAPT NEFL NRAS NRG1 NRGN PDPK1 PPM1E PPM1F PRKAA1 PRKAA2 PRKAB1 PRKAB2 PRKACA PRKACB PRKACG PRKAG1 PRKAG2 PRKAG3 PRKAR1A PRKAR1B PRKAR2A PRKAR2B PRKX RAC1 RASGRF1 RASGRF2 RPS6KA1 RPS6KA2 RPS…
reactome_Activation of Nicotinic Acetylcholine Receptors	CHRNA2 CHRNA3 CHRNA4 CHRNA5 CHRNA6 CHRNA7 CHRNA9 CHRNB2 CHRNB3 CHRNB4 CHRND CHRNE CHRNG
reactome_Activation of RAC1	NCK2 PAK1 PAK2 PAK3 PAK4 PAK5 PAK6 RAC1 ROBO1 SLIT2 SOS1 SOS2
reactome_Activation of SMO	ARRB2 BOC CDON CSNK1A1 DHH EFCAB7 EVC EVC2 GAS1 GAS8 GRK2 IHH IQCE KIF3A PTCH1 SHH SMO
reactome_Activation of anterior HOX genes in hindbrain development during early embryogenesis	ASH2L CNOT6 CREBBP CTCF EED EGR2 EP300 EZH2 H2AFB1 H2AFJ H2AFV H2AFX H2AFZ H2BFS H3F3A HDAC3 HIST1H2AB HIST1H2AC HIST1H2AD HIST1H2AJ HIST1H2BA HIST1H2BB HIST1H2BC HIST1H2BD HIST1H2BH HIST1H2BJ HIST1H2BK HIST1H2BL HIST1H2BM HIST1H2BN HIST1H2BO HIST1H3A HIST1H4A HIST2H2AA3 HIST2H2AC HIST2H2BE HIST2H3A HIST3H2BB HOXA1 HOXA2 HOXA3 HOXA4 HOXB1 HOXB2 HOXB3 HOXB4 HOXC4 HOXD1 HOXD3 HOXD4 JUN KDM6A KMT2C …
reactome_Activation of gene expression by SREBF (SREBP)	ACACB CARM1 CHD9 CREBBP CYP51A1 DHCR7 ELOVL6 FASN FDFT1 FDPS GGPS1 GPAM HELZ2 HMGCR HMGCS1 IDI1 LSS MED1 MTF1 MVD MVK NCOA1 NCOA2 NCOA6 NFYA NFYB NFYC PMVK PPARA RXRA SC5D SC5DL SCD SMARCD3 SP1 SQLE SREBF1 SREBF2 TBL1X TBL1XR1 TGS1 TM7SF2
reactome_Activation of kainate receptors upon glutamate binding	DLG1 DLG3 DLG4 GNB1 GNB2 GNB3 GNB4 GNB5 GNG10 GNG11 GNG12 GNG13 GNG2 GNG3 GNG4 GNG5 GNG7 GNG8 GNGT1 GNGT2 GRIK1 GRIK2 GRIK3 GRIK4 GRIK5 NCALD PLCB1 PLCB2 PLCB3
reactome_Activation of the TFAP2 (AP-2) family of transcription factors	CITED2 CITED4 CREBBP EP300 TFAP2A TFAP2B TFAP2C TFAP2D TFAP2E WWOX YEATS4
reactome_Activation of the mRNA upon binding of the cap-binding complex and eIFs, and subsequent binding to 43S	EIF2S1 EIF2S2 EIF2S3 EIF3A EIF3B EIF3C EIF3D EIF3E EIF3F EIF3G EIF3H EIF3I EIF3J EIF3K EIF3L EIF3M EIF4A1 EIF4A2 EIF4B EIF4E EIF4EBP1 EIF4G1 EIF4H FAU PABPC1 RPS10 RPS11 RPS12 RPS13 RPS14 RPS15 RPS15A RPS16 RPS17 RPS18 RPS19 RPS2 RPS20 RPS21 RPS23 RPS24 RPS25 RPS26 RPS27 RPS27A RPS27L RPS28 RPS29 RPS3 RPS3A RPS4X RPS4Y1 RPS4Y2 RPS5 RPS6 RPS7 RPS8 RPS9 RPSA
reactome_Activation of the phototransduction cascade	CNGB1 GNAT1 GNB1 GNGT1 PDE6A PDE6B PDE6G RHO SAG SLC24A1
reactome_Activation of the pre-replicative complex	CDC6 CDC7 CDK2 CDT1 DBF4 GMNN MCM10 MCM2 MCM3 MCM4 MCM5 MCM6 MCM7 MCM8 ORC1 ORC2 ORC3 ORC4 ORC5 ORC6 POLA1 POLA2 POLE POLE2 POLE3 POLE4 PRIM1 PRIM2 RPA1 RPA2 RPA3 RPA4
reactome_Acyl chain remodelling of PC	LPCAT2 LPCAT3 LPCAT4 MBOAT2 PLA2G10 PLA2G12A PLA2G16 PLA2G1B PLA2G2A PLA2G2D PLA2G2E PLA2G2F PLA2G3 PLA2G4A PLA2G4B PLA2G4C PLA2G4D PLA2G4E PLA2G4F PLA2G5 PLA2G6 PLA2R1 PLB1 PLBD1 PNPLA8 TMEM86B
reactome_Acyl chain remodelling of PE	HRASLS HRASLS2 HRASLS5 LPCAT3 LPCAT4 MBOAT1 MBOAT2 PLA2G10 PLA2G12A PLA2G16 PLA2G1B PLA2G2A PLA2G2D PLA2G2E PLA2G2F PLA2G3 PLA2G4A PLA2G4B PLA2G4C PLA2G4D PLA2G4E PLA2G4F PLA2G5 PLA2G6 PLA2R1 PLBD1 PNPLA8 RARRES3
reactome_Acyl chain remodelling of PG	LPCAT1 LPCAT4 LPGAT1 PLA2G10 PLA2G12A PLA2G1B PLA2G2A PLA2G2D PLA2G2E PLA2G2F PLA2G3 PLA2G4A PLA2G4B PLA2G4D PLA2G4F PLA2G5 PLA2R1
reactome_Acyl chain remodelling of PI	PLA2G10 PLA2G12A PLA2G16 PLA2G1B PLA2G2A PLA2G2D PLA2G2E PLA2G2F PLA2G4A PLA2G4C PLA2G4D PLA2G4E PLA2G4F PLA2G5 PLA2R1 PLBD1
reactome_Acyl chain remodelling of PS	LPCAT4 MBOAT1 OSBPL10 OSBPL5 OSBPL8 PLA1A PLA2G10 PLA2G12A PLA2G16 PLA2G1B PLA2G2A PLA2G2D PLA2G2E PLA2G2F PLA2G4A PLA2G4B PLA2G4D PLA2G4E PLA2G4F PLA2G5 PLA2R1
reactome_Adenylate cyclase inhibitory pathway	ADCY2 ADCY3 ADCY4 ADCY5 ADCY6 ADCY7 ADCY8 ADCY9 GNAI1 GNAI2 GNAI3 GNAL GNAT3
reactome_Adherens junctions interactions	ANG CADM1 CADM2 CADM3 CDH1 CDH10 CDH11 CDH12 CDH13 CDH15 CDH17 CDH18 CDH2 CDH24 CDH3 CDH4 CDH5 CDH6 CDH7 CDH8 CDH9 CTNNA1 CTNNB1 CTNND1 JUP NECTIN1 NECTIN2 NECTIN3 NECTIN4 PVR
reactome_Adrenaline,noradrenaline inhibits insulin secretion	ADCY6 ADRA2A ADRA2C CACNA1C CACNA1D CACNA2D2 CACNB2 CACNB3 GNAI1 GNAI2 GNB1 GNB2 GNB3 GNB4 GNB5 GNG10 GNG11 GNG12 GNG13 GNG2 GNG3 GNG4 GNG5 GNG7 GNG8 GNGT1 GNGT2
reactome_Advanced glycosylation endproduct receptor signaling	APP CAPZA1 CAPZA2 DDOST HMGB1 LGALS3 MAPK1 MAPK3 PRKCSH S100A12 S100B SAA1
reactome_Aflatoxin activation and detoxification	ACY3 AKR7A2 AKR7A3 AKR7L CYP1A2 CYP2A13 CYP3A4 CYP3A5 DPEP1 DPEP2 DPEP3 GGT1 GGT3P GGT5 GGT6 GGT7 MGST1 MGST2 MGST3
reactome_Amine ligand-binding receptors	ADRA1B ADRA1D ADRA2A ADRA2B ADRA2C ADRB1 ADRB2 ADRB3 CHRM1 CHRM2 CHRM3 CHRM4 CHRM5 DRD1 DRD2 DRD3 DRD4 DRD5 GPR143 HRH1 HRH2 HRH3 HRH4 HTR1A HTR1B HTR1D HTR1E HTR1F HTR2A HTR2B HTR2C HTR4 HTR5A HTR6 HTR7 TAAR1 TAAR2 TAAR3 TAAR5 TAAR6 TAAR8 TAAR9
reactome_Amine-derived hormones	ASMT CGA DBH DDC DIO1 DIO2 DIO3 DUOX1 DUOX2 IYD PNMT SLC5A5 TH TPH1 TPH2 TPO TSHB
reactome_Amino acid synthesis and interconversion (transamination)	ASNS ASPA ASPG FOLH1 FOLH1B GADL1 GLS GLS2 GLUD1 GLUD2 GLUL GOT1 GOT2 GPT GPT2 KYAT1 NAALAD2 NAT8L OAT PHGDH PSAT1 PSPH PYCR1 PYCR2 PYCRL RIMKLA RIMKLB SERINC1 SERINC2 SERINC3 SERINC4 SERINC5 SRR
reactome_Amino acid transport across the plasma membrane	SLC1A4 SLC1A5 SLC25A29 SLC36A1 SLC36A2 SLC36A4 SLC38A1 SLC38A2 SLC38A3 SLC38A4 SLC38A5 SLC3A1 SLC3A2 SLC43A1 SLC43A2 SLC6A12 SLC6A14 SLC6A15 SLC6A18 SLC6A19 SLC6A20 SLC6A6 SLC7A1 SLC7A10 SLC7A11 SLC7A2 SLC7A3 SLC7A5 SLC7A6 SLC7A7 SLC7A8 SLC7A9
reactome_Amplification of signal from unattached kinetochores via a MAD2 inhibitory signal	APITD1 AURKB B9D2 BIRC5 BUB1 BUB1B BUB3 CDC20 CDCA8 CENPA CENPC CENPE CENPF CENPH CENPI CENPK CENPL CENPM CENPN CENPO CENPP CENPQ CENPT CENPU CKAP5 CLASP1 CLASP2 CLIP1 DSN1 DYNC1H1 DYNC1I1 DYNC1I2 DYNC1LI1 DYNC1LI2 DYNLL1 DYNLL2 ERCC6L INCENP ITGB3BP KIF18A KIF2A KIF2B KIF2C KNL1 KNTC1 MAD1L1 MAD2L1 MAPRE1 MIS12 NDC80 NDE1 NDEL1 NSL1 NUDC NUF2 NUP107 NUP133 NUP160 NUP37 NUP43 NUP85 NUP98 PAFAH1B1…
reactome_Amplification of signal from the kinetochores	APITD1 AURKB B9D2 BIRC5 BUB1 BUB1B BUB3 CDC20 CDCA8 CENPA CENPC CENPE CENPF CENPH CENPI CENPK CENPL CENPM CENPN CENPO CENPP CENPQ CENPT CENPU CKAP5 CLASP1 CLASP2 CLIP1 DSN1 DYNC1H1 DYNC1I1 DYNC1I2 DYNC1LI1 DYNC1LI2 DYNLL1 DYNLL2 ERCC6L INCENP ITGB3BP KIF18A KIF2A KIF2B KIF2C KNL1 KNTC1 MAD1L1 MAD2L1 MAPRE1 MIS12 NDC80 NDE1 NDEL1 NSL1 NUDC NUF2 NUP107 NUP133 NUP160 NUP37 NUP43 NUP85 NUP98 PAFAH1B1…
reactome_Amyloid fiber formation	APCS APH1A APH1B APOA1 APOA4 APP B2M BACE1 CALB1 CALCA CST3 FGA FURIN GGA1 GGA2 GGA3 GSN H2AFB1 H2AFX H2AFZ H2BFS H3F3A HIST1H2AB HIST1H2AC HIST1H2AD HIST1H2AJ HIST1H2BA HIST1H2BB HIST1H2BC HIST1H2BD HIST1H2BH HIST1H2BJ HIST1H2BK HIST1H2BL HIST1H2BM HIST1H2BN HIST1H2BO HIST1H3A HIST1H4A HIST2H2AA3 HIST2H2AC HIST2H2BE HIST2H3A HIST3H2BB HSPG2 IAPP INS ITM2B LTF LYZ MFGE8 NAT8 NAT8B NCSTN NPPA ODAM…
reactome_Anchoring of the basal body to the plasma membrane	AHI1 AKAP9 ALMS1 B9D1 B9D2 C2CD3 CC2D2A CCP110 CDK1 CDK5RAP2 CENPJ CEP131 CEP135 CEP152 CEP162 CEP164 CEP192 CEP250 CEP290 CEP41 CEP57 CEP63 CEP70 CEP72 CEP76 CEP78 CEP83 CEP89 CEP97 CETN2 CKAP5 CLASP1 CNTRL CSNK1D CSNK1E DCTN1 DCTN2 DCTN3 DYNC1H1 DYNC1I2 DYNLL1 FBF1 FGFR1OP HAUS1 HAUS2 HAUS3 HAUS4 HAUS5 HAUS6 HAUS7 HAUS8 HSP90AA1 IQCB1 KIF24 MAPRE1 MARK4 MKS1 NDE1 NEDD1 NEK2 NINL NPHP1 NPHP4 ODF…
reactome_Androgen biosynthesis	CYP17A1 HSD17B12 HSD17B3 HSD3B1 HSD3B2 LHB POMC SRD5A1 SRD5A2 SRD5A3
reactome_Antigen Presentation: Folding, assembly and peptide loading of class I MHC	CALR CANX ERAP1 ERAP2 HLA-A HLA-B HLA-C HLA-E HLA-F HLA-G HLA-H HSPA5 PDIA3 SAR1B SEC13 SEC23A SEC24A SEC24B SEC24C SEC24D SEC31A TAP1 TAP2 TAPBP
reactome_Antigen activates B Cell Receptor (BCR) leading to generation of second messengers	BLK BLNK BTK CALM1 CD19 CD22 CD79A CD79B DAPP1 FYN GRB2 IGHD IGHM IGHV IGHV1-2 IGHV1-46 IGHV1-69 IGHV2-5 IGHV2-70 IGHV3-11 IGHV3-13 IGHV3-23 IGHV3-30 IGHV3-33 IGHV3-48 IGHV3-53 IGHV3-7 IGHV3-9 IGHV4-34 IGHV4-39 IGHV4-59 IGHV7-81 IGKC IGKV1-12 IGKV1-16 IGKV1-17 IGKV1-33 IGKV1-39 IGKV1-5 IGKV1D-12 IGKV1D-16 IGKV1D-33 IGKV1D-39 IGKV2-28 IGKV2-29 IGKV2-30 IGKV2D-28 IGKV2D-30 IGKV2D-40 IGKV3-11 IGKV3-…
reactome_Antigen processing-Cross presentation	BTK CALR CD14 CD207 CD36 CHUK CTSL CTSS CTSV CYBA CYBB FCGR1A FCGR1B HLA-A HLA-B HLA-C HLA-E HLA-F HLA-G HLA-H IKBKB IKBKG ITGAV ITGB5 LNPEP LY96 MRC1 MRC2 MYD88 NCF1 NCF2 NCF4 PDIA3 PSMA1 PSMA2 PSMA3 PSMA4 PSMA5 PSMA6 PSMA7 PSMA8 PSMB1 PSMB10 PSMB11 PSMB2 PSMB3 PSMB4 PSMB5 PSMB6 PSMB7 PSMB8 PSMB9 PSMC1 PSMC2 PSMC3 PSMC4 PSMC5 PSMC6 PSMD1 PSMD10 PSMD11 PSMD12 PSMD13 PSMD14 PSMD2 PSMD3 PSMD4 PSMD5…
reactome_Antimicrobial peptides	ATOX1 ATP7A BPI BPIFA1 BPIFA2 BPIFB1 BPIFB2 BPIFB4 BPIFB6 CAMP CCR2 CCR6 CD4 CHGA CLU CTSG DCD DEFA1 DEFA3 DEFA4 DEFA5 DEFA6 DEFB1 DEFB103A DEFB104A DEFB105A DEFB106A DEFB107A DEFB108B DEFB108P1 DEFB109B DEFB110 DEFB112 DEFB113 DEFB114 DEFB115 DEFB116 DEFB117 DEFB118 DEFB119 DEFB121 DEFB123 DEFB124 DEFB125 DEFB126 DEFB127 DEFB128 DEFB129 DEFB130A DEFB130B DEFB131 DEFB132 DEFB133 DEFB134 DEFB135 D…
reactome_Antiviral mechanism by IFN-stimulated genes	ABCE1 ARIH1 DDX58 EIF2AK2 EIF4A1 EIF4A2 EIF4A3 EIF4E EIF4E2 EIF4E3 EIF4G1 EIF4G2 EIF4G3 FLNA FLNB HERC5 IFIT1 IRF3 ISG15 JAK1 KPNA1 KPNA2 KPNA3 KPNA4 KPNA5 KPNA7 KPNB1 MAPK3 MX1 MX2 NDC1 NEDD4 NS NUP107 NUP133 NUP153 NUP155 NUP160 NUP188 NUP205 NUP210 NUP214 NUP35 NUP37 NUP43 NUP50 NUP54 NUP58 NUP62 NUP85 NUP88 NUP93 NUP98 NUPL2 OAS1 OAS2 OAS3 OASL PDE12 PIN1 PLCG1 POM121 POM121C PPM1B RAE1 RANBP…
reactome_Apoptosis	ADD1 AKT1 AKT2 AKT3 APAF1 APC APIP APPL1 ARHGAP10 AVEN BAD BAK1 BAX BBC3 BCAP31 BCL2 BCL2L1 BCL2L11 BID BIRC2 BMF BMX CARD8 CASP3 CASP6 CASP7 CASP8 CASP9 CD14 CDH1 CFLAR CLSPN CTNNB1 CYCS DAPK1 DAPK2 DAPK3 DBNL DCC DFFA DFFB DIABLO DNM1L DSG1 DSG2 DSG3 DSP DYNLL1 DYNLL2 E2F1 FADD FAS FASLG FNTA GAS2 GSN GZMB H1F0 HIST1H1A HIST1H1B HIST1H1C HIST1H1D HIST1H1E HMGB1 HMGB2 KPNA1 KPNB1 LMNA LMNB1 LY96…
reactome_Apoptosis induced DNA fragmentation	DFFA DFFB H1F0 HIST1H1A HIST1H1B HIST1H1C HIST1H1D HIST1H1E HMGB1 HMGB2 KPNA1 KPNB1
reactome_Apoptotic cleavage of cell adhesion proteins	CDH1 CTNNB1 DSG1 DSG2 DSG3 DSP OCLN PKP1 TJP1 TJP2
reactome_Apoptotic cleavage of cellular proteins	ADD1 APC BCAP31 BIRC2 BMX CASP3 CASP6 CASP7 CASP8 CDH1 CLSPN CTNNB1 DBNL DSG1 DSG2 DSG3 DSP FNTA GAS2 GSN LMNA LMNB1 MAPT OCLN PKP1 PLEC PRKCD PRKCQ PTK2 ROCK1 SATB1 SPTAN1 STK24 STK26 TJP1 TJP2 VIM
reactome_Apoptotic execution phase	ADD1 APC BCAP31 BIRC2 BMX CASP3 CASP6 CASP7 CASP8 CDH1 CLSPN CTNNB1 DBNL DFFA DFFB DNM1L DSG1 DSG2 DSG3 DSP FNTA GAS2 GSN H1F0 HIST1H1A HIST1H1B HIST1H1C HIST1H1D HIST1H1E HMGB1 HMGB2 KPNA1 KPNB1 LMNA LMNB1 MAPT OCLN PAK2 PKP1 PLEC PRKCD PRKCQ PTK2 ROCK1 SATB1 SPTAN1 STK24 STK26 TJP1 TJP2 VIM
reactome_Apoptotic factor-mediated response	APIP AVEN BAK1 BAX CARD8 CASP3 CASP7 CASP9 CYCS DIABLO MAPK1 MAPK3 SEPT4 UACA XIAP
reactome_Aquaporin-mediated transport	ADCY2 ADCY3 ADCY4 ADCY5 ADCY6 ADCY7 ADCY8 ADCY9 AQP1 AQP10 AQP11 AQP12A AQP2 AQP3 AQP4 AQP5 AQP6 AQP7 AQP8 AQP9 AVP AVPR2 GNAS GNB1 GNB2 GNB3 GNB4 GNB5 GNG10 GNG11 GNG12 GNG13 GNG2 GNG3 GNG4 GNG5 GNG7 GNG8 GNGT1 GNGT2 MIP MYO5B PRKACA PRKACB PRKACG PRKAR1A PRKAR1B PRKAR2A PRKAR2B RAB11A RAB11FIP2
reactome_Arachidonic acid metabolism	AKR1C3 ALOX12 ALOX12B ALOX15 ALOX15B ALOX5 ALOX5AP ALOXE3 AWAT1 CBR1 CYP1A1 CYP1A2 CYP1B1 CYP2C19 CYP2C8 CYP2C9 CYP2J2 CYP2U1 CYP4A11 CYP4A22 CYP4B1 CYP4F11 CYP4F2 CYP4F22 CYP4F3 CYP4F8 CYP8B1 DPEP1 DPEP2 DPEP3 EPHX2 FAAH FAAH2 FAM213B GGT1 GGT5 GPX1 GPX2 GPX4 HPGD HPGDS LTA4H LTC4S MAPKAPK2 PLA2G4A PON1 PON2 PON3 PTGDS PTGES PTGES2 PTGES3 PTGIS PTGR1 PTGR2 PTGS1 PTGS2 TBXAS1
reactome_Asparagine N-linked glycosylation	ACTR1A ALG1 ALG10 ALG10B ALG11 ALG12 ALG13 ALG14 ALG2 ALG3 ALG5 ALG6 ALG8 ALG9 AMDHD2 AMFR ANK1 ANK2 ANK3 ANKRD28 ARCN1 AREG ARF1 ARF3 ARF4 ARF5 ARFGAP1 ARFGAP2 ARFGAP3 ASGR1 ASGR2 B4GALNT2 B4GALT1 B4GALT2 B4GALT3 B4GALT4 B4GALT5 B4GALT6 BET1 BET1L CALR CANX CAPZA1 CAPZA2 CAPZA3 CAPZB CD55 CD59 CGA CHST10 CHST8 CMAS CNIH1 CNIH2 CNIH3 COG1 COG2 COG3 COG4 COG5 COG6 COG7 COG8 COL7A1 COPA COPB1 COPB2…
reactome_Assembly Of The HIV Virion	MVB12A MVB12B NMT2 PPIA RPS27A TSG101 UBA52 UBAP1 UBB UBC VPS28 VPS37A VPS37B VPS37C VPS37D env gag gag-pol nef rev vif vpr vpu
reactome_Assembly of active LPL and LIPC lipase complexes	ANGPTL4 ANGPTL8 APOA4 APOA5 APOC2 CIDEC CREB3L3 FGF21 FURIN GPIHBP1 LIPC LMF1 LMF2 LPL MBTPS1 MBTPS2 PCSK5 PCSK6
reactome_Assembly of collagen fibrils and other multimeric structures	CD151 COL10A1 COL11A1 COL11A2 COL15A1 COL18A1 COL1A1 COL1A2 COL24A1 COL27A1 COL2A1 COL3A1 COL4A1 COL4A2 COL4A3 COL4A4 COL4A5 COL4A6 COL5A1 COL5A2 COL5A3 COL6A1 COL6A2 COL6A3 COL6A5 COL6A6 COL7A1 COL8A1 COL8A2 COL9A1 COL9A2 COL9A3 CTSB CTSL CTSS CTSV DST ITGA6 ITGB4 LAMA3 LAMB3 LAMC2 LOX LOXL1 LOXL2 LOXL3 LOXL4 MMP13 MMP20 MMP3 MMP7 MMP9 PCOLCE PLEC PXDN TLL1 TLL2
reactome_Assembly of the pre-replicative complex	CDT1 E2F1 E2F2 E2F3 GMNN MCM2 MCM3 MCM4 MCM5 MCM6 MCM7 MCM8 ORC1 ORC2 ORC3 ORC4 ORC5 ORC6 PSMA1 PSMA2 PSMA3 PSMA4 PSMA5 PSMA6 PSMA7 PSMA8 PSMB1 PSMB10 PSMB11 PSMB2 PSMB3 PSMB4 PSMB5 PSMB6 PSMB7 PSMB8 PSMB9 PSMC1 PSMC2 PSMC3 PSMC4 PSMC5 PSMC6 PSMD1 PSMD10 PSMD11 PSMD12 PSMD13 PSMD14 PSMD2 PSMD3 PSMD4 PSMD5 PSMD6 PSMD7 PSMD8 PSMD9 PSME1 PSME2 PSME3 PSME4 PSMF1 RPS27A SEM1 UBA52 UBB UBC
reactome_Association of TriC/CCT with target proteins during biosynthesis	ARFGEF2 CCNE1 CCNE2 CCT2 CCT3 CCT4 CCT5 CCT6A CCT6B CCT7 CCT8 DCAF7 FBXL3 FBXL5 FBXO4 FBXO6 FBXW10 FBXW2 FBXW4 FBXW5 FBXW7 FBXW9 FKBP9 GAPDHS GBA HDAC3 KIF13A KIFC3 LONP2 NOP56 SKIV2L SPHK1 STAT3 TCP1 TP53 USP11 WRAP53 XRN2
reactome_Asymmetric localization of PCP proteins	FZD1 FZD2 FZD3 FZD4 FZD5 FZD7 FZD8 PARD6A PRICKLE1 PSMA1 PSMA2 PSMA3 PSMA4 PSMA5 PSMA6 PSMA7 PSMA8 PSMB1 PSMB10 PSMB11 PSMB2 PSMB3 PSMB4 PSMB5 PSMB6 PSMB7 PSMB8 PSMB9 PSMC1 PSMC2 PSMC3 PSMC4 PSMC5 PSMC6 PSMD1 PSMD10 PSMD11 PSMD12 PSMD13 PSMD14 PSMD2 PSMD3 PSMD4 PSMD5 PSMD6 PSMD7 PSMD8 PSMD9 PSME1 PSME2 PSME3 PSME4 PSMF1 RPS27A SCRIB SEM1 SMURF1 SMURF2 UBA52 UBB UBC VANGL2 WNT5A
reactome_Attenuation phase	CREBBP CRYBA4 DEDD2 DNAJB1 DNAJB6 EP300 FKBP4 GML HSBP1 HSBP2 HSF1 HSP90AA1 HSP90AB1 HSPA1A HSPA1B HSPA1L HSPA2 HSPA6 HSPA8 HSPH1 MRPL18 PTGES3 RLN1 SERPINH1 TNFRSF21 UBB
reactome_Autodegradation of Cdh1 by Cdh1:APC/C	ANAPC10 ANAPC11 ANAPC15 ANAPC16 ANAPC2 ANAPC4 ANAPC5 ANAPC7 CDC16 CDC23 CDC26 CDC27 FZR1 PSMA1 PSMA2 PSMA3 PSMA4 PSMA5 PSMA6 PSMA7 PSMB1 PSMB10 PSMB2 PSMB3 PSMB4 PSMB5 PSMB6 PSMB7 PSMB8 PSMB9 PSMC1 PSMC2 PSMC3 PSMC4 PSMC5 PSMC6 PSMD1 PSMD10 PSMD11 PSMD12 PSMD13 PSMD14 PSMD2 PSMD3 PSMD4 PSMD5 PSMD6 PSMD7 PSMD8 PSMD9 PSME1 PSME2 PSME3 PSMF1 RPS27A SEM1 UBA52 UBB UBC UBE2C UBE2D1 UBE2E1
reactome_Autodegradation of the E3 ubiquitin ligase COP1	PSMA1 PSMA2 PSMA3 PSMA4 PSMA5 PSMA6 PSMA7 PSMA8 PSMB1 PSMB10 PSMB11 PSMB2 PSMB3 PSMB4 PSMB5 PSMB6 PSMB7 PSMB8 PSMB9 PSMC1 PSMC2 PSMC3 PSMC4 PSMC5 PSMC6 PSMD1 PSMD10 PSMD11 PSMD12 PSMD13 PSMD14 PSMD2 PSMD3 PSMD4 PSMD5 PSMD6 PSMD7 PSMD8 PSMD9 PSME1 PSME2 PSME3 PSME4 PSMF1 RFWD2 RPS27A SEM1 TP53 UBA52 UBB UBC
reactome_B-WICH complex positively regulates rRNA expression	BAZ1B CD3EAP DDX21 DEK EP300 ERCC6 GSK3B H2AFB1 H2AFJ H2AFV H2AFX H2AFZ H2BFS H3F3A HIST1H2AB HIST1H2AC HIST1H2AD HIST1H2AJ HIST1H2BA HIST1H2BB HIST1H2BC HIST1H2BD HIST1H2BH HIST1H2BJ HIST1H2BK HIST1H2BL HIST1H2BM HIST1H2BN HIST1H2BO HIST1H3A HIST1H4A HIST2H2AA3 HIST2H2AC HIST2H2BE HIST2H3A HIST3H2BB KAT2A KAT2B MYBBP1A MYO1C POLR1A POLR1B POLR1C POLR1D POLR1E POLR2E POLR2F POLR2H POLR2K POLR2L S…
reactome_BBSome-mediated cargo-targeting to cilium	BBIP1 BBS1 BBS10 BBS12 BBS2 BBS4 BBS5 BBS7 BBS9 CCT2 CCT3 CCT4 CCT5 CCT8 LZTFL1 MCHR1 MKKS RAB3IP SMO SSTR3 TCP1 TTC8
reactome_BMAL1:CLOCK,NPAS2 activates circadian gene expression	ARNTL2 AVP BHLHE40 BHLHE41 CARM1 CCRN4L CHD9 CLOCK CREBBP DBP F7 HELZ2 KLF15 MED1 NAMPT NCOA1 NCOA2 NCOA6 NOCT NPAS2 PPARA RXRA SERPINE1 SMARCD3 TBL1X TBL1XR1 TGS1
reactome_Base Excision Repair	APEX1 FEN1 LIG1 LIG3 MBD4 MPG MUTYH NEIL1 NEIL2 NTHL1 OGG1 PARG PARP1 PARP2 PCNA PNKP POLB POLD1 POLD2 POLD3 POLD4 POLE POLE2 POLE3 POLE4 RFC1 RFC2 RFC3 RFC4 RFC5 RPA1 RPA2 RPA3 SMUG1 TDG UNG XRCC1
reactome_Basigin interactions	ATP1B2 ATP1B3 BSG CAV1 ITGA3 ITGA6 ITGB1 L1CAM MAG MMP1 PPIA PPIL2 SLC16A1 SLC16A3 SLC16A8 SLC3A2 SLC7A10 SLC7A11 SLC7A5 SLC7A6 SLC7A7 SLC7A8 SLC7A9 SPN
reactome_Beta defensins	CCR6 DEFB1 DEFB103A DEFB104A DEFB105A DEFB106A DEFB107A DEFB108B DEFB108P1 DEFB109B DEFB110 DEFB112 DEFB113 DEFB114 DEFB115 DEFB116 DEFB117 DEFB118 DEFB119 DEFB121 DEFB123 DEFB124 DEFB125 DEFB126 DEFB127 DEFB128 DEFB129 DEFB130A DEFB130B DEFB131 DEFB132 DEFB133 DEFB134 DEFB135 DEFB136 DEFB4A TLR1 TLR2
reactome_Beta-catenin independent WNT signaling	AGO2 AGO3 AGO4 AP2A1 AP2A2 AP2B1 AP2M1 AP2S1 ARRB2 AXIN2 CALM1 CAMK2A CLTA CLTB CLTC CTNNB1 DAAM1 DVL1 DVL2 DVL3 FZD1 FZD2 FZD3 FZD4 FZD5 FZD6 FZD7 FZD8 GNAO1 GNAT2 GNB1 GNB2 GNB3 GNB4 GNB5 GNG10 GNG11 GNG12 GNG13 GNG2 GNG3 GNG4 GNG5 GNG7 GNG8 GNGT1 GNGT2 ITPR1 ITPR2 ITPR3 LEF1 MAP3K7 MIR92b MOV10 MYC NFATC1 NLK PARD6A PDE6A PDE6B PDE6G PFN1 PLCB1 PLCB2 PLCB3 PPP3CA PPP3CB PPP3R1 PRICKLE1 PRKCA P…
reactome_Beta-catenin phosphorylation cascade	APC AXIN1 CSNK1A1 CTNNB1 FRAT1 FRAT2 GSK3B PPP2CA PPP2CB PPP2R1A PPP2R1B PPP2R5A PPP2R5B PPP2R5C PPP2R5D PPP2R5E
reactome_Beta-oxidation of very long chain fatty acids	ACAA1 ACOT4 ACOT6 ACOT8 ACOX1 DECR2 ECI2 EHHADH HSD17B4 MLYCD
reactome_Bile acid and bile salt metabolism	ABCC3 ACOT8 ACOX2 AKR1C1 AKR1C2 AKR1C3 AKR1C4 AKR1D1 ALB AMACR BAAT CH25H CYP27A1 CYP39A1 CYP46A1 CYP7A1 CYP7B1 CYP8B1 FABP6 HSD17B4 HSD3B7 NCOA1 NCOA2 NR1H4 OSBP OSBPL1A OSBPL2 OSBPL3 OSBPL6 OSBPL7 OSBPL9 PTGIS RXRA SCP2 SLC10A1 SLC10A2 SLC27A2 SLC27A5 SLCO1A2 SLCO1B1 SLCO1B3 STARD5
reactome_Binding and Uptake of Ligands by Scavenger Receptors	AMBP APOA1 APOB APOE APOL1 CALR CD163 CD36 COL1A1 COL1A2 COL3A1 COL4A1 COL4A2 COLEC11 COLEC12 FTH1 FTL HBA1 HBB HP HPR HPX HSP90AA1 HSP90B1 HSPH1 HYOU1 IGHA1 IGHA2 IGHV IGHV1-2 IGHV1-46 IGHV1-69 IGHV2-5 IGHV2-70 IGHV3-11 IGHV3-13 IGHV3-23 IGHV3-30 IGHV3-33 IGHV3-48 IGHV3-53 IGHV3-7 IGHV3-9 IGHV4-34 IGHV4-39 IGHV4-59 IGHV7-81 IGKC IGKV1-12 IGKV1-16 IGKV1-17 IGKV1-33 IGKV1-39 IGKV1-5 IGKV1D-12 IGKV…
reactome_Binding and entry of HIV virion	CD4 CXCR4 PPIA env gag gag-pol nef rev vif vpr vpu
reactome_Biological oxidations	ABHD10 ABHD14B ACSM1 ACSM2A ACSM2B ACSM4 ACSM5 ACSS1 ACSS2 ACY1 ACY3 ADH1A ADH1B ADH1C ADH4 ADH5 ADH6 ADH7 AHCY AHR AHRR AIP AKR1A1 AKR7A2 AKR7A3 AKR7L ALDH1A1 ALDH1B1 ALDH2 ALDH3A1 AOC1 AOC2 AOC3 ARNT ARNT2 AS3MT BPHL BPNT1 CBR3 CES1 CES2 CES3 CHAC1 CHAC2 CMBL CNDP2 COMT CYB5B CYB5R3 CYP11A1 CYP11B1 CYP11B2 CYP19A1 CYP1A1 CYP1A2 CYP1B1 CYP21A2 CYP24A1 CYP26A1 CYP26B1 CYP26C1 CYP27A1 CYP27B1 CYP2…
reactome_Biosynthesis of DHA-derived SPMs	ALOX15 ALOX5 CYP1A1 CYP1A2 CYP2C8 CYP2C9 CYP2D6 CYP2E1 CYP3A4 EPHX2 GPX4 GSTM4 HPGD LTA4H LTC4S PTGS2
reactome_Biosynthesis of specialized proresolving mediators (SPMs)	ALOX15 ALOX5 ALOX5AP CYP1A1 CYP1A2 CYP2C8 CYP2C9 CYP2D6 CYP2E1 CYP3A4 EPHX2 GPX4 GSTM4 HPGD LTA4H LTC4S PTGR1 PTGS2
reactome_Biosynthesis of the N-glycan precursor (dolichol lipid-linked oligosaccharide, LLO) and transfer to a nascent protein	ALG10 ALG10B ALG11 ALG12 ALG13 ALG14 ALG2 ALG3 ALG5 ALG6 ALG8 ALG9 AMDHD2 CMAS CTSA DHDDS DOLK DOLPP1 DPAGT1 DPM1 DPM2 DPM3 FPGT FUK FUOM GFPT1 GFPT2 GLB1 GMDS GMPPA GMPPB GNE GNPNAT1 MPDU1 MPI MVD NAGK NANP NANS NEU1 NEU2 NEU3 NEU4 NPL NUDT14 NUS1 PGM3 PMM1 PMM2 RENBP RFT1 SLC17A5 SLC35A1 SLC35C1 SRD5A3 ST3GAL1 ST3GAL2 ST3GAL3 ST3GAL4 ST3GAL5 ST3GAL6 ST6GAL1 ST6GAL2 ST6GALNAC1 ST6GALNAC2 ST6GALN…
reactome_Biotin transport and metabolism	ACACB BTD HLCS MCCC1 MCCC2 PC PCCA PCCB PDZD11 SLC5A6
reactome_Branched-chain amino acid catabolism	ACADSB ACAT1 ALDH6A1 ALDH9A1 AUH BBOX1 BCAT1 BCAT2 BCKDHA BCKDHB BCKDK DBT DLD HIBADH HIBCH HSD17B10 IVD MCCC1 MCCC2 PPM1K SHMT1 TMLHE
reactome_Budding and maturation of HIV virion	CHMP2B CHMP3 CHMP4A CHMP4B CHMP4C CHMP5 CHMP6 CHMP7 MVB12A MVB12B NEDD4L PDCD6IP PPIA RPS27A TSG101 UBA52 UBAP1 UBB UBC VPS28 VPS37A VPS37B VPS37C VPS37D VPS4A VPS4B VTA1 env gag gag-pol nef rev vif vpr vpu
reactome_Butyrate Response Factor 1 (BRF1) binds and destabilizes mRNA	DCP1A DCP2 DIS3 EXOSC1 EXOSC2 EXOSC3 EXOSC4 EXOSC5 EXOSC6 EXOSC7 EXOSC8 EXOSC9 MAPKAPK2 XRN1 YWHAB ZFP36L1
reactome_Butyrophilin (BTN) family interactions	BTN2A1 BTN2A2 BTN3A1 BTN3A2 BTN3A3 BTNL2 BTNL8 BTNL9 CD209 PPL XDH
reactome_C-type lectin receptors (CLRs)	BCL10 BTRC CALM1 CARD11 CARD9 CASP8 CCL17 CCL22 CD209 CDC34 CHUK CLEC10A CLEC4A CLEC4C CLEC4D CLEC4E CLEC6A CLEC7A CREBBP CUL1 EP300 FBXW11 FCER1G FYN HRAS ICAM2 ICAM3 IKBKB IKBKG IL1B ITPR1 ITPR2 ITPR3 KRAS LYN MALT1 MAP3K14 MAP3K7 MUC1 MUC12 MUC13 MUC15 MUC16 MUC17 MUC19 MUC2 MUC20 MUC21 MUC3A MUC3B MUC4 MUC5AC MUC5B MUC6 MUC7 MUCL1 NFATC1 NFATC2 NFATC3 NFKB1 NFKB2 NFKBIA NRAS PAK1 PAK2 PAK3 PD…
reactome_CASP8 activity is inhibited	CFLAR CRMA FADD FAS FASLG RIPK1 SPI-2 TNFRSF10A TNFRSF10B TNFSF10 TRADD TRAF2
reactome_CD209 (DC-SIGN) signaling	CREBBP EP300 FYN HRAS ICAM2 ICAM3 KRAS LYN NFKB1 NRAS PAK1 PAK2 PAK3 PRKACA PRKACB PRKACG RAF1 RELA RELB RPS6KA5
reactome_CD22 mediated BCR regulation	CD79A CD79B IGHD IGHM IGHV IGHV1-2 IGHV1-46 IGHV1-69 IGHV2-5 IGHV2-70 IGHV3-11 IGHV3-13 IGHV3-23 IGHV3-30 IGHV3-33 IGHV3-48 IGHV3-53 IGHV3-7 IGHV3-9 IGHV4-34 IGHV4-39 IGHV4-59 IGHV7-81 IGKC IGKV1-12 IGKV1-16 IGKV1-17 IGKV1-33 IGKV1-39 IGKV1-5 IGKV1D-12 IGKV1D-16 IGKV1D-33 IGKV1D-39 IGKV2-28 IGKV2-29 IGKV2-30 IGKV2D-28 IGKV2D-30 IGKV2D-40 IGKV3-11 IGKV3-15 IGKV3-20 IGKV3D-20 IGKV4-1 IGKV5-2 IGLC1 …
reactome_CD28 co-stimulation	AKT2 AKT3 CD28 CD80 CD86 CDC42 FYN GRAP2 GRB2 LCK LYN MAP3K14 MAP3K8 MAPKAP1 MLST8 MTOR PAK1 PAK2 PAK3 PDPK1 PIK3CA PIK3R1 PIK3R2 PIK3R3 PRR5 RAC1 RICTOR SRC THEM4 TRIB3 VAV1 YES1
reactome_CD28 dependent PI3K/Akt signaling	AKT2 AKT3 CD28 CD80 CD86 FYN LCK MAP3K14 MAP3K8 MAPKAP1 MLST8 MTOR PDPK1 PIK3CA PIK3R1 PIK3R2 PIK3R3 PRR5 RICTOR THEM4 TRIB3
reactome_CD28 dependent Vav1 pathway	CD80 CD86 CDC42 FYN GRB2 LCK PAK1 PAK2 PAK3 RAC1 VAV1
reactome_CDC6 association with the ORC:origin complex	E2F1 E2F2 E2F3 MCM8 ORC1 ORC2 ORC3 ORC4 ORC5 ORC6
reactome_CDK-mediated phosphorylation and removal of Cdc6	ANAPC10 ANAPC11 ANAPC15 ANAPC16 ANAPC2 ANAPC4 ANAPC5 ANAPC7 CCNA1 CCNA2 CCNE1 CCNE2 CDC16 CDC23 CDC26 CDC27 CDC6 CDK2 FZR1 PSMA1 PSMA2 PSMA3 PSMA4 PSMA5 PSMA6 PSMA7 PSMA8 PSMB1 PSMB10 PSMB11 PSMB2 PSMB3 PSMB4 PSMB5 PSMB6 PSMB7 PSMB8 PSMB9 PSMC1 PSMC2 PSMC3 PSMC4 PSMC5 PSMC6 PSMD1 PSMD10 PSMD11 PSMD12 PSMD13 PSMD14 PSMD2 PSMD3 PSMD4 PSMD5 PSMD6 PSMD7 PSMD8 PSMD9 PSME1 PSME2 PSME3 PSME4 PSMF1 RPS27…
reactome_CDO in myogenesis	BNIP2 BOC CDC42 CDH15 CDH2 CDH4 CDON CTNNA1 CTNNA2 CTNNB1 MAP2K6 MAPK11 MAPK12 MAPK14 MEF2A MEF2B MEF2C MEF2D MYF5 MYF6 MYOD1 MYOG NEO1 NTN3 SPAG9 TCF12 TCF3 TCF4
reactome_CDT1 association with the CDC6:ORC:origin complex	CDT1 GMNN MCM8 ORC1 ORC2 ORC3 ORC4 ORC5 ORC6 PSMA1 PSMA2 PSMA3 PSMA4 PSMA5 PSMA6 PSMA7 PSMA8 PSMB1 PSMB10 PSMB11 PSMB2 PSMB3 PSMB4 PSMB5 PSMB6 PSMB7 PSMB8 PSMB9 PSMC1 PSMC2 PSMC3 PSMC4 PSMC5 PSMC6 PSMD1 PSMD10 PSMD11 PSMD12 PSMD13 PSMD14 PSMD2 PSMD3 PSMD4 PSMD5 PSMD6 PSMD7 PSMD8 PSMD9 PSME1 PSME2 PSME3 PSME4 PSMF1 RPS27A SEM1 UBA52 UBB UBC
reactome_CLEC7A (Dectin-1) induces NFAT activation	CALM1 ITPR1 ITPR2 ITPR3 NFATC1 NFATC2 NFATC3 PPP3CA PPP3CB PPP3R1
reactome_CLEC7A (Dectin-1) signaling	BCL10 BTRC CALM1 CARD11 CARD9 CASP8 CCL17 CCL22 CDC34 CHUK CLEC7A CUL1 FBXW11 IKBKB IKBKG IL1B ITPR1 ITPR2 ITPR3 MALT1 MAP3K14 MAP3K7 NFATC1 NFATC2 NFATC3 NFKB1 NFKB2 NFKBIA PDPK1 PLCG2 PPP3CA PPP3CB PPP3R1 PRKCD PSMA1 PSMA2 PSMA3 PSMA4 PSMA5 PSMA6 PSMA7 PSMA8 PSMB1 PSMB10 PSMB11 PSMB2 PSMB3 PSMB4 PSMB5 PSMB6 PSMB7 PSMB8 PSMB9 PSMC1 PSMC2 PSMC3 PSMC4 PSMC5 PSMC6 PSMD1 PSMD10 PSMD11 PSMD12 PSMD13 …
reactome_COPI-dependent Golgi-to-ER retrograde traffic	ARF1 ARF3 ARF4 ARF5 ARFGAP1 ARFGAP2 ARFGAP3 BNIP1 CENPE COPA COPB1 COPB2 COPE COPG1 COPG2 COPZ1 COPZ2 GBF1 KDELR1 KDELR2 KDELR3 KIF11 KIF12 KIF13B KIF15 KIF16B KIF18A KIF18B KIF19 KIF1A KIF1B KIF1C KIF20A KIF20B KIF21A KIF21B KIF22 KIF23 KIF25 KIF26A KIF26B KIF27 KIF28P KIF2A KIF2B KIF2C KIF3A KIF3B KIF3C KIF4A KIF4B KIF5A KIF5B KIF5C KIF6 KIF9 KIFAP3 KIFC1 KIFC2 KLC1 KLC2 KLC3 KLC4 NAPA NAPB NAP…
reactome_COPI-independent Golgi-to-ER retrograde traffic	ACTR1A AGPAT3 BICD1 BICD2 CAPZA1 CAPZA2 CAPZA3 CAPZB DCTN1 DCTN2 DCTN3 DCTN4 DCTN5 DCTN6 DYNC1H1 DYNC1I1 DYNC1I2 DYNC1LI1 DYNC1LI2 DYNLL1 DYNLL2 GALNT1 GALNT2 PAFAH1B1 PAFAH1B2 PAFAH1B3 PLA2G4A PLA2G6 RAB18 RAB3GAP1 RAB3GAP2 RAB6A RAB6B
reactome_COPI-mediated anterograde transport	ACTR1A ANK1 ANK2 ANK3 ARCN1 ARF1 ARF3 ARF4 ARF5 ARFGAP1 ARFGAP2 ARFGAP3 BET1 BET1L CAPZA1 CAPZA2 CAPZA3 CAPZB CD55 CD59 COG1 COG2 COG3 COG4 COG5 COG6 COG7 COG8 COPA COPB1 COPB2 COPE COPG1 COPG2 COPZ1 COPZ2 DCTN1 DCTN2 DCTN3 DCTN4 DCTN5 DCTN6 DYNC1H1 DYNC1I1 DYNC1I2 DYNC1LI1 DYNC1LI2 DYNLL1 DYNLL2 FOLR1 GBF1 GOLGA2 GOLGB1 GORASP1 GOSR1 GOSR2 INS KDELR1 KDELR2 KDELR3 NAPA NAPB NAPG NSF RAB1A RAB1B …
reactome_COPII-mediated vesicle transport	AREG BET1 CD59 CNIH1 CNIH2 CNIH3 COL7A1 CSNK1D CTSC CTSZ F5 F8 FOLR1 GOLGA2 GORASP1 GOSR2 GRIA1 LMAN1 LMAN1L LMAN2 LMAN2L MCFD2 NAPA NAPB NAPG NSF PPP6C PPP6R1 PPP6R3 PREB RAB1A RAB1B SAR1B SCFD1 SEC13 SEC16A SEC16B SEC22A SEC22B SEC22C SEC23A SEC23IP SEC24A SEC24B SEC24C SEC24D SEC31A SERPINA1 STX17 STX5 TBC1D20 TFG TGFA TMED10 TMED2 TRAPPC1 TRAPPC10 TRAPPC2 TRAPPC2L TRAPPC3 TRAPPC4 TRAPPC5 TRAP…
reactome_CREB1 phosphorylation through NMDA receptor-mediated activation of RAS signaling	CALM1 CREB1 DLG1 DLG2 DLG3 DLG4 GRIN1 GRIN2B GRIN2D HRAS KRAS LRRC7 MAPK1 MAPK3 NEFL NRAS PDPK1 RASGRF1 RASGRF2 RPS6KA1 RPS6KA2 RPS6KA3 RPS6KA6
reactome_CREB1 phosphorylation through the activation of Adenylate Cyclase	ADCY8 CALM1 CREB1 PRKACA PRKACB PRKACG PRKAR1A PRKAR1B PRKAR2A PRKAR2B PRKX
reactome_CRMPs in Sema3A signaling	CDK5R1 CRMP1 DPYSL2 DPYSL3 DPYSL4 DPYSL5 FES FYN GSK3B NRP1 PLXNA1 PLXNA2 PLXNA3 PLXNA4 SEMA3A
reactome_CS/DS degradation	BCAN BGN CSPG4 CSPG5 DCN HEXA HEXB HYAL1 HYAL3 IDS IDUA NCAN VCAN
reactome_CTLA4 inhibitory signaling	AKT2 AKT3 CD80 CD86 CTLA4 FYN LCK LYN PPP2CA PPP2CB PPP2R1A PPP2R1B PPP2R5A PPP2R5B PPP2R5C PPP2R5D PPP2R5E PTPN11 SRC YES1
reactome_CYP2E1 reactions	CYP2A6 CYP2A7 CYP2B6 CYP2C19 CYP2C8 CYP2C9 CYP2D6 CYP2E1 CYP2F1 CYP2S1
reactome_Ca-dependent events	ADCY2 ADCY3 ADCY4 ADCY5 ADCY6 ADCY7 ADCY8 ADCY9 CALM1 CAMK2A CAMK2B CAMK2D CAMK2G CAMK4 CAMKK1 CAMKK2 CREB1 GRK2 KPNA2 MAPK1 PDE1A PDE1B PDE1C PLA2G4A PRKACA PRKACB PRKACG PRKAR1A PRKAR1B PRKAR2A PRKAR2B PRKCA PRKCD PRKCG PRKX
reactome_Ca2+ pathway	AGO2 AGO3 AGO4 AXIN2 CALM1 CAMK2A CTNNB1 FZD2 FZD3 FZD4 FZD5 FZD6 GNAO1 GNAT2 GNB1 GNB2 GNB3 GNB4 GNB5 GNG10 GNG11 GNG12 GNG13 GNG2 GNG3 GNG4 GNG5 GNG7 GNG8 GNGT1 GNGT2 ITPR1 ITPR2 ITPR3 LEF1 MAP3K7 MIR92b MOV10 MYC NFATC1 NLK PDE6A PDE6B PDE6G PLCB1 PLCB2 PLCB3 PPP3CA PPP3CB PPP3R1 PRKCA PRKG1 PRKG2 TCF7 TCF7L1 TCF7L2 TNRC6A TNRC6B TNRC6C WNT11 WNT5A
reactome_CaM pathway	ADCY2 ADCY3 ADCY4 ADCY5 ADCY6 ADCY7 ADCY8 ADCY9 CALM1 CAMK2A CAMK2B CAMK2D CAMK2G CAMK4 CAMKK1 CAMKK2 CREB1 GRK2 KPNA2 PDE1A PDE1B PDE1C PRKACA PRKACB PRKACG PRKAR1A PRKAR1B PRKAR2A PRKAR2B PRKCA PRKCD PRKCG PRKX
reactome_Calmodulin induced events	ADCY2 ADCY3 ADCY4 ADCY5 ADCY6 ADCY7 ADCY8 ADCY9 CALM1 CAMK2A CAMK2B CAMK2D CAMK2G CAMK4 CAMKK1 CAMKK2 CREB1 GRK2 KPNA2 PDE1A PDE1B PDE1C PRKACA PRKACB PRKACG PRKAR1A PRKAR1B PRKAR2A PRKAR2B PRKCA PRKCD PRKCG PRKX
reactome_Calnexin/calreticulin cycle	CALR CANX DERL2 EDEM1 EDEM2 EDEM3 GANAB MAN1B1 MARCH6 OS9 PDIA3 PRKCSH RNF103 RNF139 RNF185 RNF5 RPS27A SEL1L SYVN1 TRIM13 UBA52 UBB UBC UGGT1 UGGT2
reactome_Cap-dependent Translation Initiation	EIF2B1 EIF2B2 EIF2B3 EIF2B4 EIF2B5 EIF2S1 EIF2S2 EIF2S3 EIF3A EIF3B EIF3C EIF3D EIF3E EIF3F EIF3G EIF3H EIF3I EIF3J EIF3K EIF3L EIF3M EIF4A1 EIF4A2 EIF4B EIF4E EIF4EBP1 EIF4G1 EIF4H EIF5 EIF5B FAU PABPC1 RPL10 RPL10A RPL10L RPL11 RPL12 RPL13 RPL13A RPL14 RPL15 RPL17 RPL18 RPL18A RPL19 RPL21 RPL22 RPL22L1 RPL23 RPL23A RPL24 RPL26 RPL26L1 RPL27 RPL27A RPL28 RPL29 RPL3 RPL30 RPL31 RPL32 RPL34 RPL35 …
reactome_Carboxyterminal post-translational modifications of tubulin	AGBL2 AGBL3 AGBL4 AGBL5 AGTPBP1 LRRC49 NICN1 TPGS1 TPGS2 TTL TTLL1 TTLL10 TTLL11 TTLL12 TTLL13P TTLL2 TTLL3 TTLL4 TTLL5 TTLL6 TTLL7 TTLL8 TTLL9 TUBA1A TUBA1B TUBA1C TUBA3C TUBA3D TUBA3E TUBB1 TUBB2A TUBB2B TUBB3 TUBB4A TUBB4B TUBB6 TUBB8
reactome_Cardiac conduction	AHCYL1 AKAP9 ASPH ATP1A1 ATP1A2 ATP1A3 ATP1A4 ATP1B1 ATP1B2 ATP1B3 ATP2A1 ATP2A2 ATP2A3 ATP2B1 ATP2B2 ATP2B3 ATP2B4 CACNA1C CACNA1D CACNA1F CACNA1S CACNA2D1 CACNA2D2 CACNA2D3 CACNA2D4 CACNB1 CACNB2 CACNB3 CACNB4 CACNG1 CACNG2 CACNG3 CACNG4 CACNG5 CACNG6 CACNG7 CACNG8 CALM1 CAMK2A CAMK2B CAMK2D CAMK2G CLIC2 CORIN DMPK FGF11 FGF12 FGF13 FGF14 FKBP1B FXYD1 FXYD2 FXYD3 FXYD4 FXYD6 FXYD7 GATA4 HIPK1 H…
reactome_Cargo concentration in the ER	CD59 CNIH1 CNIH2 CNIH3 COL7A1 CTAGE5 CTSC CTSZ F5 F8 FOLR1 GOSR2 GRIA1 LMAN1 LMAN1L LMAN2 LMAN2L MCFD2 MIA3 PREB SAR1B SEC22B SEC23A SEC24A SEC24B SEC24C SEC24D SERPINA1 STX5 TGFA TMED10 TMED2
reactome_Cargo recognition for clathrin-mediated endocytosis	ADRB2 AGFG1 AGTR1 AP2A1 AP2A2 AP2B1 AP2M1 AP2S1 APOB AREG ARRB1 ARRB2 AVP AVPR2 BTC CBL CD3D CD3G CD4 CFTR CHRM2 CLTA CLTB CLTC CLTCL1 COPS2 COPS3 COPS4 COPS5 COPS6 COPS7A COPS7B COPS8 DAB2 DVL2 EGF EGFR EPGN EPN1 EPN2 EPS15 EPS15L1 EREG FCHO1 FCHO2 FZD4 GPS1 GRB2 GRK2 GRK3 HBEGF HGS IGF2R IL7R ITSN1 ITSN2 KIAA0319 LDLR LDLRAP1 LRP2 M6PR NECAP1 NECAP2 NEDD8 PICALM REPS1 REPS2 RPS27A SCARB2 SGIP1 …
reactome_Cargo trafficking to the periciliary membrane	ARL13B ARL3 ARL6 ASAP1 BBIP1 BBS1 BBS10 BBS12 BBS2 BBS4 BBS5 BBS7 BBS9 CCT2 CCT3 CCT4 CCT5 CCT8 CNGA2 CNGA4 CNGB1 CYS1 EXOC1 EXOC2 EXOC3 EXOC4 EXOC5 EXOC6 EXOC7 EXOC8 GBF1 INPP5E LZTFL1 MCHR1 MKKS NPHP3 PDE6D PKD1 PKD2 RAB11A RAB11FIP3 RAB3IP RAB8A RHO RP2 SMO SSTR3 TCP1 TTC8 UNC119B
reactome_Caspase activation via Death Receptors in the presence of ligand	CD14 CFLAR FADD FAS FASLG LY96 MC159L ORF71 RIPK1 TICAM1 TICAM2 TLR4 TNFRSF10A TNFRSF10B TNFSF10 TRADD TRAF2
reactome_Caspase activation via extrinsic apoptotic signalling pathway	CASP3 CASP8 CASP9 CD14 CFLAR DAPK1 DAPK2 DAPK3 DCC FADD FAS FASLG LY96 MAGED1 MC159L ORF71 RIPK1 TICAM1 TICAM2 TLR4 TNFRSF10A TNFRSF10B TNFSF10 TRADD TRAF2 UNC5A UNC5B
reactome_Caspase-mediated cleavage of cytoskeletal proteins	CASP3 CASP6 CASP7 CASP8 DBNL GAS2 GSN MAPT PLEC SPTAN1 VIM
reactome_Cdc20:Phospho-APC/C mediated degradation of Cyclin A	ANAPC10 ANAPC11 ANAPC15 ANAPC16 ANAPC2 ANAPC4 ANAPC5 ANAPC7 BUB1B BUB3 CCNA1 CCNA2 CDC16 CDC20 CDC23 CDC26 CDC27 CDK1 MAD2L1 PSMA1 PSMA2 PSMA3 PSMA4 PSMA5 PSMA6 PSMA7 PSMA8 PSMB1 PSMB10 PSMB11 PSMB2 PSMB3 PSMB4 PSMB5 PSMB6 PSMB7 PSMB8 PSMB9 PSMC1 PSMC2 PSMC3 PSMC4 PSMC5 PSMC6 PSMD1 PSMD10 PSMD11 PSMD12 PSMD13 PSMD14 PSMD2 PSMD3 PSMD4 PSMD5 PSMD6 PSMD7 PSMD8 PSMD9 PSME1 PSME2 PSME3 PSME4 PSMF1 RPS…
reactome_Cell Cycle Checkpoints	ANAPC1 ANAPC10 ANAPC11 ANAPC15 ANAPC16 ANAPC2 ANAPC4 ANAPC5 ANAPC7 APITD1 ATM ATR ATRIP AURKB B9D2 BABAM1 BARD1 BIRC5 BLM BRCA1 BRCC3 BRE BRIP1 BUB1 BUB1B BUB3 CCNA1 CCNA2 CCNB1 CCNB2 CCNE1 CCNE2 CDC16 CDC20 CDC23 CDC25A CDC25C CDC26 CDC27 CDC45 CDC6 CDC7 CDCA8 CDK1 CDK2 CDKN1A CDKN1B CDKN2A CENPA CENPC CENPE CENPF CENPH CENPI CENPK CENPL CENPM CENPN CENPO CENPP CENPQ CENPT CENPU CHEK1 CHEK2 CKAP…
reactome_Cell death signalling via NRAGE, NRIF and NADE	ABR AKAP13 APH1A APH1B ARHGEF1 ARHGEF10 ARHGEF10L ARHGEF11 ARHGEF12 ARHGEF15 ARHGEF16 ARHGEF17 ARHGEF18 ARHGEF19 ARHGEF2 ARHGEF26 ARHGEF3 ARHGEF33 ARHGEF35 ARHGEF37 ARHGEF38 ARHGEF39 ARHGEF4 ARHGEF40 ARHGEF5 ARHGEF6 ARHGEF7 ARHGEF9 BAD BCL2L11 BEX3 CASP2 CASP3 ECT2 FGD1 FGD2 FGD3 FGD4 GNA13 ITGB3BP ITSN1 KALRN MAGED1 MAPK8 MCF2 MCF2L NCSTN NET1 NGEF NGF NGFR OBSCN PLEKHG2 PLEKHG5 PREX1 PSEN1 PSEN…
reactome_Cell junction organization	AFDN ANG ARHGEF6 CADM1 CADM2 CADM3 CD151 CDH1 CDH10 CDH11 CDH12 CDH13 CDH15 CDH17 CDH18 CDH2 CDH24 CDH3 CDH4 CDH5 CDH6 CDH7 CDH8 CDH9 CLDN1 CLDN10 CLDN11 CLDN12 CLDN14 CLDN15 CLDN16 CLDN17 CLDN18 CLDN19 CLDN2 CLDN20 CLDN22 CLDN23 CLDN3 CLDN4 CLDN5 CLDN6 CLDN7 CLDN8 CLDN9 COL17A1 CRB3 CTNNA1 CTNNB1 CTNND1 DST F11R FBLIM1 FERMT2 FLNA FLNC ILK ITGA6 ITGB1 ITGB4 JUP LAMA3 LAMB3 LAMC2 LIMS1 LIMS2 MPP5…
reactome_Cell surface interactions at the vascular wall	ANGPT2 ANGPT4 APOB ATP1B1 ATP1B2 ATP1B3 BSG CAV1 CD177 CD2 CD244 CD44 CD47 CD48 CD58 CD74 CD84 CD99 CD99L2 CEACAM1 CEACAM3 CEACAM5 CEACAM6 CEACAM8 CXADR DOK2 EPCAM ESAM F11R F2 FCAMR FCER1G FN1 FYN GAS6 GLG1 GP6 GPC1 GRB14 GRB2 GRB7 GYPA GYPB GYPC HRAS IGHA1 IGHA2 IGHM IGHV IGHV1-2 IGHV1-46 IGHV1-69 IGHV2-5 IGHV2-70 IGHV3-11 IGHV3-13 IGHV3-23 IGHV3-30 IGHV3-33 IGHV3-48 IGHV3-53 IGHV3-7 IGHV3-9 IG…
reactome_Cell-Cell communication	ACTN2 ACTN3 ACTN4 AFDN ANG ARHGEF6 CADM1 CADM2 CADM3 CASK CD151 CD2AP CD47 CDH1 CDH10 CDH11 CDH12 CDH13 CDH15 CDH17 CDH18 CDH2 CDH24 CDH3 CDH4 CDH5 CDH6 CDH7 CDH8 CDH9 CLDN1 CLDN10 CLDN11 CLDN12 CLDN14 CLDN15 CLDN16 CLDN17 CLDN18 CLDN19 CLDN2 CLDN20 CLDN22 CLDN23 CLDN3 CLDN4 CLDN5 CLDN6 CLDN7 CLDN8 CLDN9 COL17A1 CRB3 CTNNA1 CTNNB1 CTNND1 DST F11R FBLIM1 FERMT2 FLNA FLNC FYB FYN GRB2 ILK IQGAP1 IT…
reactome_Cell-cell junction organization	ANG CADM1 CADM2 CADM3 CDH1 CDH10 CDH11 CDH12 CDH13 CDH15 CDH17 CDH18 CDH2 CDH24 CDH3 CDH4 CDH5 CDH6 CDH7 CDH8 CDH9 CLDN1 CLDN10 CLDN11 CLDN12 CLDN14 CLDN15 CLDN16 CLDN17 CLDN18 CLDN19 CLDN2 CLDN20 CLDN22 CLDN23 CLDN3 CLDN4 CLDN5 CLDN6 CLDN7 CLDN8 CLDN9 CRB3 CTNNA1 CTNNB1 CTNND1 F11R JUP MPP5 NECTIN1 NECTIN2 NECTIN3 NECTIN4 PARD3 PARD6A PARD6B PARD6G PATJ PRKCI PVR SDK1 SDK2
reactome_Cell-extracellular matrix interactions	ARHGEF6 FBLIM1 FERMT2 FLNA FLNC ILK ITGB1 LIMS1 LIMS2 PARVA PARVB PXN RSU1 TESK1 VASP
reactome_Cellular Senescence	AGO1 AGO3 AGO4 ANAPC1 ANAPC10 ANAPC11 ANAPC15 ANAPC16 ANAPC2 ANAPC4 ANAPC5 ANAPC7 ASF1A ATM BMI1 CABIN1 CBX2 CBX4 CBX6 CBX8 CCNA1 CCNA2 CCNE1 CCNE2 CDC16 CDC23 CDC26 CDC27 CDK2 CDK4 CDK6 CDKN1A CDKN1B CDKN2A CDKN2B CDKN2C CDKN2D CEBPB CXCL8 E2F1 E2F2 E2F3 EED EHMT1 EHMT2 EP400 ERF ETS1 ETS2 EZH2 FOS FZR1 H1F0 H2AFB1 H2AFJ H2AFV H2AFX H2AFZ H2BFS H3F3A HIRA HIST1H1A HIST1H1B HIST1H1C HIST1H1D HIST…
reactome_Cellular hexose transport	MFSD4B MIR32 SLC2A1 SLC2A10 SLC2A11 SLC2A12 SLC2A14 SLC2A2 SLC2A3 SLC2A4 SLC2A6 SLC2A7 SLC2A8 SLC2A9 SLC45A3 SLC50A1 SLC5A1 SLC5A10 SLC5A2 SLC5A4 SLC5A9
reactome_Cellular response to heat stress	AKT1S1 ATM ATR BAG1 BAG2 BAG3 BAG4 BAG5 CAMK2A CAMK2B CAMK2D CAMK2G CCAR2 COL4A6 CREBBP CRYAB CRYBA4 DEDD2 DNAJB1 DNAJB6 DNAJC2 DNAJC7 EEF1A1 EP300 FKBP4 GML GSK3B HDAC6 HIKESHI HSBP1 HSBP2 HSF1 HSP90AA1 HSP90AB1 HSPA12A HSPA12B HSPA13 HSPA14 HSPA1A HSPA1B HSPA1L HSPA2 HSPA4 HSPA4L HSPA5 HSPA6 HSPA7 HSPA8 HSPA9 HSPB8 HSPH1 MAPK1 MAPK3 MAPKAPK2 MLST8 MRPL18 MTOR NDC1 NUP107 NUP133 NUP153 NUP155 NU…
reactome_Cellular response to hypoxia	ARNT CA9 CITED2 CREBBP CUL2 EGLN1 EGLN2 EGLN3 ELOB ELOC EP300 EPAS1 EPO HIF1A HIF1AN HIF3A HIGD1A LIMD1 PSMA1 PSMA2 PSMA3 PSMA4 PSMA5 PSMA6 PSMA7 PSMA8 PSMB1 PSMB10 PSMB11 PSMB2 PSMB3 PSMB4 PSMB5 PSMB6 PSMB7 PSMB8 PSMB9 PSMC1 PSMC2 PSMC3 PSMC4 PSMC5 PSMC6 PSMD1 PSMD10 PSMD11 PSMD12 PSMD13 PSMD14 PSMD2 PSMD3 PSMD4 PSMD5 PSMD6 PSMD7 PSMD8 PSMD9 PSME1 PSME2 PSME3 PSME4 PSMF1 RBX1 RPS27A SEM1 UBA52 U…
reactome_Centrosome maturation	AKAP9 ALMS1 CCP110 CDK1 CDK11A CDK11B CDK5RAP2 CENPJ CEP131 CEP135 CEP152 CEP164 CEP192 CEP250 CEP290 CEP41 CEP57 CEP63 CEP70 CEP72 CEP76 CEP78 CETN2 CKAP5 CLASP1 CNTRL CSNK1D CSNK1E DCTN1 DCTN2 DCTN3 DYNC1H1 DYNC1I2 DYNLL1 FGFR1OP HAUS1 HAUS2 HAUS3 HAUS4 HAUS5 HAUS6 HAUS7 HAUS8 HSP90AA1 MAPRE1 MZT1 MZT2A MZT2B NDE1 NEDD1 NEK2 NINL NME7 ODF2 OFD1 PAFAH1B1 PCM1 PCNT PLK1 PLK4 PPP2R1A PRKACA PRKAR2…
reactome_Chaperonin-mediated protein folding	AP3M1 ARFGEF2 CCNE1 CCNE2 CCT2 CCT3 CCT4 CCT5 CCT6A CCT6B CCT7 CCT8 CSNK2A1 CSNK2A2 CSNK2B DCAF7 FBXL3 FBXL5 FBXO4 FBXO6 FBXW10 FBXW2 FBXW4 FBXW5 FBXW7 FBXW9 FKBP9 GAPDHS GBA GNAI1 GNAI2 GNAI3 GNAO1 GNAT1 GNAT2 GNAT3 GNAZ GNB1 GNB2 GNB3 GNB4 GNB5 GNG10 GNG11 GNG12 GNG13 GNG2 GNG3 GNG4 GNG5 GNG7 GNG8 GNGT1 GNGT2 HDAC3 KIF13A KIFC3 LONP2 NOP56 PDCL PFDN1 PFDN2 PFDN4 PFDN5 PFDN6 RGS11 RGS6 RGS7 RGS9…
reactome_Chemokine receptors bind chemokines	ACKR4 CCL1 CCL13 CCL16 CCL19 CCL20 CCL21 CCL25 CCL27 CCL28 CCL5 CCR1 CCR10 CCR2 CCR3 CCR4 CCR5 CCR6 CCR7 CCR8 CCR9 CCRL2 CX3CL1 CX3CR1 CXCL1 CXCL10 CXCL11 CXCL12 CXCL13 CXCL16 CXCL2 CXCL3 CXCL5 CXCL6 CXCL8 CXCL9 CXCR1 CXCR2 CXCR3 CXCR4 CXCR5 CXCR6 PF4 PPBP XCL1 XCL2 XCR1
reactome_Chk1/Chk2(Cds1) mediated inactivation of Cyclin B:Cdk1 complex	CDC25C CDK1 CHEK1 CHEK2 SFN WEE1 YWHAB YWHAE YWHAG YWHAH YWHAQ YWHAZ
reactome_Cholesterol biosynthesis	ARV1 CYP51A1 DHCR24 DHCR7 EBP FDFT1 FDPS GGPS1 HMGCR HMGCS1 HSD17B7 IDI1 IDI2 LBR LSS MSMO1 MVD MVK NSDHL PLPP6 PMVK SC5D SQLE TM7SF2
reactome_Chondroitin sulfate biosynthesis	BGN CHPF CHPF2 CHST11 CHST12 CHST13 CHST15 CHST3 CHST7 CHST9 CHSY1 CHSY3 CSGALNACT1 CSGALNACT2 CSPG4 CSPG5 DCN NCAN VCAN
reactome_Chondroitin sulfate/dermatan sulfate metabolism	ARSB B3GALT6 B3GAT1 B3GAT2 B3GAT3 B4GALT7 BCAN BGN CHPF CHPF2 CHST11 CHST12 CHST13 CHST14 CHST15 CHST3 CHST7 CHST9 CHSY1 CHSY3 CSGALNACT1 CSGALNACT2 CSPG4 CSPG5 DCN DSE DSEL GPC1 GPC2 GPC3 GPC4 GPC5 GPC6 HEXA HEXB HSPG2 HYAL1 HYAL3 IDS IDUA NCAN SDC1 SDC2 SDC3 SDC4 UST VCAN XYLT1 XYLT2
reactome_Chromatin modifying enzymes	ACTL6A ACTL6B AEBP2 ARID1A ARID1B ARID2 ARID4A ARID4B ARID5B ASH1L ASH2L ATF2 ATF7IP ATXN7 ATXN7L3 BRD1 BRD8 BRMS1 BRPF1 BRPF3 BRWD1 CARM1 CCND1 CDK4 CHD3 CHD4 CLOCK COPRS CREBBP DMAP1 DNMT3A DOT1L DPY30 DR1 EED EHMT1 EHMT2 ELP2 ELP3 ELP4 ELP5 ELP6 ENY2 EP300 EP400 EPC1 EZH2 GATAD2A GATAD2B GPS2 H2AFB1 H2AFJ H2AFV H2AFX H2AFZ HAT1 HCFC1 HDAC1 HDAC10 HDAC2 HDAC3 HDAC8 HIST1H2AA HIST1H2AB HIST1H2AC…
reactome_Chromatin organization	ACTL6A ACTL6B AEBP2 ARID1A ARID1B ARID2 ARID4A ARID4B ARID5B ASH1L ASH2L ATF2 ATF7IP ATXN7 ATXN7L3 BRD1 BRD8 BRMS1 BRPF1 BRPF3 BRWD1 CARM1 CCND1 CDK4 CHD3 CHD4 CLOCK COPRS CREBBP DMAP1 DNMT3A DOT1L DPY30 DR1 EED EHMT1 EHMT2 ELP2 ELP3 ELP4 ELP5 ELP6 ENY2 EP300 EP400 EPC1 EZH2 GATAD2A GATAD2B GPS2 H2AFB1 H2AFJ H2AFV H2AFX H2AFZ HAT1 HCFC1 HDAC1 HDAC10 HDAC2 HDAC3 HDAC8 HIST1H2AA HIST1H2AB HIST1H2AC…
reactome_Chromosome Maintenance	APITD1 CENPA CENPC CENPH CENPI CENPK CENPL CENPM CENPN CENPO CENPP CENPQ CENPT CENPU CENPW DKC1 DNA2 FEN1 H2AFB1 H2AFJ H2AFV H2AFX H2AFZ H2BFS HIST1H2AB HIST1H2AC HIST1H2AD HIST1H2AJ HIST1H2BA HIST1H2BB HIST1H2BC HIST1H2BD HIST1H2BH HIST1H2BJ HIST1H2BK HIST1H2BL HIST1H2BM HIST1H2BN HIST1H2BO HIST1H4A HIST2H2AA3 HIST2H2AC HIST2H2BE HIST3H2BB HIST3H3 HJURP ITGB3BP KNL1 LIG1 MIS18A MIS18BP1 NHP2 NPM…
reactome_Cilium Assembly	AHI1 AKAP9 ALMS1 ARF4 ARL13B ARL3 ARL6 ASAP1 ATAT1 B9D1 B9D2 BBIP1 BBS1 BBS10 BBS12 BBS2 BBS4 BBS5 BBS7 BBS9 C2CD3 CC2D2A CCP110 CCT2 CCT3 CCT4 CCT5 CCT8 CDK1 CDK5RAP2 CENPJ CEP131 CEP135 CEP152 CEP162 CEP164 CEP192 CEP250 CEP290 CEP41 CEP57 CEP63 CEP70 CEP72 CEP76 CEP78 CEP83 CEP89 CEP97 CETN2 CKAP5 CLASP1 CLUAP1 CNGA2 CNGA4 CNGB1 CNTRL CSNK1D CSNK1E CYS1 DCTN1 DCTN2 DCTN3 DYNC1H1 DYNC1I2 DYNC2H…
reactome_Circadian Clock	ARNTL2 ATF2 AVP BHLHE40 BHLHE41 BTRC CARM1 CCRN4L CHD9 CLOCK CPT1A CREB1 CREBBP CREM CRTC1 CRTC2 CRTC3 CRY1 CRY2 CSNK1D CSNK1E CUL1 DBP ELOVL3 EP300 F7 FBXL3 HDAC3 HELZ2 HIF1A KLF15 MED1 MEF2C MEF2D NAMPT NCOA1 NCOA2 NCOA6 NCOR1 NFIL3 NOCT NPAS2 NR1D1 NR3C1 NRIP1 PER1 PER2 PPARA PPARGC1A PPP1CA PPP1CB PPP1CC RAI1 RBM4 RORA RPS27A RXRA SERPINE1 SIK1 SIRT1 SKP1 SMARCD3 SREBF1 TBL1X TBL1XR1 TGS1 UBA…
reactome_Citric acid cycle (TCA cycle)	CS DLD DLST FAHD1 FH IDH2 IDH3A IDH3B IDH3G MDH2 ME2 ME3 NNT OGDH SDHA SDHB SDHC SDHD SUCLA2 SUCLG1 SUCLG2
reactome_Class B/2 (Secretin family receptors)	ADCYAP1R1 ADGRE1 ADGRE2 ADGRE3 ADM ADM2 CALCA CALCB CALCR CALCRL CD55 CD97 CRH CRHBP CRHR1 CRHR2 DHH FZD1 FZD10 FZD2 FZD3 FZD4 FZD5 FZD6 FZD7 FZD8 FZD9 GCG GCGR GHRH GHRHR GIP GIPR GLP1R GLP2R GNAS GNB1 GNB2 GNB3 GNB4 GNB5 GNG10 GNG11 GNG12 GNG13 GNG2 GNG3 GNG4 GNG5 GNG7 GNG8 GNGT1 GNGT2 IAPP IHH PTCH1 PTCH2 PTH PTH1R PTH2 PTH2R PTHLH RAMP1 RAMP2 RAMP3 SCT SCTR SHH SMO UCN UCN2 UCN3 VIP VIPR1 VIP…
reactome_Class C/3 (Metabotropic glutamate/pheromone receptors)	GABBR1 GABBR2 GPRC6A GRM1 GRM2 GRM3 GRM4 GRM5 GRM6 GRM7 GRM8 TAS1R1 TAS1R2 TAS1R3 TAS2R1 TAS2R10 TAS2R13 TAS2R14 TAS2R16 TAS2R19 TAS2R20 TAS2R3 TAS2R30 TAS2R31 TAS2R38 TAS2R39 TAS2R4 TAS2R40 TAS2R41 TAS2R42 TAS2R43 TAS2R45 TAS2R46 TAS2R5 TAS2R50 TAS2R60 TAS2R7 TAS2R8 TAS2R9
reactome_Classical antibody-mediated complement activation	C1QB C1QC C1R C1S CRP IGHG1 IGHG2 IGHG3 IGHG4 IGHV IGHV1-2 IGHV1-46 IGHV1-69 IGHV2-5 IGHV2-70 IGHV3-11 IGHV3-13 IGHV3-23 IGHV3-30 IGHV3-33 IGHV3-48 IGHV3-53 IGHV3-7 IGHV3-9 IGHV4-34 IGHV4-39 IGHV4-59 IGHV7-81 IGKC IGKV1-12 IGKV1-16 IGKV1-17 IGKV1-33 IGKV1-39 IGKV1-5 IGKV1D-12 IGKV1D-16 IGKV1D-33 IGKV1D-39 IGKV2-28 IGKV2-29 IGKV2-30 IGKV2D-28 IGKV2D-30 IGKV2D-40 IGKV3-11 IGKV3-15 IGKV3-20 IGKV3D-2…
reactome_Clathrin derived vesicle budding	AP1B1 AP1G1 AP1G2 AP1M1 AP1M2 AP1S1 AP1S2 AP1S3 AP3B1 AP3S1 AP4B1 AP4E1 AP4M1 AP4S1 APP ARF1 ARRB1 BLOC1S1 BLOC1S3 BLOC1S4 BLOC1S6 CHMP2A CLINT1 CLTA CLTB CLTC CLVS1 CLVS2 CPD CTSZ DNAJC6 DNASE2 DNM2 DTNBP1 FTH1 FTL GAK GBF1 GNS GOLGB1 HGS HIP1R HSPA8 IGF2R M6PR NAPA NECAP1 OCRL PICALM PIK3C2A PUM1 RAB5C SH3D19 SH3GL2 SNAP23 SNAPIN SNX2 SNX5 SNX9 SORT1 STX4 TBC1D8B TFRC TGOLN2 TPD52 TPD52L1 TXNDC…
reactome_Clathrin-mediated endocytosis	ACTR2 ACTR3 ADRB2 AGFG1 AGTR1 AMPH AP2A1 AP2A2 AP2B1 AP2M1 AP2S1 APOB AREG ARF6 ARFGAP1 ARPC1A ARPC2 ARPC3 ARPC4 ARPC5 ARRB1 ARRB2 AVP AVPR2 BIN1 BTC CBL CD3D CD3G CD4 CFTR CHRM2 CLTA CLTB CLTC CLTCL1 COPS2 COPS3 COPS4 COPS5 COPS6 COPS7A COPS7B COPS8 CTTN DAB2 DNAJC6 DNM1 DNM2 DNM3 DVL2 EGF EGFR EPGN EPN1 EPN2 EPS15 EPS15L1 EREG FCHO1 FCHO2 FNBP1 FNBP1L FZD4 GAK GAPVD1 GPS1 GRB2 GRK2 GRK3 HBEGF H…
reactome_Cleavage of Growing Transcript in the Termination Region	CASC3 CDC40 CHTOP CLP1 CPSF1 CPSF2 CPSF3 CPSF4 CPSF7 CSTF1 CSTF2 CSTF2T CSTF3 DDX39A DDX39B DHX38 EIF4A3 FIP1L1 FYTTD1 LSM10 LSM11 LUZP4 MAGOH MAGOHB NCBP1 NCBP2 NUDT21 PABPN1 PAPOLA PCF11 POLDIP3 RBM8A RNPS1 SARNP SLBP SLU7 SNRPB SNRPD3 SNRPE SNRPF SNRPG SRRM1 SRSF1 SRSF11 SRSF2 SRSF3 SRSF4 SRSF5 SRSF6 SRSF7 SRSF9 SYMPK THOC1 THOC2 THOC3 THOC5 THOC6 THOC7 U2AF1 U2AF1L4 U2AF2 UPF3B WDR33 ZC3H11A …
reactome_Cobalamin (Cbl, vitamin B12) transport and metabolism	ABCD4 AMN CD320 CTRB1 CTRB2 CTRC CUBN GIF LMBRD1 MMAA MMAB MMACHC MMADHC MTR MTRR MUT PRSS1 PRSS3 TCN1 TCN2
reactome_Collagen biosynthesis and modifying enzymes	ADAMTS2 ADAMTS3 BMP1 COL10A1 COL11A1 COL11A2 COL12A1 COL13A1 COL14A1 COL15A1 COL16A1 COL17A1 COL18A1 COL19A1 COL1A1 COL1A2 COL20A1 COL21A1 COL22A1 COL23A1 COL24A1 COL25A1 COL26A1 COL27A1 COL28A1 COL2A1 COL3A1 COL4A1 COL4A2 COL4A3 COL4A4 COL4A5 COL4A6 COL5A1 COL5A2 COL5A3 COL6A1 COL6A2 COL6A3 COL6A5 COL6A6 COL7A1 COL8A1 COL8A2 COL9A1 COL9A2 COL9A3 COLGALT1 COLGALT2 CRTAP P3H1 P3H2 P3H3 P4HA1 P4HA2…
reactome_Collagen chain trimerization	COL11A1 COL11A2 COL12A1 COL13A1 COL14A1 COL15A1 COL16A1 COL17A1 COL18A1 COL19A1 COL1A1 COL1A2 COL20A1 COL21A1 COL22A1 COL23A1 COL24A1 COL25A1 COL26A1 COL27A1 COL28A1 COL2A1 COL3A1 COL4A1 COL4A2 COL4A3 COL4A4 COL4A5 COL4A6 COL5A1 COL5A2 COL5A3 COL6A1 COL6A2 COL6A3 COL6A5 COL6A6 COL7A1 COL8A1 COL8A2 COL9A1 COL9A2 COL9A3
reactome_Collagen degradation	ADAM17 ADAM9 COL12A1 COL13A1 COL14A1 COL15A1 COL16A1 COL17A1 COL18A1 COL19A1 COL23A1 COL25A1 COL26A1 COL9A1 COL9A2 COL9A3 CTSB CTSD CTSK CTSL ELANE FURIN MMP1 MMP10 MMP11 MMP12 MMP13 MMP14 MMP15 MMP19 MMP2 MMP20 MMP3 MMP7 MMP8 MMP9 PHYKPL PRSS2 TMPRSS6
reactome_Collagen formation	ADAMTS2 ADAMTS3 BMP1 CD151 COL10A1 COL11A1 COL11A2 COL12A1 COL13A1 COL14A1 COL15A1 COL16A1 COL17A1 COL18A1 COL19A1 COL1A1 COL1A2 COL20A1 COL21A1 COL22A1 COL23A1 COL24A1 COL25A1 COL26A1 COL27A1 COL28A1 COL2A1 COL3A1 COL4A1 COL4A2 COL4A3 COL4A4 COL4A5 COL4A6 COL5A1 COL5A2 COL5A3 COL6A1 COL6A2 COL6A3 COL6A5 COL6A6 COL7A1 COL8A1 COL8A2 COL9A1 COL9A2 COL9A3 COLGALT1 COLGALT2 CRTAP CTSB CTSL CTSS CTSV …
reactome_Common Pathway of Fibrin Clot Formation	F10 F13A1 F13B F2 F2R F5 F8 FGA FGB FGG PF4 PF4V1 PROC PROCR PROS1 PRTN3 SERPINA5 SERPINC1 SERPIND1 SERPINE2 THBD
reactome_Competing endogenous RNAs (ceRNAs) regulate PTEN translation	AGO2 AGO3 AGO4 CNOT6L MIR106A MIR106B MIR17 MIR19A MIR19B1 MIR19B2 MIR20A MIR20B MOV10 PTENP1 TNRC6A TNRC6B TNRC6C VAPA
reactome_Complement cascade	C1QB C1QC C1R C1S C2 C3 C3AR1 C4A C4B C4BPA C4BPB C5 C5AR1 C5AR2 C6 C7 C8A C8B C8G C9 CD19 CD46 CD55 CD59 CD81 CFB CFD CFH CFHR1 CFHR2 CFHR3 CFHR4 CFHR5 CFI CLU COLEC10 COLEC11 CPB2 CPN1 CPN2 CR1 CR2 CRP ELANE F2 FCN1 FCN2 FCN3 GZMM IGHG1 IGHG2 IGHG3 IGHG4 IGHV IGHV1-2 IGHV1-46 IGHV1-69 IGHV2-5 IGHV2-70 IGHV3-11 IGHV3-13 IGHV3-23 IGHV3-30 IGHV3-33 IGHV3-48 IGHV3-53 IGHV3-7 IGHV3-9 IGHV4-34 IGHV4-…
reactome_Complex I biogenesis	ECSIT MT-ND1 MT-ND2 MT-ND3 MT-ND4 MT-ND5 MT-ND6 NDUFA1 NDUFA10 NDUFA11 NDUFA12 NDUFA13 NDUFA2 NDUFA3 NDUFA5 NDUFA6 NDUFA7 NDUFA8 NDUFA9 NDUFAB1 NDUFAF1 NDUFAF2 NDUFAF3 NDUFAF4 NDUFAF5 NDUFAF6 NDUFAF7 NDUFB1 NDUFB10 NDUFB11 NDUFB2 NDUFB3 NDUFB4 NDUFB5 NDUFB6 NDUFB7 NDUFB8 NDUFB9 NDUFC1 NDUFC2 NDUFS1 NDUFS2 NDUFS3 NDUFS4 NDUFS5 NDUFS6 NDUFS7 NDUFS8 NDUFV1 NDUFV2 NDUFV3 NUBPL TIMMDC1 TMEM126B
reactome_Condensation of Prometaphase Chromosomes	CCNB2 CDK1 CSNK2A1 CSNK2A2 CSNK2B NCAPD2 NCAPG NCAPH SMC2 SMC4
reactome_Condensation of Prophase Chromosomes	CDK1 H2AFB1 H2AFJ H2AFV H2AFX H2AFZ H2BFS H3F3A HIST1H2AB HIST1H2AC HIST1H2AD HIST1H2AJ HIST1H2BA HIST1H2BB HIST1H2BC HIST1H2BD HIST1H2BH HIST1H2BJ HIST1H2BK HIST1H2BL HIST1H2BM HIST1H2BN HIST1H2BO HIST1H3A HIST1H4A HIST2H2AA3 HIST2H2AC HIST2H2BE HIST2H3A HIST3H2BB HIST3H3 KMT5A MCPH1 NCAPD3 NCAPG2 NCAPH2 PHF8 PLK1 RB1 SET SMC2 SMC4
reactome_Constitutive Signaling by AKT1 E17K in Cancer	AKT1S1 AKT2 AKT3 BAD CASP9 CDKN1A CDKN1B CHUK CREB1 FOXO1 FOXO3 FOXO4 FOXO6 GSK3A GSK3B MAPKAP1 MDM2 MLST8 MTOR NR4A1 PDPK1 PRR5 RICTOR RPS6KB2 TSC2
reactome_Constitutive Signaling by Aberrant PI3K in Cancer	BTC CD19 CD28 CD80 CD86 EGF EGFR EPGN ERBB2 ERBB3 ERBB4 EREG ESR1 ESR2 FGF1 FGF10 FGF16 FGF17 FGF18 FGF19 FGF2 FGF20 FGF22 FGF23 FGF3 FGF4 FGF5 FGF6 FGF7 FGF8 FGF9 FGFR1 FGFR2 FGFR3 FGFR4 FRS2 FYN GAB1 GRB2 HBEGF HGF ICOS IRS1 IRS2 KIT KITLG KL KLB LCK MET NRG1 NRG2 NRG3 NRG4 PDGFA PDGFB PDGFRA PDGFRB PIK3AP1 PIK3CA PIK3CB PIK3CD PIK3R1 PIK3R2 PIK3R3 PTPN11 RAC1 RAC2 RHOG SRC TGFA TRAT1 VAV1
reactome_Constitutive Signaling by EGFRvIII	CDC37 EGF EGFR GAB1 GRB2 HRAS HSP90AA1 KRAS NRAS PIK3CA PIK3R1 PLCG1 SHC1 SOS1
reactome_Constitutive Signaling by Ligand-Responsive EGFR Cancer Variants	CDC37 EGF EGFR GAB1 GRB2 HRAS HSP90AA1 KRAS NRAS PIK3CA PIK3R1 PLCG1 RPS27A SHC1 SOS1 UBA52 UBB UBC
reactome_Constitutive Signaling by NOTCH1 HD Domain Mutants	ADAM17 DLL1 DLL4 JAG1 JAG2 MIB1 MIB2 NEURL1 NEURL1B NOTCH1 RPS27A UBA52 UBB UBC
reactome_Constitutive Signaling by NOTCH1 HD+PEST Domain Mutants	ADAM17 APH1A APH1B CCNC CDK8 CREBBP CUL1 DLL1 DLL4 EP300 FBXW7 HDAC1 HDAC10 HDAC11 HDAC2 HDAC3 HDAC4 HDAC5 HDAC6 HDAC7 HDAC8 HDAC9 HES1 HES5 HEY1 HEY2 HEYL JAG1 JAG2 KAT2A KAT2B MAML1 MAML2 MAML3 MAMLD1 MIB1 MIB2 MYC NCOR1 NCOR2 NCSTN NEURL1 NEURL1B NOTCH1 PSEN1 PSEN2 PSENEN RBPJ RBX1 RPS27A SKP1 SNW1 TBL1X TBL1XR1 UBA52 UBB UBC
reactome_Constitutive Signaling by NOTCH1 PEST Domain Mutants	ADAM17 APH1A APH1B CCNC CDK8 CREBBP CUL1 DLL1 DLL4 EP300 FBXW7 HDAC1 HDAC10 HDAC11 HDAC2 HDAC3 HDAC4 HDAC5 HDAC6 HDAC7 HDAC8 HDAC9 HES1 HES5 HEY1 HEY2 HEYL JAG1 JAG2 KAT2A KAT2B MAML1 MAML2 MAML3 MAMLD1 MIB1 MIB2 MYC NCOR1 NCOR2 NCSTN NEURL1 NEURL1B NOTCH1 PSEN1 PSEN2 PSENEN RBPJ RBX1 RPS27A SKP1 SNW1 TBL1X TBL1XR1 UBA52 UBB UBC
reactome_Conversion from APC/C:Cdc20 to APC/C:Cdh1 in late anaphase	ANAPC10 ANAPC11 ANAPC15 ANAPC16 ANAPC2 ANAPC4 ANAPC5 ANAPC7 CDC14A CDC16 CDC20 CDC23 CDC26 CDC27 FZR1 UBE2C UBE2D1 UBE2E1
reactome_Cooperation of PDCL (PhLP1) and TRiC/CCT in G-protein beta folding	CCT3 CCT4 CCT5 CCT6A CCT6B CCT7 CCT8 CSNK2A1 CSNK2A2 CSNK2B GNAI1 GNAI2 GNAI3 GNAO1 GNAT1 GNAT2 GNAT3 GNAZ GNB1 GNB2 GNB3 GNB4 GNB5 GNG10 GNG11 GNG12 GNG13 GNG2 GNG3 GNG4 GNG5 GNG7 GNG8 GNGT1 GNGT2 PDCL RGS11 RGS6 RGS7 RGS9 TCP1
reactome_Cooperation of Prefoldin and TriC/CCT in actin and tubulin folding	CCT2 CCT3 CCT4 CCT5 CCT6A CCT6B CCT7 CCT8 PFDN1 PFDN2 PFDN4 PFDN5 PFDN6 TCP1 TUBA1A TUBA1B TUBA1C TUBA3C TUBA3D TUBA3E TUBA4A TUBA4B TUBA8 TUBAL3 TUBB1 TUBB2A TUBB2B TUBB3 TUBB4A TUBB4B TUBB6 VBP1
reactome_Costimulation by the CD28 family	AKT2 AKT3 BTLA CD247 CD274 CD28 CD3D CD3E CD3G CD4 CD80 CD86 CDC42 CSK CTLA4 FYN GRAP2 GRB2 HLA-DPA1 HLA-DPB1 HLA-DQA1 HLA-DQA2 HLA-DQB1 HLA-DQB2 HLA-DRA HLA-DRB1 HLA-DRB3 HLA-DRB4 HLA-DRB5 ICOS ICOSLG LCK LYN MAP3K14 MAP3K8 MAPKAP1 MLST8 MTOR PAK1 PAK2 PAK3 PDCD1 PDCD1LG2 PDPK1 PIK3CA PIK3R1 PIK3R2 PIK3R3 PPP2CA PPP2CB PPP2R1A PPP2R1B PPP2R5A PPP2R5B PPP2R5C PPP2R5D PPP2R5E PRR5 PTPN11 PTPN6 RAC…
reactome_Creation of C4 and C2 activators	C1QB C1QC C1R C1S COLEC10 COLEC11 CRP FCN1 FCN2 FCN3 IGHG1 IGHG2 IGHG3 IGHG4 IGHV IGHV1-2 IGHV1-46 IGHV1-69 IGHV2-5 IGHV2-70 IGHV3-11 IGHV3-13 IGHV3-23 IGHV3-30 IGHV3-33 IGHV3-48 IGHV3-53 IGHV3-7 IGHV3-9 IGHV4-34 IGHV4-39 IGHV4-59 IGHV7-81 IGKC IGKV1-12 IGKV1-16 IGKV1-17 IGKV1-33 IGKV1-39 IGKV1-5 IGKV1D-12 IGKV1D-16 IGKV1D-33 IGKV1D-39 IGKV2-28 IGKV2-29 IGKV2-30 IGKV2D-28 IGKV2D-30 IGKV2D-40 IGKV…
reactome_Cristae formation	APOOL ATP5F1A ATP5F1B ATP5F1C ATP5F1D ATP5F1E ATP5MC1 ATP5MC2 ATP5MC3 ATP5ME ATP5MF ATP5MG ATP5PB ATP5PD ATP5PF ATP5PO ATP5S CHCHD3 CHCHD6 DNAJC11 HSPA9 IMMT MIC13 MINOS1 MT-ATP6 MT-ATP8 MTX1 MTX2 SAMM50 TMEM11
reactome_Cross-presentation of soluble exogenous antigens (endosomes)	FCGR1A FCGR1B MRC1 MRC2 PSMA1 PSMA2 PSMA3 PSMA4 PSMA5 PSMA6 PSMA7 PSMA8 PSMB1 PSMB10 PSMB11 PSMB2 PSMB3 PSMB4 PSMB5 PSMB6 PSMB7 PSMB8 PSMB9 PSMC1 PSMC2 PSMC3 PSMC4 PSMC5 PSMC6 PSMD1 PSMD10 PSMD11 PSMD12 PSMD13 PSMD14 PSMD2 PSMD3 PSMD4 PSMD5 PSMD6 PSMD7 PSMD8 PSMD9 PSME1 PSME2 PSME3 PSME4 PSMF1 SEM1
reactome_Cyclin A/B1/B2 associated events during G2/M transition	CCNA2 CCNB1 CCNB2 CCNH CDC25A CDC25B CDC25C CDK1 CDK2 CDK7 FOXM1 LCMT1 MNAT1 PKMYT1 PLK1 PPME1 PPP2CA PPP2CB PPP2R1A PPP2R1B PPP2R2A PPP2R3B WEE1 XPO1
reactome_Cyclin A:Cdk2-associated events at S phase entry	AKT2 AKT3 CABLES1 CCNA1 CCNA2 CCND1 CCNE1 CCNE2 CCNH CDC25A CDC25B CDK2 CDK4 CDK7 CDKN1A CDKN1B CKS1B CUL1 E2F1 E2F4 E2F5 FZR1 LIN37 LIN52 LIN54 LIN9 MAX MNAT1 MYC PSMA1 PSMA2 PSMA3 PSMA4 PSMA5 PSMA6 PSMA7 PSMB1 PSMB10 PSMB2 PSMB3 PSMB4 PSMB5 PSMB6 PSMB7 PSMB8 PSMB9 PSMC1 PSMC2 PSMC3 PSMC4 PSMC5 PSMC6 PSMD1 PSMD10 PSMD11 PSMD12 PSMD13 PSMD14 PSMD2 PSMD3 PSMD4 PSMD5 PSMD6 PSMD7 PSMD8 PSMD9 PSME1 P…
reactome_Cyclin D associated events in G1	CCND1 CCND2 CCND3 CCNH CDK4 CDK6 CDK7 CDKN1A CDKN1B CDKN1C CDKN2A CDKN2B CDKN2C CDKN2D CKS1B CUL1 E2F1 E2F2 E2F3 E2F4 E2F5 JAK2 LYN MNAT1 PPP2CA PPP2CB PPP2R1A PPP2R1B PPP2R2A PPP2R3B PTK6 RB1 RBL1 RBL2 RPS27A SKP1 SKP2 SRC TFDP1 TFDP2 UBA52 UBB UBC
reactome_Cyclin E associated events during G1/S transition	AKT2 AKT3 CABLES1 CCNA1 CCNA2 CCND1 CCNE1 CCNE2 CCNH CDC25A CDK2 CDK4 CDK7 CDKN1A CDKN1B CKS1B CUL1 E2F1 E2F4 E2F5 LIN37 LIN52 LIN54 LIN9 MAX MNAT1 MYC PSMA1 PSMA2 PSMA3 PSMA4 PSMA5 PSMA6 PSMA7 PSMB1 PSMB10 PSMB2 PSMB3 PSMB4 PSMB5 PSMB6 PSMB7 PSMB8 PSMB9 PSMC1 PSMC2 PSMC3 PSMC4 PSMC5 PSMC6 PSMD1 PSMD10 PSMD11 PSMD12 PSMD13 PSMD14 PSMD2 PSMD3 PSMD4 PSMD5 PSMD6 PSMD7 PSMD8 PSMD9 PSME1 PSME2 PSME3 P…
reactome_Cytochrome P450 - arranged by substrate type	AHRR ARNT ARNT2 CYP11A1 CYP11B1 CYP11B2 CYP19A1 CYP1A1 CYP1A2 CYP1B1 CYP21A2 CYP24A1 CYP26A1 CYP26B1 CYP26C1 CYP27A1 CYP27B1 CYP2A13 CYP2A6 CYP2A7 CYP2B6 CYP2C18 CYP2C19 CYP2C8 CYP2C9 CYP2D6 CYP2E1 CYP2F1 CYP2J2 CYP2R1 CYP2S1 CYP2U1 CYP2W1 CYP39A1 CYP3A4 CYP3A43 CYP3A5 CYP3A7 CYP46A1 CYP4A11 CYP4A22 CYP4B1 CYP4F11 CYP4F12 CYP4F2 CYP4F22 CYP4F3 CYP4F8 CYP4V2 CYP51A1 CYP7A1 CYP7B1 CYP8B1 FDX1 FDX2 …
reactome_Cytochrome c-mediated apoptotic response	APIP AVEN CARD8 CASP3 CASP7 CASP9 CYCS DIABLO MAPK1 MAPK3 UACA XIAP
reactome_Cytosolic iron-sulfur cluster assembly	BRIP1 CIAO1 CIAO2B CIAO3 CIAPIN1 ERCC2 MMS19 NDOR1 NUBP1 NUBP2 POLD1 RTEL1
reactome_Cytosolic sensors of pathogen-associated DNA	CHUK CRCP CREBBP CTNNB1 DDX41 DHX36 DHX9 DTX4 EP300 IFI16 IKBKB IKBKG IRF3 IRF7 LRRFIP1 MRE11 MYD88 NFKB1 NFKB2 NFKBIA NFKBIB NKIRAS1 NKIRAS2 NLRC3 NLRP4 POLR1C POLR1D POLR2E POLR2F POLR2H POLR2K POLR2L POLR3A POLR3B POLR3C POLR3D POLR3E POLR3F POLR3G POLR3GL POLR3H POLR3K PRKDC RELA RIPK1 RIPK3 RPS27A STAT6 TBK1 TICAM1 TLR3 TMEM173 TREX1 TRIM21 TRIM32 TRIM56 UBA52 UBB UBC XRCC5 XRCC6 ZBP1
reactome_Cytosolic sulfonation of small molecules	BPNT1 IMPAD1 PAPSS1 PAPSS2 PODXL2 SLC26A1 SLC26A2 SLC35B2 SLC35B3 SULT1A1 SULT1A2 SULT1A3 SULT1A4 SULT1B1 SULT1C2 SULT1C4 SULT1E1 SULT2A1 SULT2B1 SULT4A1 SULT6B1 TPST1 TPST2
reactome_Cytosolic tRNA aminoacylation	AIMP1 AIMP2 CARS DARS EEF1E1 EPRS FARSA FARSB GARS HARS IARS KARS LARS MARS NARS PPA1 QARS RARS SARS TARS VARS WARS YARS
reactome_DAG and IP3 signaling	ADCY2 ADCY3 ADCY4 ADCY5 ADCY6 ADCY7 ADCY8 ADCY9 AHCYL1 CALM1 CAMK2A CAMK2B CAMK2D CAMK2G CAMK4 CAMKK1 CAMKK2 CREB1 GRK2 ITPR1 ITPR2 ITPR3 KPNA2 PDE1A PDE1B PDE1C PLCG1 PRKACA PRKACB PRKACG PRKAR1A PRKAR1B PRKAR2A PRKAR2B PRKCA PRKCD PRKCE PRKCG PRKX
reactome_DAP12 interactions	BTK CD300E CD300LB CLEC5A FYN GRAP2 GRB2 HLA-B HLA-C HLA-E HRAS KIR2DS2 KIR2DS4 KIR2DS5 KIR3DS1 KLRC2 KLRD1 KLRK1 KRAS LAT LCK LCP2 NCR2 NRAS PIK3CA PIK3CB PIK3R1 PIK3R2 PLCG1 PLCG2 RAC1 SHC1 SIGLEC14 SIGLEC15 SIGLEC16 SIRPB1 SOS1 SYK TREM1 TREM2 TYROBP VAV2 VAV3
reactome_DAP12 signaling	BTK FYN GRAP2 GRB2 HLA-E HRAS KLRC2 KLRD1 KLRK1 KRAS LAT LCK LCP2 NRAS PIK3CA PIK3CB PIK3R1 PIK3R2 PLCG1 PLCG2 RAC1 SHC1 SOS1 SYK TREM2 TYROBP VAV2 VAV3
reactome_DARPP-32 events	CDK5 PDE4A PDE4B PDE4C PDE4D PPP1CA PPP1R1B PPP2CA PPP2CB PPP2R1A PPP2R1B PPP2R5D PPP3CA PPP3CB PPP3CC PPP3R1 PRKACA PRKACB PRKACG PRKAR1A PRKAR1B PRKAR2A PRKAR2B
reactome_DCC mediated attractive signaling	ABLIM2 ABLIM3 CDC42 DCC DOCK1 FYN NCK1 NTN1 PTK2 RAC1 SRC TRIO WASL
reactome_DDX58/IFIH1-mediated induction of interferon-alpha/beta	APP ATG12 ATG5 CASP10 CASP8 CHUK CREBBP CYLD DDX58 DHX58 EP300 FADD HERC5 HMGB1 IFIH1 IFNA1 IFNA10 IFNA14 IFNA16 IFNA17 IFNA2 IFNA21 IFNA4 IFNA5 IFNA6 IFNA7 IFNA8 IFNB1 IKBKB IKBKE IKBKG IRF3 IRF7 ISG15 ITCH MAP3K1 MAVS NFKB1 NFKB2 NFKBIA NFKBIB NKIRAS1 NKIRAS2 NLRC5 NLRX1 OTUD5 PCBP2 PIN1 RELA RIPK1 RNF125 RNF135 RNF216 RPS27A S100A12 S100B SAA1 SIKE1 TANK TAX1BP1 TBK1 TKFC TNFAIP3 TRAF2 TRAF3 T…
reactome_DNA Damage Bypass	CUL4B DDB1 DTL ISG15 MAD2L2 NPLOC4 PCLAF PCNA POLD1 POLD2 POLD3 POLD4 POLE POLE2 POLE3 POLE4 POLH POLI POLK RAD18 RBX1 RCHY1 REV1 REV3L RFC1 RFC2 RFC3 RFC4 RFC5 RPA1 RPA2 RPA3 RPS27A SPRTN TRIM25 UBA52 UBA7 UBB UBC UBE2B UBE2L6 UFD1L USP1 USP10 USP43 VCP WDR48 ZBTB32
reactome_DNA Damage Recognition in GG-NER	ACTL6A ACTR5 ACTR8 CETN2 COPS2 COPS3 COPS4 COPS5 COPS6 COPS7A COPS7B COPS8 CUL4A CUL4B DDB1 DDB2 GPS1 INO80 INO80B INO80C INO80D INO80E MCRS1 NFRKB PARP1 PARP2 RAD23A RAD23B RBX1 RPS27A RUVBL1 TFPT UBA52 UBB UBC XPC YY1
reactome_DNA Damage/Telomere Stress Induced Senescence	ASF1A ATM CABIN1 CCNA1 CCNA2 CCNE1 CCNE2 CDK2 CDKN1A CDKN1B EP400 H1F0 H2AFB1 H2AFJ H2AFV H2AFX H2AFZ H2BFS HIRA HIST1H1A HIST1H1B HIST1H1C HIST1H1D HIST1H1E HIST1H2AB HIST1H2AC HIST1H2AD HIST1H2AJ HIST1H2BA HIST1H2BB HIST1H2BC HIST1H2BD HIST1H2BH HIST1H2BJ HIST1H2BK HIST1H2BL HIST1H2BM HIST1H2BN HIST1H2BO HIST1H4A HIST2H2AA3 HIST2H2AC HIST2H2BE HIST3H2BB HIST3H3 HMGA1 HMGA2 KAT5 LMNB1 MRE11 NBN …
reactome_DNA Double Strand Break Response	APBB1 ATM BABAM1 BAP1 BARD1 BAZ1B BRCA1 BRCC3 BRE CHEK2 EYA1 EYA2 EYA3 EYA4 FAM175A H2AFX H2BFS HERC2 HIST1H2BA HIST1H2BB HIST1H2BC HIST1H2BD HIST1H2BH HIST1H2BJ HIST1H2BK HIST1H2BL HIST1H2BM HIST1H2BN HIST1H2BO HIST1H4A HIST2H2BE HIST3H2BB HIST3H3 KAT5 KDM4A KDM4B KPNA2 MAPK8 MDC1 MRE11 NBN NSD2 PIAS4 PPP5C RAD50 RNF168 RNF8 RPS27A SMARCA5 SUMO1 TP53 TP53BP1 UBA52 UBB UBC UBE2I UBE2N UBE2V2 UIMC1
reactome_DNA Double-Strand Break Repair	APBB1 ATM ATR ATRIP BABAM1 BAP1 BARD1 BAZ1B BLM BRCA1 BRCA2 BRCC3 BRE BRIP1 CCNA1 CCNA2 CDK2 CHEK1 CHEK2 CLSPN DCLRE1C DNA2 EME1 EME2 ERCC1 ERCC4 EXO1 EYA1 EYA2 EYA3 EYA4 FAM175A FEN1 GEN1 H2AFX H2BFS HERC2 HIST1H2BA HIST1H2BB HIST1H2BC HIST1H2BD HIST1H2BH HIST1H2BJ HIST1H2BK HIST1H2BL HIST1H2BM HIST1H2BN HIST1H2BO HIST1H4A HIST2H2BE HIST3H2BB HIST3H3 HUS1 KAT5 KDM4A KDM4B KPNA2 LIG3 LIG4 MAPK8 M…
reactome_DNA Repair	ACTB ACTL6A ACTR5 ACTR8 ADPRHL2 ALKBH2 ALKBH3 ALKBH5 APBB1 APEX1 APITD1 AQR ASCC1 ASCC2 ASCC3 ATM ATR ATRIP BABAM1 BAP1 BARD1 BAZ1B BLM BRCA1 BRCA2 BRCC3 BRE BRIP1 CCNA1 CCNA2 CCNH CDK2 CDK7 CETN2 CHD1L CHEK1 CHEK2 CLSPN COPS2 COPS3 COPS4 COPS5 COPS6 COPS7A COPS7B COPS8 CUL4A CUL4B DCLRE1A DCLRE1B DCLRE1C DDB1 DDB2 DNA2 DTL ELL EME1 EME2 EP300 ERCC1 ERCC2 ERCC3 ERCC4 ERCC5 ERCC6 ERCC8 EXO1 EYA1 E…
reactome_DNA Replication	ANAPC10 ANAPC11 ANAPC15 ANAPC16 ANAPC2 ANAPC4 ANAPC5 ANAPC7 CCNA1 CCNA2 CCNE1 CCNE2 CDC16 CDC23 CDC26 CDC27 CDC45 CDC6 CDC7 CDK2 CDT1 CUL1 DBF4 DNA2 E2F1 E2F2 E2F3 FEN1 FZR1 GINS1 GINS2 GINS3 GINS4 GMNN LIG1 MCM10 MCM2 MCM3 MCM4 MCM5 MCM6 MCM7 MCM8 ORC1 ORC2 ORC3 ORC4 ORC5 ORC6 PCNA POLA1 POLA2 POLD1 POLD2 POLD3 POLD4 POLE POLE2 POLE3 POLE4 PRIM1 PRIM2 PSMA1 PSMA2 PSMA3 PSMA4 PSMA5 PSMA6 PSMA7 PS…
reactome_DNA Replication Pre-Initiation	CDC6 CDC7 CDK2 CDT1 DBF4 E2F1 E2F2 E2F3 GMNN MCM10 MCM2 MCM3 MCM4 MCM5 MCM6 MCM7 MCM8 ORC1 ORC2 ORC3 ORC4 ORC5 ORC6 POLA1 POLA2 POLE POLE2 POLE3 POLE4 PRIM1 PRIM2 PSMA1 PSMA2 PSMA3 PSMA4 PSMA5 PSMA6 PSMA7 PSMA8 PSMB1 PSMB10 PSMB11 PSMB2 PSMB3 PSMB4 PSMB5 PSMB6 PSMB7 PSMB8 PSMB9 PSMC1 PSMC2 PSMC3 PSMC4 PSMC5 PSMC6 PSMD1 PSMD10 PSMD11 PSMD12 PSMD13 PSMD14 PSMD2 PSMD3 PSMD4 PSMD5 PSMD6 PSMD7 PSMD8 P…
reactome_DNA methylation	DNMT3A DNMT3B DNMT3L H2AFB1 H2AFJ H2AFV H2AFX H2AFZ H2BFS H3F3A HIST1H2AB HIST1H2AC HIST1H2AD HIST1H2AJ HIST1H2BA HIST1H2BB HIST1H2BC HIST1H2BD HIST1H2BH HIST1H2BJ HIST1H2BK HIST1H2BL HIST1H2BM HIST1H2BN HIST1H2BO HIST1H3A HIST1H4A HIST2H2AA3 HIST2H2AC HIST2H2BE HIST2H3A HIST3H2BB UHRF1
reactome_DNA strand elongation	DNA2 FEN1 GINS1 GINS2 GINS3 GINS4 LIG1 MCM2 MCM3 MCM4 MCM5 MCM6 MCM7 MCM8 PCNA POLA1 POLA2 POLD1 POLD2 POLD3 POLD4 PRIM1 PRIM2 RFC1 RFC2 RFC3 RFC4 RFC5 RPA1 RPA2 RPA3
reactome_DSCAM interactions	DSCAM DSCAML1 MAPK11 MAPK12 MAPK13 MAPK14 MAPK8 NTN1 PAK1 RAC1
reactome_Deactivation of the beta-catenin transactivating complex	AKT2 APC ASH2L BCL9 BCL9L BTRC CBY1 CHD8 CTBP1 CTNNB1 CTNNBIP1 HDAC1 KMT2D LEF1 MEN1 PYGO1 PYGO2 RBBP5 RPS27A SOX13 SOX17 SOX2 SOX3 SOX4 SOX6 SOX7 SOX9 SRY TCF7 TCF7L1 TCF7L2 TLE1 TLE2 TLE3 TLE4 UBA52 UBB UBC XIAP XPO1 YWHAZ
reactome_Deadenylation of mRNA	CNOT10 CNOT11 CNOT2 CNOT3 CNOT4 CNOT6 CNOT6L CNOT7 CNOT8 EIF4A1 EIF4A2 EIF4A3 EIF4B EIF4E EIF4G1 PABPC1 PAIP1 PAN2 PAN3 PARN RQCD1 TNKS1BP1 ZCCHC11 ZCCHC6
reactome_Deadenylation-dependent mRNA decay	CNOT10 CNOT11 CNOT2 CNOT3 CNOT4 CNOT6 CNOT6L CNOT7 CNOT8 DCP1A DCP1B DCP2 DCPS DDX6 DIS3 EDC3 EDC4 EIF4A1 EIF4A2 EIF4A3 EIF4B EIF4E EIF4G1 EXOSC1 EXOSC2 EXOSC3 EXOSC4 EXOSC5 EXOSC6 EXOSC7 EXOSC8 EXOSC9 HBS1L LSM1 LSM2 LSM3 LSM4 LSM5 LSM6 LSM7 NT5C3B PABPC1 PAIP1 PAN2 PAN3 PARN PATL1 RQCD1 SKIV2L TNKS1BP1 TTC37 WDR61 XRN1 ZCCHC11 ZCCHC6
reactome_Death Receptor Signalling	ABR ADAM17 AKAP13 APH1A APH1B ARHGDIA ARHGEF1 ARHGEF10 ARHGEF10L ARHGEF11 ARHGEF12 ARHGEF15 ARHGEF16 ARHGEF17 ARHGEF18 ARHGEF19 ARHGEF2 ARHGEF26 ARHGEF3 ARHGEF33 ARHGEF35 ARHGEF37 ARHGEF38 ARHGEF39 ARHGEF4 ARHGEF40 ARHGEF5 ARHGEF6 ARHGEF7 ARHGEF9 BAD BAG4 BCL2L11 BEX3 BIRC2 BIRC3 CASP10 CASP2 CASP3 CASP8 CFLAR CHUK CLIP3 CRMA CYLD ECT2 FADD FAS FASLG FGD1 FGD2 FGD3 FGD4 GNA13 HDAC1 HDAC2 HDAC3 IK…
reactome_Dectin-1 mediated noncanonical NF-kB signaling	CCL17 CCL22 CHUK CUL1 FBXW11 MAP3K14 NFKB2 PSMA1 PSMA2 PSMA3 PSMA4 PSMA5 PSMA6 PSMA7 PSMA8 PSMB1 PSMB10 PSMB11 PSMB2 PSMB3 PSMB4 PSMB5 PSMB6 PSMB7 PSMB8 PSMB9 PSMC1 PSMC2 PSMC3 PSMC4 PSMC5 PSMC6 PSMD1 PSMD10 PSMD11 PSMD12 PSMD13 PSMD14 PSMD2 PSMD3 PSMD4 PSMD5 PSMD6 PSMD7 PSMD8 PSMD9 PSME1 PSME2 PSME3 PSME4 PSMF1 RELA RELB RPS27A SEM1 SKP1 UBA3 UBA52 UBB UBC UBE2M
reactome_Dectin-2 family	CLEC4A CLEC4C CLEC4D CLEC4E CLEC6A FCER1G FYN LYN MUC1 MUC12 MUC13 MUC15 MUC16 MUC17 MUC19 MUC2 MUC20 MUC21 MUC3A MUC3B MUC4 MUC5AC MUC5B MUC6 MUC7 MUCL1 PLCG2 SYK env
reactome_Defective B3GALT6 causes EDSP2 and SEMDJL1	BCAN BGN CSPG4 CSPG5 DCN GPC1 GPC2 GPC3 GPC4 GPC5 GPC6 HSPG2 NCAN SDC1 SDC2 SDC3 SDC4 VCAN
reactome_Defective B3GALTL causes Peters-plus syndrome (PpS)	ADAMTS10 ADAMTS12 ADAMTS13 ADAMTS14 ADAMTS15 ADAMTS16 ADAMTS17 ADAMTS18 ADAMTS19 ADAMTS2 ADAMTS20 ADAMTS3 ADAMTS4 ADAMTS5 ADAMTS6 ADAMTS7 ADAMTS8 ADAMTS9 ADAMTSL1 ADAMTSL2 ADAMTSL3 ADAMTSL4 ADAMTSL5 CFP SBSPON SEMA5A SEMA5B SPON1 SPON2 SSPO THBS1 THBS2 THSD1 THSD4 THSD7A THSD7B
reactome_Defective B3GAT3 causes JDSSDHD	BCAN BGN CSPG4 CSPG5 DCN GPC1 GPC2 GPC3 GPC4 GPC5 GPC6 HSPG2 NCAN SDC1 SDC2 SDC3 SDC4 VCAN
reactome_Defective B4GALT7 causes EDS, progeroid type	BCAN BGN CSPG4 CSPG5 DCN GPC1 GPC2 GPC3 GPC4 GPC5 GPC6 HSPG2 NCAN SDC1 SDC2 SDC3 SDC4 VCAN
reactome_Defective C1GALT1C1 causes Tn polyagglutination syndrome (TNPS)	MUC12 MUC13 MUC15 MUC16 MUC17 MUC19 MUC2 MUC20 MUC21 MUC3A MUC3B MUC4 MUC5AC MUC5B MUC6 MUC7 MUCL1
reactome_Defective CFTR causes cystic fibrosis	DERL1 DERL2 DERL3 ERLEC1 ERLIN1 ERLIN2 OS9 PSMA1 PSMA2 PSMA3 PSMA4 PSMA5 PSMA6 PSMA7 PSMA8 PSMB1 PSMB10 PSMB11 PSMB2 PSMB3 PSMB4 PSMB5 PSMB6 PSMB7 PSMB8 PSMB9 PSMC1 PSMC2 PSMC3 PSMC4 PSMC5 PSMC6 PSMD1 PSMD10 PSMD11 PSMD12 PSMD13 PSMD14 PSMD2 PSMD3 PSMD4 PSMD5 PSMD6 PSMD7 PSMD8 PSMD9 PSME1 PSME2 PSME3 PSME4 PSMF1 RNF185 RNF5 RPS27A SEL1L SEM1 UBA52 UBB UBC VCP
reactome_Defective EXT1 causes exostoses 1, TRPS2 and CHDS	GPC1 GPC2 GPC3 GPC4 GPC5 GPC6 HSPG2 SDC1 SDC2 SDC3 SDC4
reactome_Defective EXT2 causes exostoses 2	GPC1 GPC2 GPC3 GPC4 GPC5 GPC6 HSPG2 SDC1 SDC2 SDC3 SDC4
reactome_Defective GALNT12 causes colorectal cancer 1 (CRCS1)	MUC12 MUC13 MUC15 MUC16 MUC17 MUC19 MUC2 MUC20 MUC21 MUC3A MUC3B MUC4 MUC5AC MUC5B MUC6 MUC7 MUCL1
reactome_Defective GALNT3 causes familial hyperphosphatemic tumoral calcinosis (HFTC)	MUC12 MUC13 MUC15 MUC16 MUC17 MUC19 MUC2 MUC20 MUC21 MUC3A MUC3B MUC4 MUC5AC MUC5B MUC6 MUC7 MUCL1
reactome_Defects in cobalamin (B12) metabolism	CD320 CUBN GIF MMAA MMACHC MMADHC MTR MTRR MUT TCN2
reactome_Defects in vitamin and cofactor metabolism	AMN CD320 CUBN GIF MCCC1 MCCC2 MMAA MMACHC MMADHC MTR MTRR MUT PC PCCA PCCB TCN2
reactome_Defensins	CCR2 CCR6 CD4 DEFA1 DEFA3 DEFA4 DEFA5 DEFA6 DEFB1 DEFB103A DEFB104A DEFB105A DEFB106A DEFB107A DEFB108B DEFB108P1 DEFB109B DEFB110 DEFB112 DEFB113 DEFB114 DEFB115 DEFB116 DEFB117 DEFB118 DEFB119 DEFB121 DEFB123 DEFB124 DEFB125 DEFB126 DEFB127 DEFB128 DEFB129 DEFB130A DEFB130B DEFB131 DEFB132 DEFB133 DEFB134 DEFB135 DEFB136 DEFB4A PRSS2 PRSS3 TLR1 TLR2 env
reactome_Degradation of AXIN	AXIN2 PSMA1 PSMA2 PSMA3 PSMA4 PSMA5 PSMA6 PSMA7 PSMA8 PSMB1 PSMB10 PSMB11 PSMB2 PSMB3 PSMB4 PSMB5 PSMB6 PSMB7 PSMB8 PSMB9 PSMC1 PSMC2 PSMC3 PSMC4 PSMC5 PSMC6 PSMD1 PSMD10 PSMD11 PSMD12 PSMD13 PSMD14 PSMD2 PSMD3 PSMD4 PSMD5 PSMD6 PSMD7 PSMD8 PSMD9 PSME1 PSME2 PSME3 PSME4 PSMF1 RNF146 RPS27A SEM1 SMURF2 TNKS TNKS2 UBA52 UBB UBC
reactome_Degradation of DVL	DACT1 DVL1 DVL2 DVL3 HECW1 KLHL12 PSMA1 PSMA2 PSMA3 PSMA4 PSMA5 PSMA6 PSMA7 PSMA8 PSMB1 PSMB10 PSMB11 PSMB2 PSMB3 PSMB4 PSMB5 PSMB6 PSMB7 PSMB8 PSMB9 PSMC1 PSMC2 PSMC3 PSMC4 PSMC5 PSMC6 PSMD1 PSMD10 PSMD11 PSMD12 PSMD13 PSMD14 PSMD2 PSMD3 PSMD4 PSMD5 PSMD6 PSMD7 PSMD8 PSMD9 PSME1 PSME2 PSME3 PSME4 PSMF1 RBX1 RPS27A SEM1 UBA52 UBB UBC
reactome_Degradation of GLI1 by the proteasome	CUL1 GLI1 ITCH NUMB PRKACA PRKACB PRKACG PSMA1 PSMA2 PSMA3 PSMA4 PSMA5 PSMA6 PSMA7 PSMA8 PSMB1 PSMB10 PSMB11 PSMB2 PSMB3 PSMB4 PSMB5 PSMB6 PSMB7 PSMB8 PSMB9 PSMC1 PSMC2 PSMC3 PSMC4 PSMC5 PSMC6 PSMD1 PSMD10 PSMD11 PSMD12 PSMD13 PSMD14 PSMD2 PSMD3 PSMD4 PSMD5 PSMD6 PSMD7 PSMD8 PSMD9 PSME1 PSME2 PSME3 PSME4 PSMF1 RBX1 RPS27A SEM1 SKP1 SUFU UBA52 UBB UBC
reactome_Degradation of GLI2 by the proteasome	CSNK1A1 CUL1 GLI2 GSK3B PRKACA PRKACB PRKACG PSMA1 PSMA2 PSMA3 PSMA4 PSMA5 PSMA6 PSMA7 PSMA8 PSMB1 PSMB10 PSMB11 PSMB2 PSMB3 PSMB4 PSMB5 PSMB6 PSMB7 PSMB8 PSMB9 PSMC1 PSMC2 PSMC3 PSMC4 PSMC5 PSMC6 PSMD1 PSMD10 PSMD11 PSMD12 PSMD13 PSMD14 PSMD2 PSMD3 PSMD4 PSMD5 PSMD6 PSMD7 PSMD8 PSMD9 PSME1 PSME2 PSME3 PSME4 PSMF1 RBX1 RPS27A SEM1 SKP1 SUFU UBA52 UBB UBC
reactome_Degradation of beta-catenin by the destruction complex	AMER1 APC AXIN1 AXIN2 BTRC CSNK1A1 CTBP1 CTBP2 CTNNB1 CUL1 FRAT1 FRAT2 GSK3B HDAC1 LEF1 MYC PPP2CA PPP2CB PPP2R1A PPP2R1B PPP2R5A PPP2R5B PPP2R5C PPP2R5D PPP2R5E PSMA1 PSMA2 PSMA3 PSMA4 PSMA5 PSMA6 PSMA7 PSMA8 PSMB1 PSMB10 PSMB11 PSMB2 PSMB3 PSMB4 PSMB5 PSMB6 PSMB7 PSMB8 PSMB9 PSMC1 PSMC2 PSMC3 PSMC4 PSMC5 PSMC6 PSMD1 PSMD10 PSMD11 PSMD12 PSMD13 PSMD14 PSMD2 PSMD3 PSMD4 PSMD5 PSMD6 PSMD7 PSMD8 PS…
reactome_Degradation of cysteine and homocysteine	CDO1 CSAD CTH ETHE1 GADL1 GOT2 MPST SLC25A10 SQRDL SUOX TST TSTD1 TXN2
reactome_Degradation of the extracellular matrix	ACAN ADAM10 ADAM15 ADAM17 ADAM8 ADAM9 ADAMTS1 ADAMTS16 ADAMTS18 ADAMTS4 ADAMTS5 ADAMTS8 ADAMTS9 BCAN BMP1 BSG CAPN1 CAPN10 CAPN11 CAPN12 CAPN13 CAPN14 CAPN15 CAPN2 CAPN3 CAPN5 CAPN6 CAPN7 CAPN8 CAPN9 CAPNS1 CAPNS2 CASP3 CAST CD44 CDH1 CMA1 COL12A1 COL13A1 COL14A1 COL15A1 COL16A1 COL17A1 COL18A1 COL19A1 COL23A1 COL25A1 COL26A1 COL9A1 COL9A2 COL9A3 CTRB1 CTRB2 CTSB CTSD CTSG CTSK CTSL CTSS CTSV DCN…
reactome_Depolymerisation of the Nuclear Lamina	CDK1 CNEP1R1 CTDNEP1 EMD LEMD2 LEMD3 LMNA LMNB1 LPIN1 LPIN2 LPIN3 PRKCA PRKCB TMPO
reactome_Deposition of new CENPA-containing nucleosomes at the centromere	CENPA CENPC CENPH CENPI CENPK CENPL CENPM CENPN CENPO CENPP CENPQ CENPT CENPU CENPW H2AFB1 H2AFJ H2AFV H2AFX H2AFZ H2BFS HIST1H2AB HIST1H2AC HIST1H2AD HIST1H2AJ HIST1H2BA HIST1H2BB HIST1H2BC HIST1H2BD HIST1H2BH HIST1H2BJ HIST1H2BK HIST1H2BL HIST1H2BM HIST1H2BN HIST1H2BO HIST1H4A HIST2H2AA3 HIST2H2AC HIST2H2BE HIST3H2BB HJURP ITGB3BP KNL1 MIS18A MIS18BP1 NPM1 OIP5 RBBP4 RBBP7 RSF1 RUVBL1 SMARCA5 S…
reactome_Deregulated CDK5 triggers multiple neurodegenerative pathways in Alzheimer's disease models	BCL2L11 CAPN1 CAPN2 CAPNS1 CAPNS2 CAST CDC25A CDC25B CDC25C CDK5 CDK5R1 FASLG FOXO3 GOLGA2 JUN LMNA LMNB1 PRDX1 PRDX2 SOD2 YWHAE
reactome_Dermatan sulfate biosynthesis	BGN CHST14 CSPG4 CSPG5 DCN DSE DSEL NCAN UST VCAN
reactome_Detoxification of Reactive Oxygen Species	ATOX1 ATP7A CAT CCS CYBA CYBB CYCS ERO1A GPX1 GPX2 GPX3 GPX5 GPX6 GPX7 GPX8 GSR GSTP1 NCF1 NCF2 NCF4 NOX4 NOX5 NUDT2 P4HB PRDX1 PRDX2 PRDX3 PRDX5 PRDX6 SOD1 SOD2 SOD3 TXN TXN2 TXNRD1 TXNRD2
reactome_Deubiquitination	ACTL6A ACTR5 ACTR8 ADRB2 ADRM1 APC AR ARRB1 ARRB2 ASXL1 ASXL2 ATXN3 ATXN3L ATXN7 AXIN1 AXIN2 BABAM1 BAP1 BARD1 BECN1 BIRC2 BIRC3 BRCA1 BRCC3 BRE CCNA1 CCNA2 CCP110 CDC20 CDC25A CDK1 CFTR CLSPN CYLD DDB2 DDX58 EP300 ESR1 FAM175A FAM175B FKBP8 FOXK1 FOXK2 FOXO4 GATA3 HCFC1 HGS HIF1A HIST1H2AA HIST1H2AB HIST1H2AC HIST1H2AD HIST1H2AG HIST1H2AH HIST1H2AJ HIST1H2BA HIST1H2BB HIST1H2BC HIST1H2BD HIST1H2…
reactome_Digestion	AMY1A AMY1B AMY2A AMY2B CEL CHIA CHIT1 CLPS GUCA2A GUCA2B GUCY2C LCT LIPF MGAM PIR PNLIP PNLIPRP1 PNLIPRP2 PNLIPRP3 SI TREH
reactome_Digestion and absorption	AMY1A AMY1B AMY2A AMY2B CEL CHIA CHIT1 CLPS GUCA2A GUCA2B GUCY2C LCT LIPF MGAM NPC1L1 PIR PNLIP PNLIPRP1 PNLIPRP2 PNLIPRP3 RSC1A1 SI SLC2A2 SLC2A5 SLC5A1 TREH
reactome_Dimerization of procaspase-8	CFLAR FADD FAS FASLG RIPK1 TNFRSF10A TNFRSF10B TNFSF10 TRADD TRAF2
reactome_Disassembly of the destruction complex and recruitment of AXIN to the membrane	APC AXIN1 CAV1 CSNK1A1 CSNK1G2 CTNNB1 DVL1 DVL2 DVL3 FRAT1 FRAT2 FZD1 FZD2 FZD5 GSK3B LRP5 LRP6 PPP2CA PPP2CB PPP2R1A PPP2R1B PPP2R5A PPP2R5B PPP2R5C PPP2R5D PPP2R5E WNT1 WNT3A WNT8A WNT8B
reactome_Diseases associated with O-glycosylation of proteins	ADAMTS10 ADAMTS12 ADAMTS13 ADAMTS14 ADAMTS15 ADAMTS16 ADAMTS17 ADAMTS18 ADAMTS19 ADAMTS2 ADAMTS20 ADAMTS3 ADAMTS4 ADAMTS5 ADAMTS6 ADAMTS7 ADAMTS8 ADAMTS9 ADAMTSL1 ADAMTSL2 ADAMTSL3 ADAMTSL4 ADAMTSL5 CFP DAG1 MUC1 MUC12 MUC13 MUC15 MUC16 MUC17 MUC19 MUC2 MUC20 MUC21 MUC3A MUC3B MUC4 MUC5AC MUC5B MUC6 MUC7 MUCL1 NOTCH1 NOTCH2 NOTCH3 NOTCH4 SBSPON SEMA5A SEMA5B SPON1 SPON2 SSPO THBS1 THBS2 THSD1 THS…
reactome_Diseases associated with glycosaminoglycan metabolism	AGRN BCAN BGN CSPG4 CSPG5 DCN FMOD GPC1 GPC2 GPC3 GPC4 GPC5 GPC6 HSPG2 KERA LUM NCAN OGN OMD PRELP SDC1 SDC2 SDC3 SDC4 VCAN
reactome_Diseases associated with the TLR signaling cascade	CD14 CD36 CHUK IKBKB IKBKG IRAK4 LY96 MYD88 NFKB1 NFKB2 NFKBIA RELA TICAM1 TIRAP TLR1 TLR10 TLR2 TLR3 TLR4 TLR5 TLR6 TRAF3 UNC93B1 fliC mip porB
reactome_Diseases of Immune System	CD14 CD36 CHUK IKBKB IKBKG IRAK4 LY96 MYD88 NFKB1 NFKB2 NFKBIA RELA TICAM1 TIRAP TLR1 TLR10 TLR2 TLR3 TLR4 TLR5 TLR6 TRAF3 UNC93B1 fliC mip porB
reactome_Diseases of glycosylation	ADAMTS1 ADAMTS10 ADAMTS12 ADAMTS13 ADAMTS14 ADAMTS15 ADAMTS16 ADAMTS17 ADAMTS18 ADAMTS19 ADAMTS2 ADAMTS20 ADAMTS3 ADAMTS4 ADAMTS5 ADAMTS6 ADAMTS7 ADAMTS8 ADAMTS9 ADAMTSL1 ADAMTSL2 ADAMTSL3 ADAMTSL4 ADAMTSL5 AGRN BCAN BGN CFP CSPG4 CSPG5 DAG1 DCN FMOD GPC1 GPC2 GPC3 GPC4 GPC5 GPC6 HSPG2 KERA LUM MUC1 MUC12 MUC13 MUC15 MUC16 MUC17 MUC19 MUC2 MUC20 MUC21 MUC3A MUC3B MUC4 MUC5AC MUC5B MUC6 MUC7 MUCL1…
reactome_Diseases of metabolism	AMN CCDC59 CD320 CSF2RA CSF2RB CUBN CYP11A1 EPM2A FDX1 FDX2 FDXR GIF GYG1 GYG2 GYS1 GYS2 IDH1 MC2R MCCC1 MCCC2 MMAA MMACHC MMADHC MTR MTRR MUT PC PCCA PCCB POMC PPP1R3C RPS27A SFTA3 SFTPA1 SFTPA2 SFTPB SFTPC SFTPD TCN2 TTF1 UBA52 UBB UBC
reactome_Disorders of transmembrane transporters	ALB AVP AVPR1A AVPR1B AVPR2 CFTR DERL1 DERL2 DERL3 ERLEC1 ERLIN1 ERLIN2 GCK GCKR KCNJ11 OS9 PSMA1 PSMA2 PSMA3 PSMA4 PSMA5 PSMA6 PSMA7 PSMA8 PSMB1 PSMB10 PSMB11 PSMB2 PSMB3 PSMB4 PSMB5 PSMB6 PSMB7 PSMB8 PSMB9 PSMC1 PSMC2 PSMC3 PSMC4 PSMC5 PSMC6 PSMD1 PSMD10 PSMD11 PSMD12 PSMD13 PSMD14 PSMD2 PSMD3 PSMD4 PSMD5 PSMD6 PSMD7 PSMD8 PSMD9 PSME1 PSME2 PSME3 PSME4 PSMF1 RNF185 RNF5 RPS27A SEL1L SEM1 UBA52 …
reactome_Dissolution of Fibrin Clot	HRG PLAT PLAU PLAUR PLG S100A10 SERPINB2 SERPINB6 SERPINB8 SERPINE1 SERPINE2 SERPINF2
reactome_Dopamine Neurotransmitter Release Cycle	CASK CPLX1 LIN7A LIN7B LIN7C PPFIA1 PPFIA2 PPFIA3 PPFIA4 RAB3A RIMS1 SLC18A2 SNAP25 STX1A STXBP1 SYN1 SYN2 SYN3 SYT1 TSPOAP1 UNC13B VAMP2
reactome_Downregulation of ERBB2 signaling	AKT2 AKT3 BTC CDC37 CUL5 EGF EGFR ERBB2 ERBB3 ERBB4 ERBIN EREG HBEGF HSP90AA1 MATK NRG1 NRG2 NRG3 NRG4 PTPN12 PTPN18 RNF41 RPS27A STUB1 UBA52 UBB UBC USP8
reactome_Downregulation of ERBB2:ERBB3 signaling	AKT2 AKT3 ERBB2 ERBB3 NRG1 NRG2 RNF41 RPS27A UBA52 UBB UBC USP8
reactome_Downregulation of SMAD2/3:SMAD4 transcriptional activity	NCOR1 NCOR2 NEDD4L PARP1 PPM1A RNF111 RPS27A SKI SKIL SMAD2 SMAD3 SMAD4 SMURF2 TGIF1 TGIF2 TRIM33 UBA52 UBB UBC UBE2D1 UBE2D3 USP9X
reactome_Downregulation of TGF-beta receptor signaling	MTMR4 NEDD4L PMEPA1 PPP1CA PPP1CB PPP1CC PPP1R15A RPS27A SMAD2 SMAD3 SMAD7 SMURF1 SMURF2 STRAP STUB1 TGFB1 TGFBR1 TGFBR2 UBA52 UBB UBC UCHL5 USP15 XPO1 ZFYVE9
reactome_Downstream TCR signaling	BTRC CARD11 CD247 CD3D CD3E CD3G CD4 CDC34 CHUK CUL1 FBXW11 HLA-DPA1 HLA-DPB1 HLA-DQA1 HLA-DQA2 HLA-DQB1 HLA-DQB2 HLA-DRA HLA-DRB1 HLA-DRB3 HLA-DRB4 HLA-DRB5 IKBKB IKBKG INPP5D LCK MALT1 MAP3K7 NFKB1 NFKBIA PDPK1 PIK3CA PIK3CB PIK3R1 PIK3R2 PRKCQ PSMA1 PSMA2 PSMA3 PSMA4 PSMA5 PSMA6 PSMA7 PSMA8 PSMB1 PSMB10 PSMB11 PSMB2 PSMB3 PSMB4 PSMB5 PSMB6 PSMB7 PSMB8 PSMB9 PSMC1 PSMC2 PSMC3 PSMC4 PSMC5 PSMC6 …
reactome_Downstream signal transduction	CRK CRKL GRB2 GRB7 HRAS KRAS NCK1 NCK2 NRAS PDGFA PDGFB PDGFRA PDGFRB PIK3CA PIK3CB PIK3R1 PIK3R2 PLCG1 PTPN11 RAPGEF1 RASA1 SOS1 SRC STAT1 STAT3 STAT5A STAT5B STAT6
reactome_Downstream signaling events of B Cell Receptor (BCR)	BTRC CALM1 CARD11 CHUK CUL1 FBXW11 FKBP1A HRAS IKBKB IKBKG KRAS MALT1 MAP3K7 NFATC1 NFATC2 NFATC3 NFKB1 NFKBIA NFKBIB NFKBIE NRAS PPIA PPP3CA PPP3CB PPP3R1 PRKCB PSMA1 PSMA2 PSMA3 PSMA4 PSMA5 PSMA6 PSMA7 PSMA8 PSMB1 PSMB10 PSMB11 PSMB2 PSMB3 PSMB4 PSMB5 PSMB6 PSMB7 PSMB8 PSMB9 PSMC1 PSMC2 PSMC3 PSMC4 PSMC5 PSMC6 PSMD1 PSMD10 PSMD11 PSMD12 PSMD13 PSMD14 PSMD2 PSMD3 PSMD4 PSMD5 PSMD6 PSMD7 PSMD8 PS…
reactome_Downstream signaling of activated FGFR1	FGF10 FGF17 FGF2 FGF20 FGF22 FGF23 FGF3 FGF4 FGF5 FGF6 FGF8 FGF9 FGFR1 FLRT1 FLRT2 FLRT3 FRS2 FRS3 GAB1 GRB2 HRAS KL KRAS NRAS PIK3CA PIK3R1 PLCG1 PTPN11 SHC1 SOS1
reactome_Downstream signaling of activated FGFR2	FGF10 FGF16 FGF17 FGF18 FGF2 FGF20 FGF22 FGF23 FGF3 FGF4 FGF5 FGF6 FGF7 FGF8 FGF9 FGFR2 FRS2 FRS3 GAB1 GRB2 HRAS KRAS NRAS PIK3CA PIK3R1 PLCG1 PTPN11 SHC1 SOS1
reactome_Downstream signaling of activated FGFR3	FGF16 FGF17 FGF18 FGF2 FGF20 FGF23 FGF4 FGF5 FGF8 FGF9 FGFR3 FRS2 FRS3 GAB1 GRB2 HRAS KRAS NRAS PIK3CA PIK3R1 PLCG1 PTPN11 SHC1 SOS1
reactome_Downstream signaling of activated FGFR4	FGF16 FGF17 FGF18 FGF19 FGF2 FGF20 FGF23 FGF4 FGF6 FGF8 FGF9 FGFR4 FRS2 FRS3 GAB1 GRB2 HRAS KLB KRAS NRAS PIK3CA PIK3R1 PLCG1 PTPN11 SHC1 SOS1
reactome_Dual Incision in GG-NER	CUL4A CUL4B DDB1 DDB2 ERCC1 ERCC2 ERCC3 ERCC4 ERCC5 GTF2H1 GTF2H2 GTF2H3 GTF2H4 GTF2H5 PARP1 PARP2 PCNA POLD1 POLD2 POLD3 POLD4 POLE POLE2 POLE3 POLE4 POLK RBX1 RFC1 RFC2 RFC3 RFC4 RFC5 RPA1 RPA2 RPA3 RPS27A UBA52 UBB UBC XPA
reactome_Dual incision in TC-NER	CCNH CDK7 CUL4A CUL4B DDB1 EP300 ERCC1 ERCC2 ERCC3 ERCC4 ERCC5 ERCC6 ERCC8 GTF2H1 GTF2H2 GTF2H3 GTF2H4 GTF2H5 HMGN1 ISY1 MNAT1 PCNA POLD1 POLD2 POLD3 POLD4 POLE POLE2 POLE3 POLE4 POLK POLR2A POLR2B POLR2C POLR2D POLR2E POLR2F POLR2G POLR2H POLR2I POLR2J POLR2K POLR2L PPIE PRPF19 RBX1 RFC1 RFC2 RFC3 RFC4 RFC5 RPA1 RPA2 RPA3 RPS27A TCEA1 UBA52 UBB UBC USP7 UVSSA XAB2 XPA ZNF830
reactome_E2F mediated regulation of DNA replication	CDK1 E2F1 MCM8 ORC1 ORC2 ORC3 ORC4 ORC5 ORC6 POLA1 POLA2 PPP2CA PPP2CB PPP2R1A PPP2R1B PPP2R3B PRIM1 PRIM2 RB1 TFDP1 TFDP2
reactome_E3 ubiquitin ligases ubiquitinate target proteins	CDC73 CTR9 DERL1 HIST1H2BA HIST1H2BB HIST1H2BC HIST1H2BD HIST1H2BH HIST1H2BJ HIST1H2BK HIST1H2BL HIST1H2BM HIST1H2BN HIST1H2BO HLA-A HLA-B HLTF LEO1 PAF1 PCNA PEX10 PEX12 PEX13 PEX14 PEX2 PEX5 PRKDC RAD18 RNF144A RNF152 RNF181 RNF20 RNF40 RPS27A RRAGA RTF1 SELENOS SHPRH TMEM129 UBA52 UBB UBC UBE2A UBE2B UBE2D1 UBE2D2 UBE2D3 UBE2E1 UBE2J2 UBE2L3 UBE2N UBE2V2 US11 VCP WAC WDR61
reactome_ECM proteoglycans	AGRN ASPN BCAN BGN COL9A1 COL9A2 COL9A3 COMP DAG1 DCN DMP1 DSPP FMOD HAPLN1 HSPG2 IBSP ITGA2 ITGA2B ITGA7 ITGA8 ITGA9 ITGAV ITGAX ITGB1 ITGB3 ITGB5 ITGB6 LAMA1 LAMA2 LAMA3 LAMA4 LAMA5 LAMB1 LAMB2 LAMC1 LRP4 LUM MATN1 MATN3 MATN4 MUSK NCAM1 NCAN PTPRS SERPINE1 SPARC TGFB1 TGFB2 TGFB3 TNC TNN TNR TNXB VCAN VTN
reactome_EGFR downregulation	ARHGEF7 BTC CBL CDC42 EGF EGFR EPGN EPN1 EPS15 EPS15L1 EREG GRB2 HBEGF HGS PTPN12 PTPN3 PTPRK RPS27A SH3GL1 SH3GL2 SH3GL3 SH3KBP1 SPRY1 SPRY2 STAM STAM2 TGFA UBA52 UBB UBC
reactome_EPH-Ephrin signaling	ACTG1 ACTR2 ACTR3 ADAM10 AP2A1 AP2A2 AP2B1 AP2M1 AP2S1 APH1A APH1B ARHGEF28 ARHGEF7 ARPC1A ARPC1B ARPC2 ARPC3 ARPC4 ARPC5 CDC42 CFL1 CLTA CLTB CLTC CLTCL1 DNM1 EFNA1 EFNA2 EFNA3 EFNA4 EFNA5 EFNB1 EFNB2 EFNB3 EPHA1 EPHA10 EPHA2 EPHA3 EPHA4 EPHA5 EPHA6 EPHA7 EPHA8 EPHB1 EPHB2 EPHB3 EPHB4 EPHB6 FYN GIT1 GRIN1 GRIN2B HRAS ITSN1 KALRN LIMK1 LIMK2 LYN MMP2 MMP9 MYH10 MYH11 MYH14 MYH9 MYL12A MYL12B MYL6…
reactome_EPH-ephrin mediated repulsion of cells	AP2A1 AP2A2 AP2B1 AP2M1 AP2S1 APH1A APH1B CLTA CLTB CLTC CLTCL1 DNM1 EFNA1 EFNA2 EFNA3 EFNA4 EFNA5 EFNB1 EFNB2 EFNB3 EPHA1 EPHA10 EPHA2 EPHA3 EPHA4 EPHA5 EPHA6 EPHA7 EPHA8 EPHB1 EPHB2 EPHB3 EPHB4 EPHB6 FYN LYN MMP2 MMP9 NCSTN PSEN1 PSEN2 PSENEN RAC1 SRC TIAM1 VAV2 VAV3 YES1
reactome_EPHA-mediated growth cone collapse	LYN MYH10 MYH11 MYH14 MYH9 MYL12B MYL6 MYL9 NGEF RHOA ROCK1 ROCK2 SRC YES1
reactome_EPHB-mediated forward signaling	ACTG1 ACTR2 ACTR3 ARHGEF28 ARPC1A ARPC1B ARPC2 ARPC3 ARPC4 ARPC5 CDC42 CFL1 FYN GRIN1 GRIN2B HRAS ITSN1 KALRN LIMK1 LIMK2 LYN PAK1 PTK2 RAC1 RASA1 RHOA ROCK1 ROCK2 SDC2 SRC TIAM1 WASL YES1
reactome_ER Quality Control Compartment (ERQC)	DERL2 EDEM1 EDEM2 EDEM3 MAN1B1 MARCH6 OS9 RNF103 RNF139 RNF185 RNF5 RPS27A SEL1L SYVN1 TRIM13 UBA52 UBB UBC UGGT1 UGGT2
reactome_ER to Golgi Anterograde Transport	ACTR1A ANK1 ANK2 ANK3 ANKRD28 ARCN1 AREG ARF1 ARF3 ARF4 ARF5 ARFGAP1 ARFGAP2 ARFGAP3 BET1 BET1L CAPZA1 CAPZA2 CAPZA3 CAPZB CD55 CD59 CNIH1 CNIH2 CNIH3 COG1 COG2 COG3 COG4 COG5 COG6 COG7 COG8 COL7A1 COPA COPB1 COPB2 COPE COPG1 COPG2 COPZ1 COPZ2 CSNK1D CTAGE5 CTSC CTSZ DCTN1 DCTN2 DCTN3 DCTN4 DCTN5 DCTN6 DYNC1H1 DYNC1I1 DYNC1I2 DYNC1LI1 DYNC1LI2 DYNLL1 DYNLL2 F5 F8 FOLR1 GBF1 GOLGA2 GOLGB1 GORASP1 …
reactome_ER-Phagosome pathway	BTK CALR CD14 CD36 CHUK HLA-A HLA-B HLA-C HLA-E HLA-F HLA-G HLA-H IKBKB IKBKG LY96 MYD88 PDIA3 PSMA1 PSMA2 PSMA3 PSMA4 PSMA5 PSMA6 PSMA7 PSMA8 PSMB1 PSMB10 PSMB11 PSMB2 PSMB3 PSMB4 PSMB5 PSMB6 PSMB7 PSMB8 PSMB9 PSMC1 PSMC2 PSMC3 PSMC4 PSMC5 PSMC6 PSMD1 PSMD10 PSMD11 PSMD12 PSMD13 PSMD14 PSMD2 PSMD3 PSMD4 PSMD5 PSMD6 PSMD7 PSMD8 PSMD9 PSME1 PSME2 PSME3 PSME4 PSMF1 RPS27A SEC22B SEC61A1 SEC61A2 SEC…
reactome_ERBB2 Activates PTK6 Signaling	EGF EGFR ERBB2 ERBB3 ERBB4 EREG HBEGF NRG1 NRG2 NRG3 NRG4 PTK6
reactome_ERBB2 Regulates Cell Motility	DIAPH1 EGF EGFR ERBB2 ERBB3 ERBB4 EREG HBEGF MEMO1 NRG1 NRG2 NRG3 NRG4 RHOA
reactome_ERCC6 (CSB) and EHMT2 (G9a) positively regulate rRNA expression	CBX3 CHD3 CHD4 EHMT2 ERCC6 GATAD2A GATAD2B H2AFB1 H2AFJ H2AFV H2AFX H2AFZ H2BFS H3F3A HDAC1 HDAC2 HIST1H2AB HIST1H2AC HIST1H2AD HIST1H2AJ HIST1H2BA HIST1H2BB HIST1H2BC HIST1H2BD HIST1H2BH HIST1H2BJ HIST1H2BK HIST1H2BL HIST1H2BM HIST1H2BN HIST1H2BO HIST1H3A HIST1H4A HIST2H2AA3 HIST2H2AC HIST2H2BE HIST2H3A HIST3H2BB MBD3 MTA1 MTA2 MTA3 RBBP4 RBBP7 TTF1
reactome_ERK/MAPK targets	DUSP4 DUSP6 DUSP7 ELK1 MAPK1 MAPK11 MAPK14 MAPK3 MAPK7 MEF2A MEF2C PPP2CA PPP2CB PPP2R1A PPP2R1B PPP2R5D RPS6KA1 RPS6KA2 RPS6KA3 RPS6KA5 VRK3
reactome_ERKs are inactivated	DUSP4 DUSP6 DUSP7 MAPK1 MAPK3 MAPK7 PPP2CA PPP2CB PPP2R1A PPP2R1B PPP2R5D VRK3
reactome_ESR-mediated signaling	AGO2 AGO3 AGO4 ATF2 AXIN1 BCL2 CARM1 CBFB CCND1 CCNT1 CDK9 CHD1 CITED1 CREBBP CTSD CXCL12 CXXC5 DDX5 EBAG9 EP300 ERBB4 ESR1 ESR2 FKBP4 FKBP5 FOS FOSB FOXA1 GATA3 GPAM GREB1 GTF2A1 GTF2A2 GTF2F1 GTF2F2 H2AFB1 H2AFJ H2AFV H2AFX H2AFZ H2BFS H3F3A HDAC1 HIST1H2AB HIST1H2AC HIST1H2AD HIST1H2AJ HIST1H2BA HIST1H2BB HIST1H2BC HIST1H2BD HIST1H2BH HIST1H2BJ HIST1H2BK HIST1H2BL HIST1H2BM HIST1H2BN HIST1H2BO…
reactome_Early Phase of HIV Life Cycle	CCR5 CD4 CXCR4 FEN1 HMGA1 KPNA1 LIG1 LIG4 PPIA PSIP1 XRCC4 XRCC5 XRCC6 env gag gag-pol nef rev vif vpr vpu
reactome_Effects of PIP2 hydrolysis	ABHD6 DAGLA DAGLB DGKA DGKB DGKD DGKE DGKG DGKH DGKI DGKK DGKQ DGKZ ITPR1 ITPR2 ITPR3 MGLL PRKCD PRKCE PRKCH PRKCQ RASGRP1 RASGRP2 TRPC3 TRPC6 TRPC7
reactome_Eicosanoid ligand-binding receptors	CYSLTR2 GPR17 LTB4R LTB4R2 OXER1 PTGDR PTGDR2 PTGER1 PTGER2 PTGER3 PTGER4 PTGFR PTGIR TBXA2R
reactome_Eicosanoids	CYP4A22 CYP4B1 CYP4F11 CYP4F12 CYP4F2 CYP4F22 CYP4F3 CYP4F8 CYP8B1 PTGIS TBXAS1
reactome_Elastic fibre formation	BMP2 BMP4 BMP7 EFEMP1 EFEMP2 ELN FBLN1 FBLN2 FBLN5 FBN1 FBN2 FBN3 FURIN GDF5 ITGA5 ITGA8 ITGAV ITGB1 ITGB3 ITGB5 ITGB6 ITGB8 LOX LOXL1 LOXL2 LOXL3 LOXL4 LTBP1 LTBP2 LTBP3 LTBP4 MFAP1 MFAP2 MFAP3 MFAP4 MFAP5 TGFB1 TGFB2 TGFB3 VTN
reactome_Elevation of cytosolic Ca2+ levels	ITPR2 ITPR3 ORAI1 ORAI2 P2RX1 P2RX2 P2RX3 P2RX4 P2RX5 P2RX6 P2RX7 STIM1 TRPC3 TRPC6 TRPC7
reactome_Endogenous sterols	AHRR ARNT ARNT2 CYP11A1 CYP11B1 CYP11B2 CYP19A1 CYP1B1 CYP21A2 CYP27A1 CYP39A1 CYP46A1 CYP4V2 CYP51A1 CYP7A1 CYP7B1 CYP8B1 FDX1 FDX2 FDXR NCOA1 NCOA2 NR1H4 POMC PTGIS RXRA
reactome_Endosomal Sorting Complex Required For Transport (ESCRT)	CHMP2B CHMP3 CHMP4A CHMP4B CHMP4C CHMP5 CHMP6 CHMP7 HGS MVB12A MVB12B RPS27A SNF8 STAM STAM2 TSG101 UBA52 UBAP1 UBB UBC VPS25 VPS28 VPS36 VPS37A VPS37B VPS37C VPS37D VPS4A VPS4B VTA1
reactome_Endosomal/Vacuolar pathway	CTSL CTSS CTSV HLA-A HLA-B HLA-C HLA-E HLA-F HLA-G HLA-H LNPEP
reactome_Energy dependent regulation of mTOR by LKB1-AMPK	CAB39L LAMTOR1 LAMTOR2 LAMTOR3 LAMTOR4 LAMTOR5 MLST8 MTOR PPM1A PRKAA1 PRKAA2 PRKAB1 PRKAB2 PRKAG1 PRKAG2 PRKAG3 RHEB RPTOR RRAGA RRAGB RRAGC RRAGD SLC38A9 STK11 STRADA STRADB TSC1 TSC2
reactome_Ephrin signaling	EFNB1 EFNB2 EFNB3 EPHB1 EPHB2 EPHB3 EPHB4 EPHB6 FYN GIT1 MYL12A NCK2 PAK1 PAK2 PAK3 RAC1 SDCBP SRC
reactome_Epigenetic regulation of gene expression	45S pre-rRNA gene ACTB AEBP2 ARID4B BAZ1B BAZ2A CBX3 CCNH CD3EAP CDK7 CHD3 CHD4 DDX21 DEK DNMT1 DNMT3A DNMT3B DNMT3L EED EHMT2 EP300 ERCC2 ERCC3 ERCC6 EZH2 GATAD2A GATAD2B GSK3B GTF2H1 GTF2H2 GTF2H3 GTF2H4 GTF2H5 H2AFB1 H2AFJ H2AFV H2AFX H2AFZ H2BFS H3F3A HDAC1 HDAC2 HIST1H2AB HIST1H2AC HIST1H2AD HIST1H2AJ HIST1H2BA HIST1H2BB HIST1H2BC HIST1H2BD HIST1H2BH HIST1H2BJ HIST1H2BK HIST1H2BL HIST1H2BM H…
reactome_Erythrocytes take up carbon dioxide and release oxygen	CA1 CA2 CA4 CYB5R1 CYB5R2 CYB5R4 CYB5RL HBA1 HBB RHAG SLC4A1
reactome_Erythropoietin activates Phosphoinositide-3-kinase (PI3K)	EPOR GAB1 IRS2 JAK2 LYN PIK3CA PIK3CB PIK3CD PIK3CG PIK3R1 PIK3R5
reactome_Erythropoietin activates RAS	EPO EPOR GRB2 HRAS IRS2 JAK2 KRAS LYN NRAS RAPGEF1 SHC1 SOS1 VAV1
reactome_Establishment of Sister Chromatid Cohesion	ESCO1 ESCO2 PDS5A PDS5B RAD21 SMC1A SMC3 STAG1 STAG2 WAPL
reactome_Estrogen-dependent gene expression	AGO2 AGO3 AGO4 ATF2 AXIN1 BCL2 CARM1 CBFB CCND1 CCNT1 CDK9 CHD1 CITED1 CREBBP CTSD CXCL12 CXXC5 DDX5 EBAG9 EP300 ERBB4 ESR1 FKBP4 FOS FOSB FOXA1 GATA3 GPAM GREB1 GTF2A1 GTF2A2 GTF2F1 GTF2F2 H2AFB1 H2AFJ H2AFV H2AFX H2AFZ H2BFS H3F3A HDAC1 HIST1H2AB HIST1H2AC HIST1H2AD HIST1H2AJ HIST1H2BA HIST1H2BB HIST1H2BC HIST1H2BD HIST1H2BH HIST1H2BJ HIST1H2BK HIST1H2BL HIST1H2BM HIST1H2BN HIST1H2BO HIST1H3A H…
reactome_Ethanol oxidation	ACSS2 ADH1A ADH1B ADH1C ADH4 ADH5 ADH6 ADH7 ALDH1A1 ALDH1B1 ALDH2
reactome_Eukaryotic Translation Elongation	EEF1A1P5 EEF1A2 EEF1B2 EEF1D EEF1G EEF2 FAU RPL10 RPL10A RPL10L RPL11 RPL12 RPL13 RPL13A RPL14 RPL15 RPL17 RPL18 RPL18A RPL19 RPL21 RPL22 RPL22L1 RPL23 RPL23A RPL24 RPL26 RPL26L1 RPL27 RPL27A RPL28 RPL29 RPL3 RPL30 RPL31 RPL32 RPL34 RPL35 RPL35A RPL36 RPL36A RPL36AL RPL37 RPL37A RPL38 RPL39 RPL39L RPL3L RPL4 RPL41 RPL5 RPL6 RPL7 RPL7A RPL8 RPL9 RPLP0 RPLP1 RPLP2 RPS10 RPS11 RPS12 RPS13 RPS14 RPS1…
reactome_Eukaryotic Translation Initiation	EIF2B1 EIF2B2 EIF2B3 EIF2B4 EIF2B5 EIF2S1 EIF2S2 EIF2S3 EIF3A EIF3B EIF3C EIF3D EIF3E EIF3F EIF3G EIF3H EIF3I EIF3J EIF3K EIF3L EIF3M EIF4A1 EIF4A2 EIF4B EIF4E EIF4EBP1 EIF4G1 EIF4H EIF5 EIF5B FAU PABPC1 RPL10 RPL10A RPL10L RPL11 RPL12 RPL13 RPL13A RPL14 RPL15 RPL17 RPL18 RPL18A RPL19 RPL21 RPL22 RPL22L1 RPL23 RPL23A RPL24 RPL26 RPL26L1 RPL27 RPL27A RPL28 RPL29 RPL3 RPL30 RPL31 RPL32 RPL34 RPL35 …
reactome_Eukaryotic Translation Termination	ETF1 FAU GSPT1 GSPT2 N6AMT1 RPL10 RPL10A RPL10L RPL11 RPL12 RPL13 RPL13A RPL14 RPL15 RPL17 RPL18 RPL18A RPL19 RPL21 RPL22 RPL22L1 RPL23 RPL23A RPL24 RPL26 RPL26L1 RPL27 RPL27A RPL28 RPL29 RPL3 RPL30 RPL31 RPL32 RPL34 RPL35 RPL35A RPL36 RPL36A RPL36AL RPL37 RPL37A RPL38 RPL39 RPL39L RPL3L RPL4 RPL41 RPL5 RPL6 RPL7 RPL7A RPL8 RPL9 RPLP0 RPLP1 RPLP2 RPS10 RPS11 RPS12 RPS13 RPS14 RPS15 RPS15A RPS16 R…
reactome_Export of Viral Ribonucleoproteins from Nucleus	HSPA1A M NDC1 NP NS NUP107 NUP133 NUP153 NUP155 NUP160 NUP188 NUP205 NUP210 NUP214 NUP35 NUP37 NUP43 NUP50 NUP54 NUP58 NUP62 NUP85 NUP88 NUP93 NUP98 NUPL2 PA PB1 PB2 POM121 POM121C RAE1 RAN RANBP2 SEC13 SEH1L TPR XPO1
reactome_Extension of Telomeres	DNA2 FEN1 LIG1 NHP2 PCNA POLA1 POLA2 POLD1 POLD2 POLD3 POLD4 POLE POLE2 POLE3 POLE4 PRIM1 PRIM2 RFC1 RFC2 RFC3 RFC4 RFC5 RPA1 RPA2 RPA3 RUVBL1 RUVBL2 TERT WRAP53
reactome_Extracellular matrix organization	ACAN ACTN1 ADAM10 ADAM12 ADAM15 ADAM17 ADAM19 ADAM8 ADAM9 ADAMTS1 ADAMTS14 ADAMTS16 ADAMTS18 ADAMTS2 ADAMTS3 ADAMTS4 ADAMTS5 ADAMTS8 ADAMTS9 AGRN ASPN BCAN BGN BMP1 BMP10 BMP2 BMP4 BMP7 BSG CAPN1 CAPN10 CAPN11 CAPN12 CAPN13 CAPN14 CAPN15 CAPN2 CAPN3 CAPN5 CAPN6 CAPN7 CAPN8 CAPN9 CAPNS1 CAPNS2 CASK CASP3 CAST CD151 CD44 CD47 CDH1 CEACAM1 CEACAM6 CEACAM8 CMA1 COL10A1 COL11A1 COL11A2 COL12A1 COL13A1…
reactome_FBXL7 down-regulates AURKA during mitotic entry and in early mitosis	CUL1 FBXL18 FBXL7 PSMA1 PSMA2 PSMA3 PSMA4 PSMA5 PSMA6 PSMA7 PSMA8 PSMB1 PSMB10 PSMB11 PSMB2 PSMB3 PSMB4 PSMB5 PSMB6 PSMB7 PSMB8 PSMB9 PSMC1 PSMC2 PSMC3 PSMC4 PSMC5 PSMC6 PSMD1 PSMD10 PSMD11 PSMD12 PSMD13 PSMD14 PSMD2 PSMD3 PSMD4 PSMD5 PSMD6 PSMD7 PSMD8 PSMD9 PSME1 PSME2 PSME3 PSME4 PSMF1 RBX1 RPS27A SEM1 SKP1 UBA52 UBB UBC
reactome_FCERI mediated Ca+2 mobilization	BTK CALM1 GRAP2 GRB2 IGHE IGHV IGHV1-2 IGHV1-46 IGHV1-69 IGHV2-5 IGHV2-70 IGHV3-11 IGHV3-13 IGHV3-23 IGHV3-30 IGHV3-33 IGHV3-48 IGHV3-53 IGHV3-7 IGHV3-9 IGHV4-34 IGHV4-39 IGHV4-59 IGHV7-81 IGKC IGKV1-12 IGKV1-16 IGKV1-17 IGKV1-33 IGKV1-39 IGKV1-5 IGKV1D-12 IGKV1D-16 IGKV1D-33 IGKV1D-39 IGKV2-28 IGKV2-29 IGKV2-30 IGKV2D-28 IGKV2D-30 IGKV2D-40 IGKV3-11 IGKV3-15 IGKV3-20 IGKV3D-20 IGKV4-1 IGKV5-2 IG…
reactome_FCERI mediated MAPK activation	GRAP2 GRB2 HRAS IGHE IGHV IGHV1-2 IGHV1-46 IGHV1-69 IGHV2-5 IGHV2-70 IGHV3-11 IGHV3-13 IGHV3-23 IGHV3-30 IGHV3-33 IGHV3-48 IGHV3-53 IGHV3-7 IGHV3-9 IGHV4-34 IGHV4-39 IGHV4-59 IGHV7-81 IGKC IGKV1-12 IGKV1-16 IGKV1-17 IGKV1-33 IGKV1-39 IGKV1-5 IGKV1D-12 IGKV1D-16 IGKV1D-33 IGKV1D-39 IGKV2-28 IGKV2-29 IGKV2-30 IGKV2D-28 IGKV2D-30 IGKV2D-40 IGKV3-11 IGKV3-15 IGKV3-20 IGKV3D-20 IGKV4-1 IGKV5-2 IGLC1 I…
reactome_FCERI mediated NF-kB activation	BTRC CARD11 CDC34 CHUK CUL1 FBXW11 IGHE IGHV IGHV1-2 IGHV1-46 IGHV1-69 IGHV2-5 IGHV2-70 IGHV3-11 IGHV3-13 IGHV3-23 IGHV3-30 IGHV3-33 IGHV3-48 IGHV3-53 IGHV3-7 IGHV3-9 IGHV4-34 IGHV4-39 IGHV4-59 IGHV7-81 IGKC IGKV1-12 IGKV1-16 IGKV1-17 IGKV1-33 IGKV1-39 IGKV1-5 IGKV1D-12 IGKV1D-16 IGKV1D-33 IGKV1D-39 IGKV2-28 IGKV2-29 IGKV2-30 IGKV2D-28 IGKV2D-30 IGKV2D-40 IGKV3-11 IGKV3-15 IGKV3-20 IGKV3D-20 IGKV…
reactome_FCGR activation	CD3G FCGR1A FCGR2A FCGR3A FGR FYN HCK IGHG1 IGHG2 IGHG3 IGHG4 IGHV IGHV1-2 IGHV1-46 IGHV1-69 IGHV2-5 IGHV2-70 IGHV3-11 IGHV3-13 IGHV3-23 IGHV3-30 IGHV3-33 IGHV3-48 IGHV3-53 IGHV3-7 IGHV3-9 IGHV4-34 IGHV4-39 IGHV4-59 IGHV7-81 IGKC IGKV1-12 IGKV1-16 IGKV1-17 IGKV1-33 IGKV1-39 IGKV1-5 IGKV1D-12 IGKV1D-16 IGKV1D-33 IGKV1D-39 IGKV2-28 IGKV2-29 IGKV2-30 IGKV2D-28 IGKV2D-30 IGKV2D-40 IGKV3-11 IGKV3-15 I…
reactome_FGFR1 ligand binding and activation	FGF1 FGF10 FGF17 FGF2 FGF20 FGF22 FGF23 FGF3 FGF4 FGF5 FGF6 FGF8 FGF9 FGFR1 KL
reactome_FGFR1 mutant receptor activation	BCR CNTRL CPSF6 CUX1 ERLIN2 FGF1 FGF17 FGF2 FGF20 FGF23 FGF4 FGF5 FGF6 FGF8 FGF9 FGFR1 FGFR1OP FGFR1OP2 GAB2 GRB2 LRRFIP1 MYO18A PIK3CA PIK3R1 STAT1 STAT3 STAT5A STAT5B TRIM24 ZMYM2
reactome_FGFR1c ligand binding and activation	FGF1 FGF17 FGF2 FGF20 FGF23 FGF4 FGF5 FGF6 FGF8 FGF9 FGFR1
reactome_FGFR2 alternative splicing	ESRP2 FGFR2b FGFR2c GTF2F1 GTF2F2 HNRNPA1 HNRNPF HNRNPH1 HNRNPM NCBP1 NCBP2 POLR2A POLR2B POLR2C POLR2D POLR2E POLR2F POLR2G POLR2H POLR2I POLR2J POLR2K POLR2L PTBP1 RBFOX2 TIA1 TIAL1
reactome_FGFR2 ligand binding and activation	FGF10 FGF16 FGF17 FGF18 FGF2 FGF20 FGF22 FGF23 FGF3 FGF4 FGF5 FGF6 FGF7 FGF8 FGF9 FGFBP1 FGFBP2 FGFBP3 FGFR2
reactome_FGFR2 mutant receptor activation	FGF10 FGF16 FGF17 FGF18 FGF2 FGF20 FGF22 FGF23 FGF3 FGF4 FGF5 FGF6 FGF7 FGF8 FGF9 FGFR2 GTF2F1 GTF2F2 NCBP1 NCBP2 POLR2A POLR2B POLR2C POLR2D POLR2E POLR2F POLR2G POLR2H POLR2I POLR2J POLR2K POLR2L
reactome_FGFR2c ligand binding and activation	FGF16 FGF17 FGF18 FGF2 FGF20 FGF23 FGF4 FGF5 FGF6 FGF8 FGF9 FGFR2
reactome_FGFR3 ligand binding and activation	FGF16 FGF17 FGF18 FGF2 FGF20 FGF23 FGF4 FGF5 FGF8 FGF9 FGFR3 GALNT3
reactome_FGFR3 mutant receptor activation	FGF16 FGF17 FGF18 FGF2 FGF20 FGF23 FGF4 FGF5 FGF8 FGF9 FGFR3
reactome_FGFR3c ligand binding and activation	FGF16 FGF17 FGF18 FGF2 FGF20 FGF23 FGF4 FGF5 FGF8 FGF9 FGFR3 GALNT3
reactome_FGFR4 ligand binding and activation	FGF16 FGF17 FGF18 FGF19 FGF2 FGF20 FGF23 FGF4 FGF6 FGF8 FGF9 FGFR4 KLB
reactome_FGFRL1 modulation of FGFR1 signaling	FGF17 FGF18 FGF2 FGF22 FGF23 FGF3 FGF4 FGF5 FGF8 FGFRL1 SPRED1 SPRED2
reactome_FOXO-mediated transcription	AGRP AKT1 AKT2 AKT3 ATXN3 BBC3 BCL2L11 BCL6 BTG1 CAT CAV1 CCNG2 CDKN1A CDKN1B CITED2 CREBBP DDIT3 EP300 FASLG FBXO32 FOXG1 FOXO1 FOXO3 FOXO4 FOXO6 G6PC GADD45A GCK HDAC1 HDAC2 IGFBP1 INS KAT2B KLF4 MSTN NFYA NFYB NFYC NPY NR3C1 PCBP4 PCK1 PINK1 PLXNA4 POMC PPARGC1A RBL2 RETN SFN SIN3A SIRT1 SIRT3 SMAD2 SMAD3 SMAD4 SOD2 SREBF1 STK11 TRIM63 TXN TXNIP YWHAB YWHAG YWHAQ YWHAZ
reactome_FOXO-mediated transcription of cell cycle genes	CAV1 CCNG2 CDKN1A CDKN1B FOXG1 FOXO1 FOXO3 FOXO4 GADD45A KLF4 MSTN PCBP4 RBL2 SMAD2 SMAD3 SMAD4
reactome_FOXO-mediated transcription of cell death genes	BCL2L11 BCL6 CITED2 CREBBP DDIT3 EP300 FASLG FOXO1 FOXO3 FOXO4 NFYA NFYB NFYC PINK1 STK11
reactome_FOXO-mediated transcription of oxidative stress, metabolic and neuronal genes	AGRP ATXN3 CAT FBXO32 FOXO1 FOXO3 FOXO4 FOXO6 G6PC GCK HDAC1 HDAC2 IGFBP1 INS NPY NR3C1 PCK1 PLXNA4 POMC PPARGC1A RETN SIN3A SIRT3 SMAD2 SMAD3 SMAD4 SOD2 SREBF1 TRIM63
reactome_FRS-mediated FGFR1 signaling	FGF10 FGF17 FGF2 FGF20 FGF22 FGF23 FGF3 FGF4 FGF5 FGF6 FGF8 FGF9 FGFR1 FRS2 FRS3 GRB2 HRAS KL KRAS NRAS PTPN11 SOS1
reactome_FRS-mediated FGFR2 signaling	FGF10 FGF16 FGF17 FGF18 FGF2 FGF20 FGF22 FGF23 FGF3 FGF4 FGF5 FGF6 FGF7 FGF8 FGF9 FGFR2 FRS2 FRS3 GRB2 HRAS KRAS NRAS PTPN11 SOS1
reactome_FRS-mediated FGFR3 signaling	FGF16 FGF17 FGF18 FGF2 FGF20 FGF23 FGF4 FGF5 FGF8 FGF9 FGFR3 FRS2 FRS3 GRB2 HRAS KRAS NRAS PTPN11 SOS1
reactome_FRS-mediated FGFR4 signaling	FGF16 FGF17 FGF18 FGF19 FGF2 FGF20 FGF23 FGF4 FGF6 FGF8 FGF9 FGFR4 FRS2 FRS3 GRB2 HRAS KLB KRAS NRAS PTPN11 SOS1
reactome_Factors involved in megakaryocyte development and platelet production	AK3 AKAP1 AKAP10 CABLES1 CABLES2 CAPZA1 CAPZA2 CAPZB CARMIL1 CBX5 CDC42 CDK2 CDK5 CENPE DOCK1 DOCK10 DOCK11 DOCK2 DOCK3 DOCK4 DOCK5 DOCK6 DOCK7 DOCK8 DOCK9 EHD1 EHD2 EHD3 GATA1 GATA2 GATA3 GATA4 GATA5 GATA6 H3F3A HBB HBD HBE1 HBG1 HBG2 HDAC1 HDAC2 HIST1H3A HIST2H3A HMG20B IFNA1 IFNA10 IFNA14 IFNA16 IFNA17 IFNA2 IFNA21 IFNA4 IFNA5 IFNA6 IFNA7 IFNA8 IFNB1 IRF1 IRF2 ITPK1 JAK2 JMJD1C KDM1A KIF11 KIF…
reactome_Fanconi Anemia Pathway	ATR ATRIP DCLRE1A DCLRE1B EME1 EME2 ERCC1 ERCC4 FAAP100 FAAP20 FAAP24 FAN1 FANCA FANCB FANCC FANCD2 FANCE FANCF FANCG FANCI FANCL FANCM MUS81 POLN RPA1 RPA2 RPA3 RPS27A SLX1A SLX4 STRA13 UBA52 UBB UBC UBE2T USP1 WDR48
reactome_Fatty acid metabolism	ABCD1 ACAA1 ACAA2 ACACA ACAD10 ACAD11 ACADL ACADM ACADS ACADVL ACBD4 ACBD5 ACBD6 ACBD7 ACLY ACOT1 ACOT11 ACOT12 ACOT13 ACOT2 ACOT4 ACOT6 ACOT7 ACOT7L ACOT8 ACOT9 ACOX1 ACOX2 ACOX3 ACOXL ACSBG1 ACSBG2 ACSF2 ACSF3 ACSL1 ACSL3 ACSL4 ACSL5 ACSL6 ACSM3 ACSM6 AKR1C3 ALDH3A2 ALOX12 ALOX12B ALOX15 ALOX15B ALOX5 ALOX5AP ALOXE3 AMACR AWAT1 CBR1 CBR4 CPT1A CPT1B CPT2 CRAT CROT CYP1A1 CYP1A2 CYP1B1 CYP2C19 C…
reactome_Fatty acids	CYP2A7 CYP2B6 CYP2D6 CYP2F1 CYP2J2 CYP4A11 CYP4A22 CYP4B1 CYP4F11 CYP4F12 CYP4F2 CYP4F22 CYP4F3 CYP4F8
reactome_Fatty acyl-CoA biosynthesis	ACLY ACSBG1 ACSBG2 ACSF3 ACSL1 ACSL3 ACSL4 ACSL5 ACSL6 CBR4 ELOVL1 ELOVL2 ELOVL3 ELOVL4 ELOVL5 ELOVL6 ELOVL7 FASN HACD1 HACD2 HACD3 HACD4 HSD17B12 HSD17B3 HSD17B8 HTD2 MORC2 OLAH PPT1 PPT2 SCD SCD5 SLC25A1 SLC27A3 TECR TECRL
reactome_Fc epsilon receptor (FCERI) signaling	BCL10 BTK BTRC CALM1 CARD11 CDC34 CHUK CUL1 FBXW11 FCER1A FCER1G FOS FYN GAB2 GRAP2 GRB2 HRAS IGHE IGHV IGHV1-2 IGHV1-46 IGHV1-69 IGHV2-5 IGHV2-70 IGHV3-11 IGHV3-13 IGHV3-23 IGHV3-30 IGHV3-33 IGHV3-48 IGHV3-53 IGHV3-7 IGHV3-9 IGHV4-34 IGHV4-39 IGHV4-59 IGHV7-81 IGKC IGKV1-12 IGKV1-16 IGKV1-17 IGKV1-33 IGKV1-39 IGKV1-5 IGKV1D-12 IGKV1D-16 IGKV1D-33 IGKV1D-39 IGKV2-28 IGKV2-29 IGKV2-30 IGKV2D-28 IG…
reactome_Fcgamma receptor (FCGR) dependent phagocytosis	ABI2 ABL1 ACTB ACTG1 ACTR2 ACTR3 AHCYL1 ARPC1A ARPC1B ARPC2 ARPC3 ARPC4 ARPC5 BAIAP2 BRK1 BTK CD247 CD3G CDC42 CFL1 CRK CYFIP1 CYFIP2 DOCK1 ELMO1 ELMO2 FCGR1A FCGR2A FCGR3A FGR FYN GRB2 HCK HSP90AA1 HSP90AB1 IGHG1 IGHG2 IGHG3 IGHG4 IGHV IGHV1-2 IGHV1-46 IGHV1-69 IGHV2-5 IGHV2-70 IGHV3-11 IGHV3-13 IGHV3-23 IGHV3-30 IGHV3-33 IGHV3-48 IGHV3-53 IGHV3-7 IGHV3-9 IGHV4-34 IGHV4-39 IGHV4-59 IGHV7-81 IGKC…
reactome_Fertilization	ADAM2 ADAM20 ADAM21 ADAM30 B4GALT1 CATSPER1 CATSPER2 CATSPER3 CATSPER4 CATSPERB CATSPERD CATSPERG CD9 HVCN1 IZUMO1 IZUMO2 IZUMO3 IZUMO4 KCNU1 OVGP1 SPAM1 ZP1 ZP2 ZP3 ZP4
reactome_Formation of ATP by chemiosmotic coupling	ATP5F1B ATP5F1C ATP5F1D ATP5F1E ATP5MC1 ATP5MC2 ATP5MC3 ATP5ME ATP5MF ATP5MG ATP5PB ATP5PD ATP5PF ATP5PO ATP5S MT-ATP6 MT-ATP8
reactome_Formation of Fibrin Clot (Clotting Cascade)	C1QBP CD177 F10 F11 F12 F13A1 F13B F2 F2R F3 F5 F7 F8 F9 FGA FGB FGG GP1BA GP1BB GP5 GP9 KLKB1 KNG1 PF4 PF4V1 PRCP PROC PROCR PROS1 PRTN3 SERPINA5 SERPINC1 SERPIND1 SERPINE2 SERPING1 TFPI THBD VWF
reactome_Formation of HIV elongation complex in the absence of HIV Tat	CCNK CCNT1 CCNT2 CDK7 CDK9 CTDP1 ELL ELOA ELOA2 ELOA3 ELOA3B ELOA3D ELOB ELOC ERCC2 ERCC3 GTF2F1 GTF2F2 GTF2H1 GTF2H2 GTF2H3 GTF2H4 GTF2H5 MNAT1 NCBP1 NCBP2 NELFA NELFB NELFCD NELFE POLR2A POLR2B POLR2C POLR2D POLR2E POLR2F POLR2G POLR2H POLR2I POLR2J POLR2K POLR2L SSRP1 SUPT16H SUPT4H1 SUPT5H TCEA1
reactome_Formation of HIV-1 elongation complex containing HIV-1 Tat	CCNT1 CDK7 CDK9 CTDP1 ELL ELOA ELOA2 ELOA3 ELOA3B ELOA3D ELOB ELOC ERCC2 ERCC3 GTF2F1 GTF2F2 GTF2H1 GTF2H2 GTF2H3 GTF2H4 GTF2H5 MNAT1 NCBP1 NCBP2 NELFA NELFB NELFCD NELFE POLR2A POLR2B POLR2C POLR2D POLR2E POLR2F POLR2G POLR2H POLR2I POLR2J POLR2K POLR2L SSRP1 SUPT16H SUPT4H1 SUPT5H TCEA1 tat
reactome_Formation of Incision Complex in GG-NER	CDK7 CETN2 CHD1L CUL4A CUL4B DDB1 DDB2 ERCC1 ERCC2 ERCC3 ERCC4 ERCC5 GTF2H1 GTF2H2 GTF2H3 GTF2H4 GTF2H5 MNAT1 PARP1 PARP2 PIAS1 PIAS3 RAD23A RAD23B RBX1 RNF111 RPA1 RPA2 RPA3 RPS27A SUMO1 SUMO2 SUMO3 UBA52 UBB UBC UBE2I UBE2N UBE2V2 USP45 XPA XPC
reactome_Formation of RNA Pol II elongation complex	CCNH CCNK CCNT1 CCNT2 CDC73 CDK7 CDK9 CTDP1 CTR9 EAF1 EAF2 ELL ELOA ELOA2 ELOA3 ELOA3B ELOA3D ELOB ELOC ERCC2 ERCC3 GTF2F1 GTF2F2 GTF2H1 GTF2H2 GTF2H3 GTF2H4 GTF2H5 IWS1 LEO1 MLLT1 MLLT3 MNAT1 NCBP1 NCBP2 NELFA NELFB NELFCD NELFE PAF1 POLR2A POLR2B POLR2C POLR2D POLR2E POLR2F POLR2G POLR2H POLR2I POLR2J POLR2K POLR2L RTF1 SSRP1 SUPT16H SUPT4H1 SUPT5H SUPT6H TCEA1 WDR61
reactome_Formation of Senescence-Associated Heterochromatin Foci (SAHF)	CABIN1 CDKN1A EP400 H1F0 HIRA HIST1H1A HIST1H1B HIST1H1C HIST1H1D HIST1H1E HMGA1 HMGA2 LMNB1 RB1 TP53 UBN1
reactome_Formation of TC-NER Pre-Incision Complex	CCNH CDK7 COPS2 COPS3 COPS4 COPS5 COPS6 COPS7A COPS7B COPS8 CUL4A CUL4B DDB1 EP300 ERCC2 ERCC3 ERCC6 ERCC8 GPS1 GTF2H1 GTF2H2 GTF2H3 GTF2H4 GTF2H5 HMGN1 ISY1 MNAT1 POLR2A POLR2B POLR2C POLR2D POLR2E POLR2F POLR2G POLR2H POLR2I POLR2J POLR2K POLR2L PPIE PRPF19 RBX1 RPS27A TCEA1 UBA52 UBB UBC USP7 UVSSA XAB2 XPA ZNF830
reactome_Formation of a pool of free 40S subunits	EIF3A EIF3B EIF3C EIF3D EIF3E EIF3F EIF3G EIF3H EIF3I EIF3J EIF3K EIF3L EIF3M FAU RPL10 RPL10A RPL10L RPL11 RPL12 RPL13 RPL13A RPL14 RPL15 RPL17 RPL18 RPL18A RPL19 RPL21 RPL22 RPL22L1 RPL23 RPL23A RPL24 RPL26 RPL26L1 RPL27 RPL27A RPL28 RPL29 RPL3 RPL30 RPL31 RPL32 RPL34 RPL35 RPL35A RPL36 RPL36A RPL36AL RPL37 RPL37A RPL38 RPL39 RPL39L RPL3L RPL4 RPL41 RPL5 RPL6 RPL7 RPL7A RPL8 RPL9 RPLP0 RPLP1 RP…
reactome_Formation of apoptosome	APIP AVEN CARD8 CASP9 CYCS DIABLO MAPK1 MAPK3 UACA XIAP
reactome_Formation of the Early Elongation Complex	CDK7 CTDP1 ERCC2 ERCC3 GTF2F1 GTF2F2 GTF2H1 GTF2H2 GTF2H3 GTF2H4 GTF2H5 MNAT1 NCBP1 NCBP2 NELFA NELFB NELFCD NELFE POLR2A POLR2B POLR2C POLR2D POLR2E POLR2F POLR2G POLR2H POLR2I POLR2J POLR2K POLR2L SUPT4H1 SUPT5H
reactome_Formation of the HIV-1 Early Elongation Complex	CDK7 CTDP1 ERCC2 ERCC3 GTF2F1 GTF2F2 GTF2H1 GTF2H2 GTF2H3 GTF2H4 GTF2H5 MNAT1 NCBP1 NCBP2 NELFA NELFB NELFCD NELFE POLR2A POLR2B POLR2C POLR2D POLR2E POLR2F POLR2G POLR2H POLR2I POLR2J POLR2K POLR2L SUPT4H1 SUPT5H
reactome_Formation of the beta-catenin:TCF transactivating complex	AXIN2 BCL9 BCL9L CDC73 CREBBP CTNNB1 EP300 H2AFB1 H2AFJ H2AFV H2AFX H2AFZ H2BFS H3F3A HDAC1 HIST1H2AB HIST1H2AC HIST1H2AD HIST1H2AJ HIST1H2BA HIST1H2BB HIST1H2BC HIST1H2BD HIST1H2BH HIST1H2BJ HIST1H2BK HIST1H2BL HIST1H2BM HIST1H2BN HIST1H2BO HIST1H3A HIST1H4A HIST2H2AA3 HIST2H2AC HIST2H2BE HIST2H3A HIST3H2BB HIST3H3 KAT5 KMT2D LEF1 LEO1 MEN1 MYC PYGO1 PYGO2 RBBP5 RUNX3 RUVBL1 SMARCA4 TCF4 TCF7 TC…
reactome_Formation of the cornified envelope	CAPNS1 CASP14 CDSN CELA2A CSTA DSC1 DSC2 DSC3 DSG1 DSG2 DSG3 DSG4 DSP EVPL FLG FURIN IVL JUP KAZN KLK12 KLK13 KLK14 KLK5 KLK8 LCE1A LCE1B LCE1C LCE1D LCE1E LCE1F LCE2A LCE2B LCE2C LCE2D LCE3A LCE3B LCE3C LCE3D LCE3E LCE4A LCE5A LCE6A LELP1 LIPJ LIPK LIPM LIPN LOR PCSK6 PERP PI3 PKP1 PKP2 PKP3 PKP4 PPL PRSS8 RPTN SPINK5 SPINK6 SPINK9 SPRR1A SPRR1B SPRR2A SPRR2B SPRR2D SPRR2E SPRR2F SPRR2G SPRR3 ST…
reactome_Formation of the ternary complex, and subsequently, the 43S complex	EIF2S1 EIF2S2 EIF2S3 EIF3A EIF3B EIF3C EIF3D EIF3E EIF3F EIF3G EIF3H EIF3I EIF3J EIF3K EIF3L EIF3M FAU RPS10 RPS11 RPS12 RPS13 RPS14 RPS15 RPS15A RPS16 RPS17 RPS18 RPS19 RPS2 RPS20 RPS21 RPS23 RPS24 RPS25 RPS26 RPS27 RPS27A RPS27L RPS28 RPS29 RPS3 RPS3A RPS4X RPS4Y1 RPS4Y2 RPS5 RPS6 RPS7 RPS8 RPS9 RPSA
reactome_Formation of tubulin folding intermediates by CCT/TriC	CCT3 CCT4 CCT5 CCT6A CCT6B CCT7 CCT8 TCP1 TUBA1A TUBA1B TUBA1C TUBA3C TUBA3D TUBA3E TUBA4A TUBA4B TUBA8 TUBAL3 TUBB1 TUBB2A TUBB2B TUBB3 TUBB4A TUBB4B TUBB6
reactome_G alpha (12/13) signalling events	ADRA1A ADRA1B ADRA1D AKAP13 ARHGEF1 ARHGEF10 ARHGEF10L ARHGEF11 ARHGEF12 ARHGEF15 ARHGEF16 ARHGEF17 ARHGEF18 ARHGEF19 ARHGEF2 ARHGEF26 ARHGEF3 ARHGEF33 ARHGEF35 ARHGEF37 ARHGEF38 ARHGEF39 ARHGEF4 ARHGEF40 ARHGEF5 ARHGEF6 ARHGEF7 ARHGEF9 BTK ECT2 FGD1 FGD2 FGD3 FGD4 GNA12 GNA13 GNB1 GNB2 GNB3 GNB4 GNB5 GNG10 GNG11 GNG12 GNG13 GNG2 GNG3 GNG4 GNG5 GNG7 GNG8 GNGT1 GNGT2 ITSN1 KALRN MCF2 MCF2L NET1 NG…
reactome_G alpha (q) signalling events	ABHD6 ADRA1A ADRA1B ADRA1D AGT AGTR1 ANXA1 APP ARHGEF25 AVP AVPR1A AVPR1B BDKRB1 BDKRB2 BRS3 BTK CASR CCK CCKAR CCKBR CCL23 CHRM1 CHRM3 CHRM5 CREB1 CYSLTR1 CYSLTR2 DAGLA DAGLB DGKA DGKB DGKD DGKE DGKG DGKH DGKI DGKK DGKQ DGKZ EDN1 EDN2 EDN3 EDNRA EDNRB EGFR F2 F2R F2RL1 F2RL2 F2RL3 FFAR1 FFAR2 FFAR3 FFAR4 FPR2 GAST GCG GCGR GHRL GHSR GNA11 GNA14 GNA15 GNAQ GNB1 GNB2 GNB3 GNB4 GNB5 GNG10 GNG11 GNG…
reactome_G alpha (z) signalling events	ADCY2 ADCY3 ADCY4 ADCY5 ADCY6 ADCY7 ADCY8 ADCY9 ADRA2A ADRA2B ADRA2C GNAI1 GNAI2 GNAI3 GNAS GNAT3 GNAZ GNB1 GNB2 GNB3 GNB4 GNB5 GNG10 GNG11 GNG12 GNG13 GNG2 GNG3 GNG4 GNG5 GNG7 GNG8 GNGT1 GNGT2 PRKCA PRKCB PRKCD PRKCE PRKCG PRKCH PRKCQ RGS16 RGS17 RGS19 RGS20 RGS4 RGSL1
reactome_G beta:gamma signalling through BTK	GNB1 GNB2 GNB3 GNB4 GNB5 GNG10 GNG11 GNG12 GNG13 GNG2 GNG3 GNG4 GNG5 GNG7 GNG8 GNGT1 GNGT2
reactome_G beta:gamma signalling through CDC42	CDC42 GNB1 GNB2 GNB3 GNB4 GNB5 GNG10 GNG11 GNG12 GNG13 GNG2 GNG3 GNG4 GNG5 GNG7 GNG8 GNGT1 GNGT2 PAK1
reactome_G beta:gamma signalling through PI3Kgamma	AKT2 AKT3 GNB1 GNB2 GNB3 GNB4 GNB5 GNG10 GNG11 GNG12 GNG13 GNG2 GNG3 GNG4 GNG5 GNG7 GNG8 GNGT1 GNGT2 PDPK1 PIK3CG PIK3R5 PIK3R6 RHOA
reactome_G beta:gamma signalling through PLC beta	GNB2 GNB3 GNB4 GNB5 GNG10 GNG11 GNG12 GNG13 GNG2 GNG3 GNG4 GNG5 GNG7 GNG8 GNGT1 GNGT2 PLCB1 PLCB2 PLCB3
reactome_G protein gated Potassium channels	GABBR2 GNB1 GNB2 GNB3 GNG10 GNG12 GNG2 GNG3 GNG4 GNG5 GNG7 GNG8 GNGT1 GNGT2 KCNJ10 KCNJ12 KCNJ15 KCNJ16 KCNJ2 KCNJ3 KCNJ4 KCNJ5 KCNJ6 KCNJ9
reactome_G-protein activation	GNAI2 GNAI3 GNAO1 GNAT1 GNAT2 GNAT3 GNAZ GNB1 GNB2 GNB3 GNB4 GNB5 GNG10 GNG11 GNG12 GNG13 GNG2 GNG3 GNG4 GNG5 GNG7 GNG8 GNGT1 GNGT2 OPRM1 PDYN POMC
reactome_G-protein beta:gamma signalling	AKT2 AKT3 ARHGEF6 BTK CDC42 GNB1 GNB2 GNB3 GNB4 GNB5 GNG10 GNG11 GNG12 GNG13 GNG2 GNG3 GNG4 GNG5 GNG7 GNG8 GNGT1 GNGT2 PAK1 PDPK1 PIK3CG PIK3R5 PIK3R6 PLCB1 PLCB2 PLCB3 RHOA
reactome_G-protein mediated events	ADCY2 ADCY3 ADCY4 ADCY5 ADCY6 ADCY7 ADCY8 ADCY9 AHCYL1 CALM1 CAMK2A CAMK2B CAMK2D CAMK2G CAMK4 CAMKK1 CAMKK2 CREB1 GNAI1 GNAI2 GNAI3 GNAL GNAO1 GNAT1 GNAT2 GNAT3 GNAZ GRK2 ITPR1 ITPR2 ITPR3 KPNA2 MAPK1 PDE1A PDE1B PDE1C PLA2G4A PLCB1 PLCB2 PLCB3 PLCB4 PRKACA PRKACB PRKACG PRKAR1A PRKAR1B PRKAR2A PRKAR2B PRKCA PRKCD PRKCG PRKX
reactome_G0 and Early G1	CCNA2 CCNE1 CCNE2 CDC25A CDC6 CDK1 CDK2 DYRK1A E2F1 E2F4 E2F5 HDAC1 LIN37 LIN52 LIN54 LIN9 MAX MYBL2 MYC PCNA RBBP4 RBL1 RBL2 TFDP1 TFDP2 TOP2A
reactome_G1 Phase	CCND1 CCND2 CCND3 CCNH CDK4 CDK6 CDK7 CDKN1A CDKN1B CDKN1C CDKN2A CDKN2B CDKN2C CDKN2D CKS1B CUL1 E2F1 E2F2 E2F3 E2F4 E2F5 JAK2 LYN MNAT1 PPP2CA PPP2CB PPP2R1A PPP2R1B PPP2R2A PPP2R3B PTK6 RB1 RBL1 RBL2 RPS27A SKP1 SKP2 SRC TFDP1 TFDP2 UBA52 UBB UBC
reactome_G1/S DNA Damage Checkpoints	CCNA1 CCNA2 CCNE1 CCNE2 CDC25A CDK2 CDKN1A CDKN1B CDKN2A CHEK1 CHEK2 MDM2 MDM4 PCBP4 PHF20 PSMA1 PSMA2 PSMA3 PSMA4 PSMA5 PSMA6 PSMA7 PSMA8 PSMB1 PSMB10 PSMB11 PSMB2 PSMB3 PSMB4 PSMB5 PSMB6 PSMB7 PSMB8 PSMB9 PSMC1 PSMC2 PSMC3 PSMC4 PSMC5 PSMC6 PSMD1 PSMD10 PSMD11 PSMD12 PSMD13 PSMD14 PSMD2 PSMD3 PSMD4 PSMD5 PSMD6 PSMD7 PSMD8 PSMD9 PSME1 PSME2 PSME3 PSME4 PSMF1 RFWD2 RPS27A SEM1 TP53 UBA52 UBB UBC …
reactome_G1/S Transition	AKT2 AKT3 CABLES1 CCNA1 CCNA2 CCNB1 CCND1 CCNE1 CCNE2 CCNH CDC25A CDC45 CDC6 CDC7 CDK1 CDK2 CDK4 CDK7 CDKN1A CDKN1B CDT1 CKS1B CUL1 DBF4 DHFR E2F1 E2F4 E2F5 E2F6 FBXO5 GMNN HDAC1 LIN37 LIN52 LIN54 LIN9 MAX MCM10 MCM2 MCM3 MCM4 MCM5 MCM6 MCM7 MCM8 MNAT1 MYC ORC1 ORC2 ORC3 ORC4 ORC5 ORC6 PCNA POLA1 POLA2 POLE POLE2 POLE3 POLE4 PPP2CA PPP2CB PPP2R1A PPP2R1B PPP2R3B PRIM1 PRIM2 PSMA1 PSMA2 PSMA3 PSMA…
reactome_G1/S-Specific Transcription	CCNE1 CDC25A CDC45 CDC6 CDK1 CDT1 DHFR E2F1 E2F4 E2F5 E2F6 FBXO5 HDAC1 LIN37 LIN52 LIN54 LIN9 ORC1 PCNA POLA1 RBBP4 RBL1 RBL2 RRM2 TFDP1 TFDP2 TK1 TYMS
reactome_G2/M Checkpoints	ATR ATRIP BABAM1 BARD1 BLM BRCA1 BRCC3 BRE BRIP1 CCNB1 CCNB2 CDC25A CDC25C CDC45 CDC6 CDC7 CDK1 CDK2 CHEK1 CHEK2 CLSPN DBF4 DNA2 EXO1 FAM175A GTSE1 H2AFX H2BFS HERC2 HIST1H2BA HIST1H2BB HIST1H2BC HIST1H2BD HIST1H2BH HIST1H2BJ HIST1H2BK HIST1H2BL HIST1H2BM HIST1H2BN HIST1H2BO HIST1H4A HIST2H2BE HIST3H2BB HIST3H3 HUS1 KAT5 MCM10 MCM2 MCM3 MCM4 MCM5 MCM6 MCM7 MCM8 MDC1 MRE11 NBN NSD2 ORC1 ORC2 ORC3 …
reactome_G2/M DNA damage checkpoint	ATR ATRIP BABAM1 BARD1 BLM BRCA1 BRCC3 BRE BRIP1 CCNB1 CDC25C CDK1 CHEK1 CHEK2 DNA2 EXO1 FAM175A H2AFX H2BFS HERC2 HIST1H2BA HIST1H2BB HIST1H2BC HIST1H2BD HIST1H2BH HIST1H2BJ HIST1H2BK HIST1H2BL HIST1H2BM HIST1H2BN HIST1H2BO HIST1H4A HIST2H2BE HIST3H2BB HIST3H3 HUS1 KAT5 MDC1 MRE11 NBN NSD2 PIAS4 RAD1 RAD17 RAD50 RAD9A RAD9B RBBP8 RFC2 RFC3 RFC4 RFC5 RHNO1 RMI1 RMI2 RNF168 RNF8 RPA1 RPA2 RPA3 SFN…
reactome_G2/M Transition	AJUBA AKAP9 ALMS1 AURKA BORA BTRC CCNA1 CCNA2 CCNB1 CCNB2 CCNH CCP110 CDC25A CDC25B CDC25C CDK1 CDK11A CDK11B CDK2 CDK5RAP2 CDK7 CDKN1A CENPF CENPJ CEP131 CEP135 CEP152 CEP164 CEP192 CEP250 CEP290 CEP41 CEP57 CEP63 CEP70 CEP72 CEP76 CEP78 CETN2 CKAP5 CLASP1 CNTRL CSNK1D CSNK1E CUL1 DCTN1 DCTN2 DCTN3 DYNC1H1 DYNC1I2 DYNLL1 EP300 FBXL18 FBXL7 FBXW11 FGFR1OP FKBPL FOXM1 GTSE1 HAUS1 HAUS2 HAUS3 HAUS4…
reactome_GAB1 signalosome	BTC CSK EGF EGFR EPGN EREG GAB1 GRB2 HBEGF PAG1 PIK3CA PIK3R1 PTPN11 PXN SRC TGFA
reactome_GABA A receptor activation	GABRA1 GABRA2 GABRA3 GABRA4 GABRA5 GABRA6 GABRB1 GABRB2 GABRB3 GABRG2 GABRG3 GABRQ
reactome_GABA B receptor activation	ADCY2 ADCY3 ADCY4 ADCY5 ADCY6 ADCY7 ADCY8 ADCY9 GABBR1 GABBR2 GNAI1 GNAI2 GNAI3 GNAL GNAT3 GNB1 GNB2 GNB3 GNG10 GNG12 GNG2 GNG3 GNG4 GNG5 GNG7 GNG8 GNGT1 GNGT2 KCNJ10 KCNJ12 KCNJ15 KCNJ16 KCNJ2 KCNJ3 KCNJ4 KCNJ5 KCNJ6 KCNJ9
reactome_GABA receptor activation	ADCY2 ADCY3 ADCY4 ADCY5 ADCY6 ADCY7 ADCY8 ADCY9 ARHGEF9 GABBR1 GABBR2 GABRA1 GABRA2 GABRA3 GABRA4 GABRA5 GABRA6 GABRB1 GABRB2 GABRB3 GABRG2 GABRG3 GABRQ GABRR1 GABRR2 GABRR3 GNAI1 GNAI2 GNAI3 GNAL GNAT3 GNB1 GNB2 GNB3 GNG10 GNG12 GNG2 GNG3 GNG4 GNG5 GNG7 GNG8 GNGT1 GNGT2 KCNJ10 KCNJ12 KCNJ15 KCNJ16 KCNJ2 KCNJ3 KCNJ4 KCNJ5 KCNJ6 KCNJ9 NPTN
reactome_GABA synthesis, release, reuptake and degradation	ALDH5A1 CPLX1 DNAJC5 GAD1 GAD2 HSPA8 RAB3A RIMS1 SLC32A1 SLC6A1 SLC6A11 SLC6A12 SLC6A13 SNAP25 STX1A STXBP1 SYT1 VAMP2
reactome_GLI3 is processed to GLI3R by the proteasome	CSNK1A1 CUL1 GLI3 GSK3B PRKACA PRKACB PRKACG PSMA1 PSMA2 PSMA3 PSMA4 PSMA5 PSMA6 PSMA7 PSMA8 PSMB1 PSMB10 PSMB11 PSMB2 PSMB3 PSMB4 PSMB5 PSMB6 PSMB7 PSMB8 PSMB9 PSMC1 PSMC2 PSMC3 PSMC4 PSMC5 PSMC6 PSMD1 PSMD10 PSMD11 PSMD12 PSMD13 PSMD14 PSMD2 PSMD3 PSMD4 PSMD5 PSMD6 PSMD7 PSMD8 PSMD9 PSME1 PSME2 PSME3 PSME4 PSMF1 RBX1 RPS27A SEM1 SKP1 SUFU UBA52 UBB UBC
reactome_GPVI-mediated activation cascade	CLEC1B FCER1G FYN G6B GP6 LAT LCK LCP2 LYN PDPK1 PDPN PIK3CA PIK3CB PIK3CG PIK3R1 PIK3R2 PIK3R3 PIK3R5 PIK3R6 PLCG2 PRKCZ PTPN11 PTPN6 RAC1 RAC2 RHOA RHOB RHOG SYK VAV1 VAV2 VAV3
reactome_GRB2 events in EGFR signaling	BTC EGF EGFR EPGN EREG GRB2 HBEGF HRAS KRAS NRAS SOS1 TGFA
reactome_GRB2 events in ERBB2 signaling	EGF EGFR ERBB2 ERBB4 EREG GRB2 HBEGF HRAS KRAS NRAS NRG1 NRG2 NRG3 NRG4 SOS1
reactome_GRB2:SOS provides linkage to MAPK signaling for Integrins	FGA FGB FGG FN1 GRB2 ITGA2B ITGB3 PTK2 RAP1A RAP1B SOS1 SRC TLN1 VWF
reactome_GTP hydrolysis and joining of the 60S ribosomal subunit	EIF2S1 EIF2S2 EIF2S3 EIF3A EIF3B EIF3C EIF3D EIF3E EIF3F EIF3G EIF3H EIF3I EIF3J EIF3K EIF3L EIF3M EIF4A1 EIF4A2 EIF4B EIF4E EIF4G1 EIF4H EIF5 EIF5B FAU RPL10 RPL10A RPL10L RPL11 RPL12 RPL13 RPL13A RPL14 RPL15 RPL17 RPL18 RPL18A RPL19 RPL21 RPL22 RPL22L1 RPL23 RPL23A RPL24 RPL26 RPL26L1 RPL27 RPL27A RPL28 RPL29 RPL3 RPL30 RPL31 RPL32 RPL34 RPL35 RPL35A RPL36 RPL36A RPL36AL RPL37 RPL37A RPL38 RPL3…
reactome_Gamma carboxylation, hypusine formation and arylsulfatase activation	ARSB ARSD ARSE ARSF ARSG ARSH ARSI ARSJ ARSK BGLAP DHPS DNAJC24 DOHH DPH1 DPH2 DPH3 DPH5 DPH6 DPH7 EEF2 EIF5A EIF5A2 F10 F2 F7 F9 FN3K FN3KRP FURIN GAS6 GGCX ICMT PROC PROS1 PROZ STS SUMF1 SUMF2
reactome_Gamma-carboxylation, transport, and amino-terminal cleavage of proteins	F10 F2 F7 F9 FURIN GAS6 GGCX PROC PROS1 PROZ
reactome_Gap junction assembly	GJA10 GJA3 GJA4 GJA5 GJA8 GJA9 GJB1 GJB2 GJB3 GJB4 GJB5 GJB6 GJB7 GJC1 GJC2 GJD2 GJD3 GJD4
reactome_Gap junction trafficking	CLTA CLTB CLTC CLTCL1 DAB2 DNM1 DNM2 GJA1 GJA10 GJA3 GJA4 GJA5 GJA8 GJA9 GJB1 GJB2 GJB3 GJB4 GJB5 GJB6 GJB7 GJC1 GJC2 GJD2 GJD3 GJD4 MYO6
reactome_Gap junction trafficking and regulation	CLTA CLTB CLTC CLTCL1 DAB2 DNM1 DNM2 GJA1 GJA10 GJA3 GJA4 GJA5 GJA8 GJA9 GJB1 GJB2 GJB3 GJB4 GJB5 GJB6 GJB7 GJC1 GJC2 GJD2 GJD3 GJD4 MYO6 SRC TJP1
reactome_Gap-filling DNA repair synthesis and ligation in GG-NER	LIG3 PCNA POLD1 POLD2 POLD3 POLD4 POLE POLE2 POLE3 POLE4 POLK RFC1 RFC2 RFC3 RFC4 RFC5 RPA1 RPA2 RPA3 RPS27A UBA52 UBB UBC XRCC1
reactome_Gap-filling DNA repair synthesis and ligation in TC-NER	CCNH CDK7 CUL4A CUL4B DDB1 EP300 ERCC2 ERCC3 ERCC6 ERCC8 GTF2H1 GTF2H2 GTF2H3 GTF2H4 GTF2H5 HMGN1 ISY1 LIG1 LIG3 MNAT1 PCNA POLD1 POLD2 POLD3 POLD4 POLE POLE2 POLE3 POLE4 POLK POLR2A POLR2B POLR2C POLR2D POLR2E POLR2F POLR2G POLR2H POLR2I POLR2J POLR2K POLR2L PPIE PRPF19 RBX1 RFC1 RFC2 RFC3 RFC4 RFC5 RPA1 RPA2 RPA3 RPS27A TCEA1 UBA52 UBB UBC USP7 UVSSA XAB2 XRCC1 ZNF830
reactome_Gastrin-CREB signalling pathway via PKC and MAPK	CREB1 EGFR GAST GRB2 HBEGF HRAS KRAS MAPK1 MAPK3 MAPK7 MMP3 NRAS PRKCA RPS6KA1 RPS6KA2 RPS6KA3 SOS1
reactome_Gene Silencing by RNA	AGO1 AGO2 AGO3 AGO4 ASZ1 BCDIN3D DDX4 DGCR8 DICER1 DROSHA FKBP6 H2AFB1 H2AFJ H2AFV H2AFX H2AFZ H2BFS H3F3A HENMT1 HIST1H2AB HIST1H2AC HIST1H2AD HIST1H2AJ HIST1H2BA HIST1H2BB HIST1H2BC HIST1H2BD HIST1H2BH HIST1H2BJ HIST1H2BK HIST1H2BL HIST1H2BM HIST1H2BN HIST1H2BO HIST1H3A HIST1H4A HIST2H2AA3 HIST2H2AC HIST2H2BE HIST2H3A HIST3H2BB HSP90AA1 IPO8 MAEL MIR145 MIR23B MOV10L1 MYBL1 NDC1 NUP107 NUP133 N…
reactome_Gene and protein expression by JAK-STAT signaling after Interleukin-12 stimulation	ANXA2 ARF1 BOLA2 CA1 CAPZA1 CDC42 CFL1 CNN2 GSTA2 GSTO1 HNRNPA2B1 HNRNPDL HNRNPF HSP9 HSPA9 IFNG IL10 LCP1 LMNB1 MIF MSN MTAP PAK2 PDCD4 PITPNA PPIA PSME2 RALA RAP1B RPLP0 SERPINB2 SNRPA1 SOD1 SOD2 STAT4 TALDO1 TCP1
reactome_Generation of second messenger molecules	CD247 CD3D CD3E CD3G CD4 ENAH EVL FYB GRAP2 HLA-DPA1 HLA-DPB1 HLA-DQA1 HLA-DQA2 HLA-DQB1 HLA-DQB2 HLA-DRA HLA-DRB1 HLA-DRB3 HLA-DRB4 HLA-DRB5 ITK LAT LCK LCP2 NCK1 PAK1 PAK2 PAK3 PLCG1 TRAC TRAV19 TRAV29DV5 TRAV8-4 TRBC1 TRBV12-3 TRBV7-9 VASP WAS ZAP70
reactome_Global Genome Nucleotide Excision Repair (GG-NER)	ACTL6A ACTR5 ACTR8 CCNH CDK7 CETN2 CHD1L COPS2 COPS3 COPS4 COPS5 COPS6 COPS7A COPS7B COPS8 CUL4A CUL4B DDB1 DDB2 ERCC1 ERCC2 ERCC3 ERCC4 ERCC5 GPS1 GTF2H1 GTF2H2 GTF2H3 GTF2H4 GTF2H5 INO80 INO80B INO80C INO80D INO80E LIG1 LIG3 MCRS1 MNAT1 NFRKB PARP1 PARP2 PCNA PIAS1 PIAS3 POLD1 POLD2 POLD3 POLD4 POLE POLE2 POLE3 POLE4 POLK RAD23A RAD23B RBX1 RFC1 RFC2 RFC3 RFC4 RFC5 RNF111 RPA1 RPA2 RPA3 RPS27A …
reactome_Glucagon signaling in metabolic regulation	ADCY2 ADCY3 ADCY4 ADCY5 ADCY6 ADCY7 ADCY8 ADCY9 GCG GCGR GNAS GNB1 GNB2 GNB3 GNB4 GNG10 GNG11 GNG12 GNG13 GNG2 GNG3 GNG4 GNG5 GNG7 GNG8 PRKACA PRKACB PRKACG PRKAR1A PRKAR1B PRKAR2A PRKAR2B
reactome_Glucagon-like Peptide-1 (GLP1) regulates insulin secretion	ADCY6 ADCY8 AKAP5 GCG GLP1R GNAS GNB1 GNB2 GNB3 GNB4 GNB5 GNG10 GNG11 GNG12 GNG13 GNG2 GNG3 GNG4 GNG5 GNG7 GNG8 GNGT1 GNGT2 IQGAP1 ITPR1 ITPR2 ITPR3 KCNB1 KCNC2 KCNG2 KCNS3 PRKACA PRKACB PRKACG PRKAR1A PRKAR1B PRKAR2A PRKAR2B RAP1A RAPGEF3 RAPGEF4
reactome_Glucagon-type ligand receptors	ADCYAP1R1 GCG GCGR GHRH GHRHR GIP GIPR GLP1R GLP2R GNAS GNB1 GNB2 GNB3 GNB4 GNB5 GNG10 GNG11 GNG12 GNG13 GNG2 GNG3 GNG4 GNG5 GNG7 GNG8 GNGT1 GNGT2 SCT SCTR VIP VIPR1 VIPR2
reactome_Gluconeogenesis	ALDOB ALDOC ENO1 ENO2 ENO3 FBP1 FBP2 G6PC G6PC2 G6PC3 GAPDH GAPDHS GOT1 GOT2 GPI MDH1 MDH2 PC PCK1 PCK2 PGAM1 PGAM2 PGK1 PGK2 SLC25A1 SLC25A10 SLC25A11 SLC25A12 SLC25A13 SLC37A1 SLC37A2 SLC37A4 TPI1
reactome_Glucose metabolism	ADPGK ALDOA ALDOB ALDOC BPGM ENO1 ENO2 ENO3 FBP1 FBP2 G6PC G6PC2 G6PC3 GAPDH GAPDHS GCK GCKR GNPDA1 GNPDA2 GOT1 GOT2 GPI HK1 HK2 HK3 MDH1 MDH2 NDC1 NUP107 NUP133 NUP153 NUP155 NUP160 NUP188 NUP205 NUP210 NUP214 NUP35 NUP37 NUP43 NUP50 NUP54 NUP58 NUP62 NUP85 NUP88 NUP93 NUP98 NUPL2 PC PCK1 PCK2 PFKFB1 PFKFB2 PFKFB3 PFKFB4 PFKL PFKM PFKP PGAM1 PGAM2 PGK1 PGK2 PGM2L1 PGP PKLR PKM POM121 POM121C PPP…
reactome_Glucuronidation	SLC35D1 UGDH UGP2 UGT1A1 UGT1A10 UGT1A3 UGT1A4 UGT1A5 UGT1A6 UGT1A7 UGT1A8 UGT1A9 UGT2A1 UGT2A3 UGT2B10 UGT2B11 UGT2B15 UGT2B17 UGT2B28 UGT2B4 UGT2B7 UGT3A1 UGT3A2
reactome_Glutamate Neurotransmitter Release Cycle	CPLX1 GLS GLS2 PPFIA1 PPFIA2 PPFIA3 PPFIA4 RAB3A RIMS1 SLC17A7 SLC1A1 SLC1A2 SLC1A3 SLC1A6 SLC1A7 SLC38A2 SNAP25 STX1A STXBP1 SYT1 TSPOAP1 UNC13B VAMP2
reactome_Glutamate binding, activation of AMPA receptors and synaptic plasticity	AP2A1 AP2A2 AP2B1 AP2M1 AP2S1 CACNG2 CACNG3 CACNG4 CACNG8 CAMK2A CAMK2B CAMK2D CAMK2G DLG1 DLG4 EPB41L1 GRIA1 GRIA2 GRIA3 GRIA4 GRIP1 GRIP2 MDM2 MYO6 NSF PICK1 PRKCA PRKCB PRKCG TSPAN7
reactome_Glutathione conjugation	CHAC1 CHAC2 CNDP2 ESD GCLC GCLM GGCT GGT1 GGT3P GGT5 GGT6 GGT7 GSS GSTA1 GSTA2 GSTA3 GSTA4 GSTA5 GSTK1 GSTM1 GSTM2 GSTM3 GSTM4 GSTM5 GSTO1 GSTO2 GSTP1 GSTT1 GSTT2 GSTT2B GSTZ1 HPGDS MGST1 MGST2 MGST3 OPLAH
reactome_Glutathione synthesis and recycling	CHAC2 CNDP2 GCLC GCLM GGCT GGT1 GGT3P GGT5 GGT6 GGT7 GSS OPLAH
reactome_Glycerophospholipid biosynthesis	ABHD4 ACHE ACP6 AGK AGPAT1 AGPAT2 AGPAT3 AGPAT4 AGPAT5 ALPI AWAT2 BCHE CDIPT CDS1 CDS2 CEPT1 CHAT CHKA CHKB CHPT1 CPNE1 CPNE3 CPNE6 CPNE7 CRLS1 CSNK2A1 CSNK2A2 CSNK2B DDHD1 DDHD2 DGAT1 DGAT2 DGAT2L6 DGAT2L7P ETNK1 ETNK2 ETNPPL GNPAT GPAM GPAT2 GPAT3 GPAT4 GPCPD1 GPD1 GPD1L GPD2 HADHA HADHB HRASLS HRASLS2 HRASLS5 LCLAT1 LIPH LIPI LPCAT1 LPCAT2 LPCAT3 LPCAT4 LPGAT1 LPIN1 LPIN2 LPIN3 MBOAT1 MBOAT2 M…
reactome_Glycogen breakdown (glycogenolysis)	CALM1 GAA GYG1 GYG2 PGM1 PGM2 PGM2L1 PHKA1 PHKA2 PHKB PHKG1 PHKG2 PYGB PYGL PYGM
reactome_Glycogen metabolism	CALM1 EPM2A GAA GBE1 GYG1 GYG2 GYS1 GYS2 NHLRC1 PGM1 PGM2 PGM2L1 PHKA1 PHKA2 PHKB PHKG1 PHKG2 PPP1R3C PYGB PYGL PYGM RPS27A UBA52 UBB UBC UGP2
reactome_Glycogen synthesis	GBE1 GYG1 GYG2 GYS1 GYS2 NHLRC1 PGM1 PGM2 PGM2L1 PPP1R3C RPS27A UBA52 UBB UBC UGP2
reactome_Glycolysis	ADPGK ALDOA ALDOB ALDOC BPGM ENO1 ENO2 ENO3 GAPDH GAPDHS GCK GCKR GNPDA1 GNPDA2 GPI HK1 HK2 HK3 NDC1 NUP107 NUP133 NUP153 NUP155 NUP160 NUP188 NUP205 NUP210 NUP214 NUP35 NUP37 NUP43 NUP50 NUP54 NUP58 NUP62 NUP85 NUP88 NUP93 NUP98 NUPL2 PFKFB1 PFKFB2 PFKFB3 PFKFB4 PFKL PFKM PFKP PGAM1 PGAM2 PGK1 PGK2 PGM2L1 PGP PKLR PKM POM121 POM121C PPP2CA PPP2CB PPP2R1A PPP2R1B PPP2R5D PRKACA PRKACB PRKACG RAE1…
reactome_Glycosaminoglycan metabolism	ACAN AGRN ARSB B3GALT6 B3GAT1 B3GAT2 B3GAT3 B3GNT2 B3GNT3 B3GNT4 B3GNT7 B4GALT1 B4GALT2 B4GALT3 B4GALT4 B4GALT5 B4GALT6 B4GALT7 B4GAT1 BCAN BGN CD44 CEMIP CHP1 CHPF CHPF2 CHST1 CHST11 CHST12 CHST13 CHST14 CHST15 CHST2 CHST3 CHST5 CHST6 CHST7 CHST9 CHSY1 CHSY3 CSGALNACT1 CSGALNACT2 CSPG4 CSPG5 DCN DSE DSEL EXT1 EXT2 FMOD GLB1 GLB1L GLCE GNS GPC1 GPC2 GPC3 GPC4 GPC5 GPC6 GUSB HAS1 HAS2 HAS3 HEXA HE…
reactome_Glycosphingolipid metabolism	ARSB ARSD ARSE ARSF ARSG ARSH ARSI ARSJ ARSK ASAH1 ASAH2 B3GALNT1 B4GALNT1 CERK CPTP CTSA ENPP7 ESYT1 ESYT2 ESYT3 GALC GBA GBA2 GBA3 GLA GLB1 GLB1L GLTP GM2A HEXA HEXB NEU1 NEU2 NEU3 NEU4 PSAP SMPD1 SMPD2 SMPD3 SMPD4 STS SUMF1 SUMF2 UGCG UGT8
reactome_Glyoxylate metabolism and glycine degradation	AGXT2 ALDH4A1 AMT BCKDHA BCKDHB DAO DBT DDO DHTKD1 DLAT DLD DLST GCSH GLDC GNMT GOT2 GRHPR HAO1 HOGA1 LIAS LIPT1 LIPT2 NDUFAB1 OGDH PDHA1 PDHA2 PDHB PDHX PRODH2 PXMP2
reactome_Golgi Associated Vesicle Biogenesis	AP1B1 AP1G1 AP1M1 AP1M2 AP1S1 AP1S2 AP1S3 AP3B1 AP3S1 AP4B1 AP4E1 ARF1 ARRB1 BLOC1S1 BLOC1S3 BLOC1S4 BLOC1S6 CLINT1 CLTA CLTC CPD DNAJC6 DNM2 DTNBP1 FTH1 FTL GAK GOLGB1 HIP1R HSPA8 IGF2R NAPA NECAP1 OCRL PICALM PIK3C2A PUM1 RAB5C SH3D19 SH3GL2 SNAPIN SNX2 SNX5 SNX9 SORT1 TBC1D8B TFRC TGOLN2 TPD52 TPD52L1 TXNDC5 VAMP2 VAMP7 VAMP8 YIPF6
reactome_Golgi Cisternae Pericentriolar Stack Reorganization	CCNB1 CCNB2 CDK1 GOLGA2 GORASP1 GORASP2 MAPK1 MAPK3 PLK1 RAB1A RAB1B RAB2A USO1
reactome_Golgi-to-ER retrograde transport	ACTR1A AGPAT3 ARCN1 ARF1 ARF3 ARF4 ARF5 ARFGAP1 ARFGAP2 ARFGAP3 BICD1 BICD2 BNIP1 CAPZA1 CAPZA2 CAPZA3 CAPZB CENPE COPA COPB1 COPB2 COPE COPG1 COPG2 COPZ1 COPZ2 DCTN1 DCTN2 DCTN3 DCTN4 DCTN5 DCTN6 DYNC1H1 DYNC1I1 DYNC1I2 DYNC1LI1 DYNC1LI2 DYNLL1 DYNLL2 GALNT1 GALNT2 GBF1 KDELR1 KDELR2 KDELR3 KIF11 KIF12 KIF13B KIF15 KIF16B KIF18A KIF18B KIF19 KIF1A KIF1B KIF1C KIF20A KIF20B KIF21A KIF21B KIF22 KI…
reactome_Growth hormone receptor signaling	CISH CSH1 GH1 GH2 GHR IRS1 IRS2 JAK2 LYN MAPK1 MAPK3 PRL PRLR PTPN1 PTPN6 SH2B1 SOCS1 SOCS2 SOCS3 STAT1 STAT3 STAT5A STAT5B
reactome_HATs acetylate histones	ACTL6A ATF2 ATXN7 ATXN7L3 BRD1 BRD8 BRPF1 BRPF3 CLOCK CREBBP DMAP1 DR1 ELP2 ELP3 ELP4 ELP5 ELP6 ENY2 EP300 EP400 EPC1 HAT1 HCFC1 HIST1H2AA HIST1H2AB HIST1H2AC HIST1H2AD HIST1H2AG HIST1H2AH HIST1H2AJ HIST1H2BA HIST1H2BB HIST1H2BC HIST1H2BD HIST1H2BH HIST1H2BJ HIST1H2BK HIST1H2BL HIST1H2BM HIST1H2BN HIST1H2BO HIST1H3A HIST1H4A HIST2H2AA3 HIST2H2AB HIST2H2AC HIST2H2BE HIST2H2BF HIST2H3A HIST3H2A HIS…
reactome_HDACs deacetylate histones	ARID4B BRMS1 CHD3 CHD4 GATAD2A GATAD2B GPS2 HDAC1 HDAC10 HDAC2 HDAC3 HDAC8 HIST1H2AA HIST1H2AB HIST1H2AC HIST1H2AD HIST1H2AG HIST1H2AH HIST1H2AJ HIST1H2BA HIST1H2BB HIST1H2BC HIST1H2BD HIST1H2BH HIST1H2BJ HIST1H2BK HIST1H2BL HIST1H2BM HIST1H2BN HIST1H2BO HIST1H3A HIST1H4A HIST2H2AA3 HIST2H2AB HIST2H2AC HIST2H2BE HIST2H2BF HIST2H3A HIST3H2A HIST3H2BB HMG20B KDM1A MBD3 MTA1 MTA2 MTA3 NCOR1 NCOR2 PH…
reactome_HDMs demethylate histones	HIST1H3A HIST1H4A HIST2H3A JMJD6 KDM1A KDM1B KDM2A KDM2B KDM3A KDM3B KDM4A KDM4B KDM4C KDM4D KDM5A KDM5B KDM5C KDM5D KDM6A KDM6B KDM7A KDM8 MINA PHF2 PHF8 UTY
reactome_HDR through Homologous Recombination (HRR)	ATR ATRIP BARD1 BLM BRCA1 BRCA2 BRIP1 CHEK1 DNA2 EME1 EME2 EXO1 GEN1 HUS1 KAT5 MRE11 MUS81 NBN PALB2 PCNA POLD1 POLD2 POLD3 POLD4 POLE POLE2 POLE3 POLE4 POLH POLK RAD1 RAD17 RAD50 RAD51 RAD51AP1 RAD51B RAD51C RAD51D RAD9A RAD9B RBBP8 RFC1 RFC2 RFC3 RFC4 RFC5 RHNO1 RMI1 RMI2 RPA1 RPA2 RPA3 RPS27A RTEL1 SLX1A SLX4 SPIDR TOP3A TOPBP1 UBA52 UBB UBC WRN XRCC2 XRCC3
reactome_HDR through Homologous Recombination (HRR) or Single Strand Annealing (SSA)	ATM ATR ATRIP BABAM1 BARD1 BLM BRCA1 BRCA2 BRCC3 BRE BRIP1 CCNA1 CCNA2 CDK2 CHEK1 CLSPN DNA2 EME1 EME2 ERCC1 ERCC4 EXO1 FAM175A GEN1 H2AFX H2BFS HERC2 HIST1H2BA HIST1H2BB HIST1H2BC HIST1H2BD HIST1H2BH HIST1H2BJ HIST1H2BK HIST1H2BL HIST1H2BM HIST1H2BN HIST1H2BO HIST1H4A HIST2H2BE HIST3H2BB HIST3H3 HUS1 KAT5 MDC1 MRE11 MUS81 NBN NSD2 PALB2 PCNA PIAS4 POLD1 POLD2 POLD3 POLD4 POLE POLE2 POLE3 POLE4 P…
reactome_HDR through Single Strand Annealing (SSA)	ATM ATR ATRIP BARD1 BLM BRCA1 BRIP1 DNA2 ERCC1 ERCC4 EXO1 HUS1 KAT5 MRE11 NBN RAD1 RAD17 RAD50 RAD51 RAD52 RAD9A RAD9B RBBP8 RFC2 RFC3 RFC4 RFC5 RHNO1 RMI1 RMI2 RPA1 RPA2 RPA3 TOP3A TOPBP1 WRN
reactome_HIV Infection	AP1B1 AP1G1 AP1M1 AP1M2 AP1S1 AP1S2 AP1S3 AP2A1 AP2A2 AP2B1 AP2M1 AP2S1 APOBEC3G ARF1 ATP6V1H B2M BANF1 BTRC CCNH CCNK CCNT1 CCNT2 CCR5 CD247 CD28 CD4 CD8B CDK7 CDK9 CHMP2A CHMP2B CHMP3 CHMP4A CHMP4B CHMP4C CHMP5 CHMP6 CHMP7 CTDP1 CUL5 CXCR4 DOCK2 ELL ELMO1 ELOA ELOA2 ELOA3 ELOA3B ELOA3D ELOB ELOC ERCC2 ERCC3 FEN1 FURIN FYN GTF2A1 GTF2A2 GTF2B GTF2E1 GTF2E2 GTF2F1 GTF2F2 GTF2H1 GTF2H2 GTF2H3 GTF2…
reactome_HIV Life Cycle	BANF1 CCNH CCNK CCNT1 CCNT2 CCR5 CD4 CDK7 CDK9 CHMP2A CHMP2B CHMP3 CHMP4A CHMP4B CHMP4C CHMP5 CHMP6 CHMP7 CTDP1 CXCR4 ELL ELOA ELOA2 ELOA3 ELOA3B ELOA3D ELOB ELOC ERCC2 ERCC3 FEN1 FURIN GTF2A1 GTF2A2 GTF2B GTF2E1 GTF2E2 GTF2F1 GTF2F2 GTF2H1 GTF2H2 GTF2H3 GTF2H4 GTF2H5 HMGA1 KPNA1 LIG1 LIG4 MNAT1 MVB12A MVB12B NCBP1 NCBP2 NDC1 NEDD4L NELFA NELFB NELFCD NELFE NMT1 NMT2 NUP107 NUP133 NUP153 NUP155 N…
reactome_HIV Transcription Elongation	CCNT1 CDK7 CDK9 CTDP1 ELL ELOA ELOA2 ELOA3 ELOA3B ELOA3D ELOB ELOC ERCC2 ERCC3 GTF2F1 GTF2F2 GTF2H1 GTF2H2 GTF2H3 GTF2H4 GTF2H5 MNAT1 NCBP1 NCBP2 NELFA NELFB NELFCD NELFE POLR2A POLR2B POLR2C POLR2D POLR2E POLR2F POLR2G POLR2H POLR2I POLR2J POLR2K POLR2L SSRP1 SUPT16H SUPT4H1 SUPT5H TCEA1 tat
reactome_HIV Transcription Initiation	CDK7 ERCC2 ERCC3 GTF2A1 GTF2A2 GTF2B GTF2E1 GTF2E2 GTF2F1 GTF2F2 GTF2H1 GTF2H2 GTF2H3 GTF2H4 GTF2H5 MNAT1 POLR2A POLR2B POLR2C POLR2D POLR2E POLR2F POLR2G POLR2H POLR2I POLR2J POLR2K POLR2L TAF1 TAF10 TAF11 TAF12 TAF13 TAF15 TAF1L TAF2 TAF3 TAF4 TAF4B TAF5 TAF6 TAF7 TAF7L TAF9 TAF9B TBP
reactome_HIV elongation arrest and recovery	CCNT1 CCNT2 CDK9 CTDP1 ELL ELOA ELOA2 ELOA3 ELOA3B ELOA3D ELOB ELOC GTF2F1 GTF2F2 NELFA NELFB NELFCD NELFE POLR2A POLR2B POLR2C POLR2D POLR2E POLR2F POLR2G POLR2H POLR2I POLR2J POLR2K POLR2L SSRP1 SUPT16H SUPT4H1 SUPT5H TCEA1
reactome_HS-GAG biosynthesis	EXT1 EXT2 GLCE GPC1 GPC2 GPC3 GPC4 GPC5 GPC6 HS2ST1 HS3ST1 HS3ST2 HS3ST3A1 HS3ST3B1 HS3ST4 HS3ST5 HS3ST6 HS6ST1 HS6ST2 HS6ST3 HSPG2 NDST1 NDST2 NDST3 NDST4 SDC1 SDC2 SDC3 SDC4 SLC35D2
reactome_HS-GAG degradation	GLB1 GLB1L GPC1 GPC2 GPC3 GPC4 GPC5 GPC6 GUSB HPSE HPSE2 HSPG2 IDS IDUA NAGLU SDC1 SDC2 SDC3 SDC4 SGSH
reactome_HSF1 activation	CRYBA4 DEDD2 DNAJB1 DNAJB6 EEF1A1 FKBP4 GML HDAC6 HSBP1 HSBP2 HSF1 HSP90AA1 HSP90AB1 HSPA1A HSPA1B HSPA1L HSPA6 HSPH1 MRPL18 PTGES3 RLN1 RPA1 RPA2 RPA3 SERPINH1 TNFRSF21 UBB VCP YWHAE
reactome_HSF1-dependent transactivation	CAMK2A CAMK2B CAMK2D CAMK2G COL4A6 CREBBP CRYAB CRYBA4 DEDD2 DNAJB1 DNAJB6 EP300 FKBP4 GML HSBP1 HSBP2 HSF1 HSP90AA1 HSP90AB1 HSPA1A HSPA1B HSPA1L HSPA2 HSPA6 HSPA8 HSPB8 HSPH1 MLST8 MRPL18 MTOR PTGES3 RLN1 RPTOR SERPINH1 TNFRSF21 UBB
reactome_HSP90 chaperone cycle for steroid hormone receptors (SHR)	ACTR1A AR CAPZA1 CAPZA2 CAPZA3 CAPZB DCTN1 DCTN2 DCTN3 DCTN4 DCTN5 DCTN6 DNAJA1 DNAJA2 DNAJA4 DNAJB1 DYNC1H1 DYNC1I1 DYNC1I2 DYNC1LI1 DYNC1LI2 DYNLL1 DYNLL2 FKBP4 FKBP5 HSP90AA1 HSP90AB1 HSPA1A HSPA1B HSPA1L HSPA2 HSPA8 NR3C1 NR3C2 PGR PTGES3 STIP1
reactome_Hedgehog 'off' state	ADCY10 ADCY2 ADCY3 ADCY4 ADCY5 ADCY6 ADCY7 ADCY8 ADCY9 BTRC CSNK1A1 CUL1 DYNC2H1 FUZ GLI1 GLI2 GLI3 GNAS GPR161 GSK3B IFT122 IFT140 IFT172 IFT52 IFT57 IFT88 INTU ITCH KIF3A KIF7 MKS1 NUMB OFD1 PRKACA PRKACB PRKACG PRKAR1A PRKAR1B PRKAR2A PRKAR2B PSMA1 PSMA2 PSMA3 PSMA4 PSMA5 PSMA6 PSMA7 PSMA8 PSMB1 PSMB10 PSMB11 PSMB2 PSMB3 PSMB4 PSMB5 PSMB6 PSMB7 PSMB8 PSMB9 PSMC1 PSMC2 PSMC3 PSMC4 PSMC5 PSMC6 P…
reactome_Hedgehog 'on' state	ARRB2 BOC CDC73 CDON CSNK1A1 CUL3 DHH DZIP1 EFCAB7 EVC EVC2 GAS1 GAS8 GLI1 GLI2 GLI3 GPR161 GRK2 HHIP IHH IQCE ITCH KIF3A KIF7 NUMB PSMA1 PSMA2 PSMA3 PSMA4 PSMA5 PSMA6 PSMA7 PSMA8 PSMB1 PSMB10 PSMB11 PSMB2 PSMB3 PSMB4 PSMB5 PSMB6 PSMB7 PSMB8 PSMB9 PSMC1 PSMC2 PSMC3 PSMC4 PSMC5 PSMC6 PSMD1 PSMD10 PSMD11 PSMD12 PSMD13 PSMD14 PSMD2 PSMD3 PSMD4 PSMD5 PSMD6 PSMD7 PSMD8 PSMD9 PSME1 PSME2 PSME3 PSME4 PS…
reactome_Hedgehog ligand biogenesis	DERL2 DHH DISP2 ERLEC1 GPC5 HHAT IHH NOTUM OS9 P4HB PSMA1 PSMA2 PSMA3 PSMA4 PSMA5 PSMA6 PSMA7 PSMA8 PSMB1 PSMB10 PSMB11 PSMB2 PSMB3 PSMB4 PSMB5 PSMB6 PSMB7 PSMB8 PSMB9 PSMC1 PSMC2 PSMC3 PSMC4 PSMC5 PSMC6 PSMD1 PSMD10 PSMD11 PSMD12 PSMD13 PSMD14 PSMD2 PSMD3 PSMD4 PSMD5 PSMD6 PSMD7 PSMD8 PSMD9 PSME1 PSME2 PSME3 PSME4 PSMF1 RPS27A SCUBE2 SEL1L SEM1 SHH SYVN1 UBA52 UBB UBC VCP
reactome_Heme biosynthesis	ALAS1 ALAS2 COX10 COX15 CPOX FECH HMBS PPOX UROD UROS
reactome_Heparan sulfate/heparin (HS-GAG) metabolism	B3GALT6 B3GAT1 B3GAT2 B3GAT3 B4GALT7 BCAN BGN CSPG4 CSPG5 DCN EXT1 EXT2 GLB1 GLB1L GLCE GPC1 GPC2 GPC3 GPC4 GPC5 GPC6 GUSB HPSE HPSE2 HS2ST1 HS3ST1 HS3ST2 HS3ST3A1 HS3ST3B1 HS3ST4 HS3ST5 HS3ST6 HS6ST1 HS6ST2 HS6ST3 HSPG2 IDS IDUA NAGLU NCAN NDST1 NDST2 NDST3 NDST4 SDC1 SDC2 SDC3 SDC4 SGSH SLC35D2 VCAN XYLT1 XYLT2
reactome_Hh mutants abrogate ligand secretion	DHH ERLEC1 IHH OS9 PSMA1 PSMA2 PSMA3 PSMA4 PSMA5 PSMA6 PSMA7 PSMA8 PSMB1 PSMB10 PSMB11 PSMB2 PSMB3 PSMB4 PSMB5 PSMB6 PSMB7 PSMB8 PSMB9 PSMC1 PSMC2 PSMC3 PSMC4 PSMC5 PSMC6 PSMD1 PSMD10 PSMD11 PSMD12 PSMD13 PSMD14 PSMD2 PSMD3 PSMD4 PSMD5 PSMD6 PSMD7 PSMD8 PSMD9 PSME1 PSME2 PSME3 PSME4 PSMF1 RPS27A SEL1L SEM1 SHH SYVN1 UBA52 UBB UBC VCP
reactome_Hh mutants that don't undergo autocatalytic processing are degraded by ERAD	ERLEC1 OS9 PSMA1 PSMA2 PSMA3 PSMA4 PSMA5 PSMA6 PSMA7 PSMA8 PSMB1 PSMB10 PSMB11 PSMB2 PSMB3 PSMB4 PSMB5 PSMB6 PSMB7 PSMB8 PSMB9 PSMC1 PSMC2 PSMC3 PSMC4 PSMC5 PSMC6 PSMD1 PSMD10 PSMD11 PSMD12 PSMD13 PSMD14 PSMD2 PSMD3 PSMD4 PSMD5 PSMD6 PSMD7 PSMD8 PSMD9 PSME1 PSME2 PSME3 PSME4 PSMF1 RPS27A SEL1L SEM1 SHH SYVN1 UBA52 UBB UBC VCP
reactome_Highly calcium permeable postsynaptic nicotinic acetylcholine receptors	CHRNA2 CHRNA3 CHRNA4 CHRNA5 CHRNA6 CHRNA7 CHRNA9 CHRNB2 CHRNB3 CHRNB4
reactome_Histidine, lysine, phenylalanine, tyrosine, proline and tryptophan catabolism	AASS ACMSD AFMID ALDH4A1 ALDH7A1 AMDHD1 ASRGL1 CARNMT1 CARNS1 CRYM DLD DLST FAH FTCD GCDH GSTZ1 HAAO HAL HDC HGD HNMT HPD HYKK IDO1 IDO2 IL4I1 KMO KYAT1 KYAT3 KYNU OGDH PAH PCBD1 PHYKPL PIPOX PRODH PRODH2 QDPR SLC25A21 SLC36A4 SLC3A2 SLC7A5 TAT TDO2 UROC1
reactome_Homologous DNA Pairing and Strand Exchange	ATR ATRIP BARD1 BLM BRCA1 BRCA2 BRIP1 CHEK1 DNA2 EXO1 HUS1 KAT5 MRE11 NBN PALB2 RAD1 RAD17 RAD50 RAD51 RAD51AP1 RAD51B RAD51C RAD51D RAD9A RAD9B RBBP8 RFC2 RFC3 RFC4 RFC5 RHNO1 RMI1 RMI2 RPA1 RPA2 RPA3 TOP3A TOPBP1 WRN XRCC2 XRCC3
reactome_Homology Directed Repair	ATM ATR ATRIP BABAM1 BARD1 BLM BRCA1 BRCA2 BRCC3 BRE BRIP1 CCNA1 CCNA2 CDK2 CHEK1 CLSPN DNA2 EME1 EME2 ERCC1 ERCC4 EXO1 FAM175A FEN1 GEN1 H2AFX H2BFS HERC2 HIST1H2BA HIST1H2BB HIST1H2BC HIST1H2BD HIST1H2BH HIST1H2BJ HIST1H2BK HIST1H2BL HIST1H2BM HIST1H2BN HIST1H2BO HIST1H4A HIST2H2BE HIST3H2BB HIST3H3 HUS1 KAT5 LIG3 MDC1 MRE11 MUS81 NBN NSD2 PALB2 PARP1 PARP2 PCNA PIAS4 POLD1 POLD2 POLD3 POLD4 PO…
reactome_Hormone ligand-binding receptors	FSHB FSHR GNRH1 GNRH2 GNRHR GNRHR2 GPHA2 GPHB5 LHB LHCGR TSHB TSHR
reactome_Host Interactions of HIV factors	AP1B1 AP1G1 AP1M1 AP1M2 AP1S1 AP1S2 AP1S3 AP2A1 AP2A2 AP2B1 AP2M1 AP2S1 APOBEC3G ARF1 ATP6V1H B2M BANF1 BTRC CCNT1 CD247 CD28 CD4 CD8B CDK9 CUL5 DOCK2 ELMO1 ELOB ELOC FYN HCK HLA-A HMGA1 KPNA1 KPNB1 LCK NDC1 NPM1 NUP107 NUP133 NUP153 NUP155 NUP160 NUP188 NUP205 NUP210 NUP214 NUP35 NUP37 NUP43 NUP50 NUP54 NUP58 NUP62 NUP85 NUP88 NUP93 NUP98 NUPL2 PACS1 PAK2 POM121 POM121C PPIA PSIP1 PSMA1 PSMA2 PS…
reactome_Host Interactions with Influenza Factors	CPSF4 EIF2AK2 ISG15 KPNA1 KPNA2 KPNA3 KPNA4 KPNA5 KPNA7 KPNB1 NA NDC1 NS NUP107 NUP133 NUP153 NUP155 NUP160 NUP188 NUP205 NUP210 NUP214 NUP35 NUP37 NUP43 NUP50 NUP54 NUP58 NUP62 NUP85 NUP88 NUP93 NUP98 NUPL2 PABPN1 PB1 POM121 POM121C RAE1 RANBP2 SEC13 SEH1L SLC25A6 TGFB1 TPR
reactome_Hyaluronan metabolism	CD44 CEMIP CHP1 GUSB HAS1 HAS2 HAS3 HEXA HEXB HMMR HYAL1 HYAL2 HYAL3 LYVE1 SLC9A1 STAB2
reactome_Hyaluronan uptake and degradation	CHP1 GUSB HEXA HEXB HMMR HYAL1 HYAL2 HYAL3 LYVE1 SLC9A1 STAB2
reactome_IGF1R signaling cascade	FGF1 FGF10 FGF16 FGF17 FGF18 FGF19 FGF2 FGF20 FGF22 FGF23 FGF3 FGF4 FGF5 FGF6 FGF7 FGF8 FGF9 FGFR1 FGFR2 FGFR3 FGFR4 FLT3 FLT3LG FRS2 GAB1 GAB2 GRB2 HRAS IGF1 IGF1R IGF2 IRS1 IRS2 IRS4 KL KLB KRAS NRAS PDE3B PDPK1 PIK3C3 PIK3CA PIK3CB PIK3R1 PIK3R2 PIK3R4 PTPN11 SHC1 SOS1 THEM4 TLR9 TRIB3
reactome_IKK complex recruitment mediated by RIP1	BIRC3 CD14 CHUK IKBKB IKBKG LY96 RIPK1 RIPK3 RPS27A SARM1 TICAM1 TICAM2 TLR4 TRAF6 UBA52 UBB UBC UBE2D1 UBE2D2 UBE2D3 UBE2N UBE2V1
reactome_IL-6-type cytokine receptor ligand interactions	CNTF CNTFR CRLF1 CTF1 IL11 IL11RA IL31 IL31RA IL6ST JAK1 JAK2 LIF LIFR OSM OSMR TYK2
reactome_IRAK2 mediated activation of TAK1 complex upon TLR7/8 or 9 stimulation	IRAK2 LY96 MAP3K7 RPS27A TAB1 TAB2 TAB3 TICAM1 TICAM2 TLR4 TRAF6 UBA52 UBB UBC
reactome_IRAK4 deficiency (TLR2/4)	CD14 CD36 IRAK4 LY96 MYD88 TIRAP TLR1 TLR2 TLR4 TLR6 mip porB
reactome_IRE1alpha activates chaperones	ADD1 ARFGAP1 ASNA1 ATP6V0D1 ATPV0D1 C19orf10 CTDSP2 CUL7 CXXC1 DCTN1 DDX11 DNAJB11 DNAJB9 DNAJC3 EDEM1 ERN1 EXTL1 EXTL2 EXTL3 FKBP14 FKBP14 gene GFPT1 GOSR2 GSK3A HDGF HSPA5 HYOU1 KDELR3 KLHDC3 LMNA MYDGF PDIA5 PDIA6 PLA2G4B PPP2R5B PREB SEC31A SEC61A1 SEC61A2 SEC61B SEC61G SEC62 SEC63 SERP1 SHC1 SRPR SRPRA SRPRB SSR1 SULT1A3 SYVN1 TATDN2 TLN1 TPP1 TSPYL2 WFS1 WIPI1 XBP1 YIF1A ZBTB17
reactome_IRF3-mediated induction of type I IFN	DTX4 IFI16 IRF3 MRE11 NLRC3 NLRP4 PRKDC TBK1 TMEM173 TREX1 XRCC5 XRCC6
reactome_IRS-mediated signalling	FGF1 FGF10 FGF16 FGF17 FGF18 FGF19 FGF2 FGF20 FGF22 FGF23 FGF3 FGF4 FGF5 FGF6 FGF7 FGF8 FGF9 FGFR1 FGFR2 FGFR3 FGFR4 FLT3 FLT3LG FRS2 GAB1 GAB2 GRB2 HRAS IRS1 IRS2 KL KLB KRAS NRAS PDE3B PDPK1 PIK3C3 PIK3CA PIK3CB PIK3R1 PIK3R2 PIK3R4 PTPN11 SOS1 THEM4 TLR9 TRIB3
reactome_IRS-related events triggered by IGF1R	FGF1 FGF10 FGF16 FGF17 FGF18 FGF19 FGF2 FGF20 FGF22 FGF23 FGF3 FGF4 FGF5 FGF6 FGF7 FGF8 FGF9 FGFR1 FGFR2 FGFR3 FGFR4 FLT3 FLT3LG FRS2 GAB1 GAB2 GRB2 HRAS IGF1 IGF1R IGF2 IRS1 IRS2 IRS4 KL KLB KRAS NRAS PDE3B PDPK1 PIK3C3 PIK3CA PIK3CB PIK3R1 PIK3R2 PIK3R4 PTPN11 SOS1 THEM4 TLR9 TRIB3
reactome_ISG15 antiviral mechanism	ARIH1 DDX58 EIF2AK2 EIF4A1 EIF4A2 EIF4A3 EIF4E EIF4E2 EIF4E3 EIF4G1 EIF4G2 EIF4G3 FLNB HERC5 IFIT1 IRF3 ISG15 JAK1 KPNA1 KPNA2 KPNA3 KPNA4 KPNA5 KPNA7 KPNB1 MAPK3 MX1 MX2 NDC1 NEDD4 NS NUP107 NUP133 NUP153 NUP155 NUP160 NUP188 NUP205 NUP210 NUP214 NUP35 NUP37 NUP43 NUP50 NUP54 NUP58 NUP62 NUP85 NUP88 NUP93 NUP98 NUPL2 PIN1 PLCG1 POM121 POM121C PPM1B RAE1 RANBP2 RPS27A SEC13 SEH1L STAT1 TPR TRIM25…
reactome_Immunoregulatory interactions between a Lymphoid and a non-Lymphoid cell	C3 CD160 CD19 CD1A CD1B CD1C CD1D CD200 CD200R1 CD22 CD226 CD247 CD300A CD300C CD300E CD300LB CD300LD CD300LF CD300LG CD33 CD34 CD3D CD3E CD3G CD40 CD40LG CD81 CD8A CD8B CD96 CD99 CDH1 CLEC2B CLEC2D CLEC4G COLEC12 CRTAM CXADR FCGR1A FCGR2B FCGR3A GLYCAM1 HA HCST HLA-A HLA-B HLA-C HLA-E HLA-F HLA-G HLA-H HN ICAM1 ICAM2 ICAM3 ICAM4 ICAM5 IFITM1 IGHV IGHV1-2 IGHV1-46 IGHV1-69 IGHV2-5 IGHV2-70 IGHV3-…
reactome_Import of palmitoyl-CoA into the mitochondrial matrix	CPT1B CPT2 MID1IP1 PPARD PRKAA2 PRKAB2 PRKAG2 RXRA SLC22A5 SLC25A20 THRSP
reactome_Inactivation of APC/C via direct inhibition of the APC/C complex	ANAPC10 ANAPC11 ANAPC15 ANAPC16 ANAPC2 ANAPC4 ANAPC5 ANAPC7 BUB1B BUB3 CDC16 CDC20 CDC23 CDC26 CDC27 MAD2L1 UBE2C UBE2D1 UBE2E1
reactome_Inactivation, recovery and regulation of the phototransduction cascade	CAMKMT CNGA1 CNGB1 FNTA FNTB GNAT1 GNB1 GNB5 GNGT1 GRK1 GRK4 GRK7 GUCA1A GUCA1B GUCA1C GUCY2D GUCY2F METAP1 METAP2 NMT1 NMT2 PDE6A PDE6B PDE6G PPEF1 PRKCA PRKCQ RCVRN RGS9 RGS9BP RHO SAG
reactome_Incretin synthesis, secretion, and inactivation	CTNNB1 DPP4 FFAR1 FFAR4 GATA4 GCG GIP GNAT3 GNB3 GNG13 GPR119 GRP ISL1 LEP PAX6 PCSK1 SEC11A SEC11C SPCS1 SPCS2 SPCS3 TCF7L2
reactome_Inflammasomes	APP BCL2 BCL2L1 CASP1 HSP90AB1 MEFV NFKB1 NFKB2 NLRC4 NLRP1 NLRP3 P2RX7 PANX1 PSTPIP1 PYCARD RELA SUGT1 TXN TXNIP fliC fljB hly prgJ
reactome_Influenza Infection	CALR CANX CLTA CLTC CPSF4 DNAJC3 EIF2AK2 FAU GRSF1 GTF2F1 GTF2F2 HA HSP90AA1 HSPA1A IPO5 ISG15 KPNA1 KPNA2 KPNA3 KPNA4 KPNA5 KPNA7 KPNB1 M NA NDC1 NP NS NUP107 NUP133 NUP153 NUP155 NUP160 NUP188 NUP205 NUP210 NUP214 NUP35 NUP37 NUP43 NUP50 NUP54 NUP58 NUP62 NUP85 NUP88 NUP93 NUP98 NUPL2 PA PABPN1 PB1 PB2 POLR2A POLR2B POLR2C POLR2D POLR2E POLR2F POLR2G POLR2H POLR2I POLR2J POLR2K POLR2L POM121 PO…
reactome_Influenza Life Cycle	CALR CANX CLTA CLTC DNAJC3 FAU GRSF1 GTF2F1 GTF2F2 HA HSP90AA1 HSPA1A IPO5 KPNA1 KPNB1 M NA NDC1 NP NS NUP107 NUP133 NUP153 NUP155 NUP160 NUP188 NUP205 NUP210 NUP214 NUP35 NUP37 NUP43 NUP50 NUP54 NUP58 NUP62 NUP85 NUP88 NUP93 NUP98 NUPL2 PA PB1 PB2 POLR2A POLR2B POLR2C POLR2D POLR2E POLR2F POLR2G POLR2H POLR2I POLR2J POLR2K POLR2L POM121 POM121C RAE1 RAN RANBP2 RPL10 RPL10A RPL10L RPL11 RPL12 RPL…
reactome_Influenza Viral RNA Transcription and Replication	DNAJC3 FAU GRSF1 GTF2F1 GTF2F2 HA HSP90AA1 IPO5 M NA NDC1 NP NS NUP107 NUP133 NUP153 NUP155 NUP160 NUP188 NUP205 NUP210 NUP214 NUP35 NUP37 NUP43 NUP50 NUP54 NUP58 NUP62 NUP85 NUP88 NUP93 NUP98 NUPL2 PA PB1 PB2 POLR2A POLR2B POLR2C POLR2D POLR2E POLR2F POLR2G POLR2H POLR2I POLR2J POLR2K POLR2L POM121 POM121C RAE1 RANBP2 RPL10 RPL10A RPL10L RPL11 RPL12 RPL13 RPL13A RPL14 RPL15 RPL17 RPL18 RPL18A RP…
reactome_Inhibition of voltage gated Ca2+ channels via Gbeta/gamma subunits	GABBR2 GNB1 GNB2 GNB3 GNG10 GNG12 GNG2 GNG3 GNG4 GNG5 GNG7 GNG8 GNGT1 GNGT2 KCNJ10 KCNJ12 KCNJ15 KCNJ16 KCNJ2 KCNJ3 KCNJ4 KCNJ5 KCNJ6 KCNJ9
reactome_Inhibition of adenylate cyclase pathway	ADCY2 ADCY3 ADCY4 ADCY5 ADCY6 ADCY7 ADCY8 ADCY9 GNAI1 GNAI2 GNAI3 GNAL GNAT3
reactome_Inhibition of replication initiation of damaged DNA by RB1/E2F1	POLA1 POLA2 PPP2CA PPP2CB PPP2R1A PPP2R1B PPP2R3B PRIM1 PRIM2 RB1 TFDP1 TFDP2
reactome_Inhibition of the proteolytic activity of APC/C required for the onset of anaphase by mitotic spindle checkpoint components	ANAPC10 ANAPC11 ANAPC15 ANAPC16 ANAPC2 ANAPC4 ANAPC5 ANAPC7 BUB1B BUB3 CDC16 CDC20 CDC23 CDC26 CDC27 MAD2L1 UBE2C UBE2D1 UBE2E1
reactome_Initial triggering of complement	C1QB C1QC C1R C1S C2 C3 C4A C4B CFB CFD COLEC10 COLEC11 CRP FCN1 FCN2 FCN3 GZMM IGHG1 IGHG2 IGHG3 IGHG4 IGHV IGHV1-2 IGHV1-46 IGHV1-69 IGHV2-5 IGHV2-70 IGHV3-11 IGHV3-13 IGHV3-23 IGHV3-30 IGHV3-33 IGHV3-48 IGHV3-53 IGHV3-7 IGHV3-9 IGHV4-34 IGHV4-39 IGHV4-59 IGHV7-81 IGKC IGKV1-12 IGKV1-16 IGKV1-17 IGKV1-33 IGKV1-39 IGKV1-5 IGKV1D-12 IGKV1D-16 IGKV1D-33 IGKV1D-39 IGKV2-28 IGKV2-29 IGKV2-30 IGKV2D-…
reactome_Initiation of Nuclear Envelope Reformation	BANF1 EMD LEMD2 LEMD3 LMNA LMNB1 PPP2CA PPP2R1A PPP2R2A TMPO VRK1 VRK2
reactome_InlB-mediated entry of Listeria monocytogenes into host cell	EPS15 GRB2 HGS MET RPS27A SH3GL1 SH3GL2 SH3GL3 SH3KBP1 STAM STAM2 UBA52 UBB UBC inlB
reactome_Inositol phosphate metabolism	IMPA1 IMPA2 INPP1 INPP4A INPP4B INPP5A INPP5B INPP5D INPP5J INPPL1 IP6K1 IP6K2 IP6K3 IPMK IPPK ISYNA1 ITPK1 ITPKA ITPKB ITPKC MINPP1 MIOX MTMR7 MTMR9 NUDT10 NUDT11 NUDT3 NUDT4 OCRL PLCB1 PLCB2 PLCB3 PLCB4 PLCD1 PLCD3 PLCD4 PLCE1 PLCG1 PLCG2 PLCH1 PLCH2 PLCZ1 PLD4 PPIP5K1 PPIP5K2 PTEN SYNJ1
reactome_Insulin processing	ERO1A ERO1B EXOC1 EXOC2 EXOC3 EXOC4 EXOC5 EXOC6 EXOC7 EXOC8 INS KIF5A KIF5B KIF5C MYO5A MYRIP PCSK1 PCSK2 RAB27A SLC30A5 SLC30A6 SLC30A7 SLC30A8 STX1A TMEM27 VAMP2
reactome_Insulin receptor recycling	ATP6V0A1 ATP6V0A2 ATP6V0A4 ATP6V0B ATP6V0C ATP6V0D1 ATP6V0D2 ATP6V0E1 ATP6V0E2 ATP6V1A ATP6V1B1 ATP6V1B2 ATP6V1C1 ATP6V1C2 ATP6V1D ATP6V1E1 ATP6V1E2 ATP6V1F ATP6V1G1 ATP6V1G2 ATP6V1G3 ATP6V1H INS INSR TCIRG1
reactome_Insulin receptor signalling cascade	FGF1 FGF10 FGF16 FGF17 FGF18 FGF19 FGF2 FGF20 FGF22 FGF23 FGF3 FGF4 FGF5 FGF6 FGF7 FGF8 FGF9 FGFR1 FGFR2 FGFR3 FGFR4 FLT3 FLT3LG FRS2 GAB1 GAB2 GRB10 GRB2 HRAS INS INSR IRS1 IRS2 KL KLB KRAS MAPK1 MAPK3 NRAS PDE3B PDPK1 PIK3C3 PIK3CA PIK3CB PIK3R1 PIK3R2 PIK3R4 PTPN11 SHC1 SOS1 THEM4 TLR9 TRIB3
reactome_Integration of energy metabolism	ACACA ACACB ACLY ADCY1 ADCY2 ADCY3 ADCY4 ADCY5 ADCY6 ADCY7 ADCY8 ADCY9 ADIPOQ ADIPOR1 ADIPOR2 ADRA2A ADRA2C AGPAT1 AHCYL1 AKAP5 ARL2 ARL2BP CACNA1A CACNA1C CACNA1D CACNA1E CACNA2D2 CACNB2 CACNB3 CHRM3 FASN FFAR1 GCG GCGR GLP1R GNA11 GNA14 GNA15 GNAI1 GNAI2 GNAQ GNAS GNB1 GNB2 GNB3 GNB4 GNB5 GNG10 GNG11 GNG12 GNG13 GNG2 GNG3 GNG4 GNG5 GNG7 GNG8 GNGT1 GNGT2 INS IQGAP1 ITPR1 ITPR2 ITPR3 KCNB1 KCNC2 …
reactome_Integration of provirus	HMGA1 KPNA1 LIG4 PPIA PSIP1 XRCC4 XRCC5 XRCC6 gag gag-pol rev vif vpr vpu
reactome_Integrin alphaIIb beta3 signaling	APBB1IP BCAR1 CRK CSK FGA FGB FGG FN1 GRB2 ITGA2B ITGB3 PDPK1 PTK2 PTPN1 RAP1A RAP1B RAPGEF3 RAPGEF4 RASGRP1 RASGRP2 SHC1 SOS1 SRC SYK TLN1 VWF
reactome_Integrin cell surface interactions	BSG CD44 CD47 CDH1 COL13A1 COL16A1 COL18A1 COL23A1 COL4A1 COL4A2 COL4A3 COL4A4 COL9A1 COL9A2 COL9A3 COMP F11R FBN1 FGA FGB FGG FN1 HSPG2 IBSP ICAM1 ICAM2 ICAM3 ICAM4 ICAM5 ITGA1 ITGA10 ITGA11 ITGA2 ITGA2B ITGA3 ITGA4 ITGA5 ITGA6 ITGA7 ITGA8 ITGA9 ITGAD ITGAE ITGAL ITGAM ITGAV ITGAX ITGB1 ITGB2 ITGB3 ITGB5 ITGB6 ITGB7 ITGB8 JAM2 JAM3 KDR LUM MADCAM1 PECAM1 SPP1 THBS1 TNC VCAM1 VTN
reactome_Integrin signaling	APBB1IP BCAR1 CRK CSK FGA FGB FGG FN1 GRB2 ITGA2B ITGB3 PDPK1 PTK2 PTPN1 RAP1A RAP1B RAPGEF3 RAPGEF4 RASGRP1 RASGRP2 SHC1 SOS1 SRC SYK TLN1 VWF
reactome_Interaction between L1 and Ankyrins	ANK2 ANK3 KCNQ2 KCNQ3 L1CAM NFASC NRCAM SCN10A SCN11A SCN1A SCN1B SCN2A SCN2B SCN3A SCN3B SCN4A SCN4B SCN5A SCN7A SCN8A SCN9A SPTA1 SPTAN1 SPTB SPTBN1 SPTBN2 SPTBN4 SPTBN5
reactome_Interactions of Rev with host cellular proteins	KPNB1 NDC1 NPM1 NUP107 NUP133 NUP153 NUP155 NUP160 NUP188 NUP205 NUP210 NUP214 NUP35 NUP37 NUP43 NUP50 NUP54 NUP58 NUP62 NUP85 NUP88 NUP93 NUP98 NUPL2 POM121 POM121C RAE1 RAN RANBP1 RANBP2 RANGAP1 RCC1 SEC13 SEH1L TPR XPO1 rev
reactome_Interactions of Vpr with host cellular proteins	BANF1 HMGA1 KPNA1 NDC1 NUP107 NUP133 NUP153 NUP155 NUP160 NUP188 NUP205 NUP210 NUP214 NUP35 NUP37 NUP43 NUP50 NUP54 NUP58 NUP62 NUP85 NUP88 NUP93 NUP98 NUPL2 POM121 POM121C PSIP1 RAE1 RANBP2 SEC13 SEH1L SLC25A4 SLC25A5 SLC25A6 TPR gag gag-pol rev vif vpr vpu
reactome_Interconversion of nucleotide di- and triphosphates	AK2 AK4 AK5 AK6 AK7 AK8 AK9 CMPK1 CTPS1 CTPS2 DCTD DCTPP1 DTYMK DUT GLRX GSR GUK1 NME1 NME2 NME2P1 NME3 NME4 NUDT13 RRM1 RRM2 RRM2B TXN TXNRD1 TYMS
reactome_Interferon Signaling	ABCE1 ADAR ARIH1 B2M BST2 CAMK2A CAMK2B CAMK2D CAMK2G CD44 CIITA DDX58 EGR1 EIF2AK2 EIF4A1 EIF4A2 EIF4A3 EIF4E EIF4E2 EIF4E3 EIF4G1 EIF4G2 EIF4G3 FCGR1A FCGR1B FLNA FLNB GBP1 GBP2 GBP3 GBP4 GBP5 GBP6 GBP7 HERC5 HLA-A HLA-B HLA-C HLA-DPA1 HLA-DPB1 HLA-DQA1 HLA-DQA2 HLA-DQB1 HLA-DQB2 HLA-DRA HLA-DRB1 HLA-DRB3 HLA-DRB4 HLA-DRB5 HLA-E HLA-F HLA-G HLA-H ICAM1 IFI27 IFI30 IFI35 IFI6 IFIT1 IFIT2 IFIT3 I…
reactome_Interferon alpha/beta signaling	ADAR BST2 EGR1 GBP2 HLA-A HLA-B HLA-C HLA-E HLA-F HLA-G HLA-H IFI27 IFI35 IFI6 IFIT1 IFIT2 IFIT3 IFITM1 IFITM2 IFITM3 IFNA1 IFNA10 IFNA14 IFNA16 IFNA17 IFNA2 IFNA21 IFNA4 IFNA5 IFNA6 IFNA7 IFNA8 IFNAR1 IFNAR2 IFNB1 IP6K2 IRF1 IRF2 IRF3 IRF4 IRF5 IRF6 IRF7 IRF8 IRF9 ISG15 ISG20 JAK1 MX1 MX2 OAS1 OAS2 OAS3 OASL PSMB8 PTPN1 PTPN11 PTPN6 RNASEL RSAD2 SAMHD1 SOCS1 SOCS3 STAT1 STAT2 TYK2 USP18 XAF1
reactome_Interferon gamma signaling	CAMK2A CAMK2B CAMK2D CAMK2G CD44 CIITA FCGR1A FCGR1B GBP1 GBP2 GBP3 GBP4 GBP5 GBP6 GBP7 HLA-A HLA-B HLA-C HLA-DPA1 HLA-DPB1 HLA-DQA1 HLA-DQA2 HLA-DQB1 HLA-DQB2 HLA-DRA HLA-DRB1 HLA-DRB3 HLA-DRB4 HLA-DRB5 HLA-E HLA-F HLA-G HLA-H ICAM1 IFI30 IFNG IFNGR1 IFNGR2 IRF1 IRF2 IRF3 IRF4 IRF5 IRF6 IRF7 IRF8 IRF9 JAK1 JAK2 MID1 MT2A NCAM1 OAS1 OAS2 OAS3 OASL PIAS1 PML PRKCD PTAFR PTPN1 PTPN11 PTPN2 PTPN6 SO…
reactome_Interleukin receptor SHC signaling	CSF2RA CSF2RB GAB2 GRB2 IL2 IL2RA IL2RB IL2RG IL3 IL3RA IL5 IL5RA INPP5D INPPL1 JAK1 JAK2 JAK3 PIK3CA PIK3CB PIK3CD PIK3R1 PIK3R2 PIK3R3 PTPN6 SHC1 SOS1
reactome_Interleukin-1 family signaling	ALOX5 APP BTRC CASP1 CHUK CUL1 FBXW11 HMGB1 IKBKB IKBKG IL13 IL18 IL18BP IL18R1 IL18RAP IL1A IL1B IL1F10 IL1R1 IL1R2 IL1RAP IL1RAPL1 IL1RL1 IL1RL2 IL1RN IL33 IL36A IL36B IL36G IL36RN IL37 IL4 IRAK1 IRAK2 IRAK3 IRAK4 MAP2K1 MAP2K4 MAP2K6 MAP3K3 MAP3K7 MAP3K8 MAPK8 MYD88 NFKB1 NFKB2 NFKBIA NFKBIB NKIRAS1 NKIRAS2 NOD1 NOD2 PELI1 PELI2 PELI3 PSMA1 PSMA2 PSMA3 PSMA4 PSMA5 PSMA6 PSMA7 PSMA8 PSMB1 PSMB1…
reactome_Interleukin-1 signaling	APP BTRC CHUK CUL1 FBXW11 HMGB1 IKBKB IKBKG IL1A IL1B IL1R1 IL1R2 IL1RAP IL1RN IRAK1 IRAK2 IRAK3 IRAK4 MAP2K1 MAP2K4 MAP2K6 MAP3K3 MAP3K7 MAP3K8 MYD88 NFKB1 NFKB2 NFKBIA NFKBIB NKIRAS1 NKIRAS2 NOD1 NOD2 PELI1 PELI2 PELI3 PSMA1 PSMA2 PSMA3 PSMA4 PSMA5 PSMA6 PSMA7 PSMA8 PSMB1 PSMB10 PSMB11 PSMB2 PSMB3 PSMB4 PSMB5 PSMB6 PSMB7 PSMB8 PSMB9 PSMC1 PSMC2 PSMC3 PSMC4 PSMC5 PSMC6 PSMD1 PSMD10 PSMD11 PSMD12…
reactome_Interleukin-10 signaling	CCL2 CCL20 CCL22 CCL3 CCL3L1 CCL4 CCL5 CCR1 CCR2 CCR5 CD80 CD86 CSF1 CSF2 CSF2 gene CSF3 CXCL1 CXCL10 CXCL2 CXCL8 FCER2 FPR1 ICAM1 IL10 IL10RA IL10RB IL12A IL12B IL18 IL1A IL1B IL1R1 IL1R2 IL1RN IL6 IL8 JAK1 LIF PTAFR PTGS2 STAT3 TIMP1 TNF TNFRSF1A TNFRSF1B TYK2
reactome_Interleukin-12 family signaling	ANXA2 ARF1 BOLA2 CA1 CANX CAPZA1 CDC42 CFL1 CNN2 CRLF1 EBI3 GSTA2 GSTO1 HNRNPA2B1 HNRNPDL HNRNPF HSP9 HSPA9 IFNG IL10 IL12A IL12B IL12RB1 IL12RB2 IL23A IL23R IL27 IL27RA IL6ST JAK1 JAK2 LCP1 LMNB1 MIF MSN MTAP P4HB PAK2 PDCD4 PITPNA PPIA PSME2 RALA RAP1B RPLP0 SERPINB2 SNRPA1 SOD1 SOD2 STAT1 STAT3 STAT4 TALDO1 TCP1 TYK2 VAMP7
reactome_Interleukin-12 signaling	ANXA2 ARF1 BOLA2 CA1 CAPZA1 CDC42 CFL1 CNN2 GSTA2 GSTO1 HNRNPA2B1 HNRNPDL HNRNPF HSP9 HSPA9 IFNG IL10 IL12A IL12B IL12RB1 IL12RB2 JAK1 JAK2 LCP1 LMNB1 MIF MSN MTAP P4HB PAK2 PDCD4 PITPNA PPIA PSME2 RALA RAP1B RPLP0 SERPINB2 SNRPA1 SOD1 SOD2 STAT4 TALDO1 TCP1 TYK2 VAMP7
reactome_Interleukin-15 signaling	GRB2 IL15 IL15RA IL2RB IL2RG JAK1 JAK3 SHC1 SOS1 SOS2 STAT3 STAT5A STAT5B
reactome_Interleukin-17 signaling	ATF2 BTRC CHUK CREB1 CUL1 DUSP3 DUSP4 DUSP6 DUSP7 ELK1 FBXW11 FOS IKBKB IKBKG IL17A IL17C IL17F IL17RA IL17RB IL17RC IL17RE IL25 IRAK1 IRAK2 JUN MAP2K1 MAP2K3 MAP2K4 MAP2K6 MAP2K7 MAP3K7 MAP3K8 MAPK1 MAPK10 MAPK11 MAPK14 MAPK3 MAPK7 MAPK8 MAPK9 MAPKAPK2 MAPKAPK3 MEF2A MEF2C NFKB1 NOD1 NOD2 PPP2CA PPP2CB PPP2R1A PPP2R1B PPP2R5D RIPK2 RPS27A RPS6KA1 RPS6KA2 RPS6KA3 RPS6KA5 SKP1 TAB1 TAB2 TAB3 TNIP2…
reactome_Interleukin-2 family signaling	CSF2RA CSF2RB GAB2 GRB2 HAVCR2 IL15 IL15RA IL2 IL21 IL21R IL2RA IL2RB IL2RG IL3 IL3RA IL5 IL5RA IL9 IL9R INPP5D INPPL1 JAK1 JAK2 JAK3 LCK LGALS9 PIK3CA PIK3CB PIK3CD PIK3R1 PIK3R2 PIK3R3 PTK2B PTPN6 SHC1 SOS1 SOS2 STAT1 STAT3 STAT4 STAT5A STAT5B SYK
reactome_Interleukin-2 signaling	IL2RA IL2RB IL2RG JAK1 JAK3 LCK PTK2B SHC1 STAT5A STAT5B SYK
reactome_Interleukin-20 family signaling	IFNL2 IFNL3 IFNLR1 IL10RB IL19 IL20 IL20RA IL20RB IL22 IL22RA1 IL22RA2 IL24 IL26 JAK1 JAK2 JAK3 PTPN11 SOCS3 STAT1 STAT2 STAT3 STAT4 STAT5A STAT5B TYK2
reactome_Interleukin-27 signaling	CRLF1 EBI3 IL27 IL27RA IL6ST JAK1 JAK2 STAT1 STAT3 TYK2
reactome_Interleukin-3, Interleukin-5 and GM-CSF signaling	CBL CRK CRKL CSF2 CSF2RA CSF2RB FYN GAB2 GRB2 HCK IL2 IL2RA IL2RB IL2RG IL3 IL3RA IL5 IL5RA INPP5D INPPL1 JAK1 JAK2 JAK3 LYN PIK3CA PIK3CB PIK3CD PIK3R1 PIK3R2 PIK3R3 PRKACA PTPN11 PTPN6 RAPGEF1 SHC1 SOS1 STAT5A STAT5B SYK TEC VAV1 YES1 YWHAZ
reactome_Interleukin-35 Signalling	EBI3 IL12A IL12RB2 IL27RA IL6ST JAK1 JAK2 STAT1 STAT3 STAT4 TYK2
reactome_Interleukin-37 signaling	IL18BP IL18R1 IL37 PTPN11 PTPN12 PTPN13 PTPN14 PTPN18 PTPN2 PTPN20 PTPN23 PTPN4 PTPN5 PTPN6 PTPN7 PTPN9 SIGIRR SMAD3 STAT3 TBK1
reactome_Interleukin-4 and Interleukin-13 signaling	ALOX15 ALOX5 ANXA1 BATF BCL2 BCL2L1 BCL6 BIRC5 CCL11 CCL2 CCL22 CCND1 CD36 CDKN1A CEBPD COL1A2 CXCL8 F13A1 FASLG FCER2 FGF2 FN1 FOS FOXO1 FOXO3 FSCN1 GATA3 HGF HIF1A HMOX1 HSP90AA1 HSP90B1 HSPA8 ICAM1 IGHE IGHG1 IGHG4 IL10 IL12A IL12B IL13 IL13RA1 IL13RA2 IL17A IL17F IL18 IL1A IL1B IL23A IL23R IL2RG IL4 IL4R IL6 IL6R IL8 IRF4 ITGAM ITGAX ITGB1 ITGB2 JAK1 JAK2 JAK3 JUNB LAMA5 LBP LCN2 LIF MAOA MCL…
reactome_Interleukin-6 family signaling	CLCF1 CNTF CNTFR CRLF1 CTF1 IL11 IL11RA IL31 IL31RA IL6 IL6R IL6ST JAK1 JAK2 LIF LIFR OSM OSMR PTPN11 SOCS3 STAT1 STAT3 TYK2
reactome_Interleukin-6 signaling	IL6 IL6R IL6ST JAK1 JAK2 PTPN11 SOCS3 STAT1 STAT3 TYK2
reactome_Interleukin-7 signaling	CISH CRLF2 HGF HIST1H3A HIST2H3A IL2RG IL7 IL7R IRS1 IRS2 JAK1 JAK3 PIK3R1 PIK3R2 PIK3R3 RAG1 RAG2 SMARCA4 SOCS1 SOCS2 STAT3 STAT5A STAT5B TSLP
reactome_Intra-Golgi and retrograde Golgi-to-ER traffic	ACTR1A AGPAT3 ALPP ARCN1 ARF1 ARF3 ARF4 ARF5 ARFGAP1 ARFGAP2 ARFGAP3 ARFIP2 ARFRP1 ARL1 BET1L BICD1 BICD2 BNIP1 CAPZA1 CAPZA2 CAPZA3 CAPZB CENPE COG1 COG2 COG3 COG4 COG5 COG6 COG7 COG8 COPA COPB1 COPB2 COPE COPG1 COPG2 COPZ1 COPZ2 CUX1 CYTH1 CYTH2 CYTH3 CYTH4 DCTN1 DCTN2 DCTN3 DCTN4 DCTN5 DCTN6 DYNC1H1 DYNC1I1 DYNC1I2 DYNC1LI1 DYNC1LI2 DYNLL1 DYNLL2 GALNT1 GALNT2 GBF1 GCC1 GCC2 GOLGA1 GOLGA4 GOLG…
reactome_Intra-Golgi traffic	ARF1 BET1L COG1 COG2 COG3 COG4 COG5 COG6 COG7 COG8 CUX1 CYTH1 CYTH2 CYTH3 CYTH4 GOLGA5 GOLIM4 GOSR1 GOSR2 MAN1A1 MAN1A2 MAN1C1 MAN2A1 MAN2A2 NAPA NAPB NAPG NSF RAB30 RAB33B RAB36 RAB39A RAB41 RGP1 RIC1 SNAP29 STX16 STX5 STX6 TRIP11 VPS45 VTI1A YKT6
reactome_Intraflagellar transport	DYNC2H1 DYNC2LI1 DYNLL1 DYNLL2 DYNLRB1 DYNLRB2 HSPB11 IFT122 IFT140 IFT172 IFT20 IFT22 IFT27 IFT43 IFT46 IFT52 IFT57 IFT74 IFT80 IFT81 IFT88 KIF17 KIF3A KIF3B KIF3C KIFAP3 TCTE3 TCTEX1D1 TCTEX1D2 TNPO1 TRAF3IP1 TRIP11 TTC21B TTC26 TTC30A TTC30B WDR19 WDR34 WDR35 WDR60
reactome_Intrinsic Pathway for Apoptosis	AKT2 AKT3 APAF1 APIP AVEN BAD BAK1 BAX BBC3 BCL2 BCL2L1 BCL2L11 BID BMF CARD8 CASP3 CASP7 CASP8 CASP9 CYCS DIABLO DYNLL1 DYNLL2 E2F1 GZMB MAPK1 MAPK3 MAPK8 NMT1 PMAIP1 PPP1R13B PPP3CC PPP3R1 SEPT4 SFN STAT3 TFDP1 TFDP2 TP53 TP53BP2 TP63 TP73 UACA XIAP YWHAB YWHAE YWHAG YWHAH YWHAQ YWHAZ
reactome_Intrinsic Pathway of Fibrin Clot Formation	C1QBP F10 F11 F12 F2 F8 F9 GP1BA GP1BB GP5 GP9 KLKB1 KNG1 PRCP PROC SERPINA5 SERPINC1 SERPIND1 SERPINE2 SERPING1 VWF
reactome_Inwardly rectifying K+ channels	ABCC9 GABBR1 GABBR2 GNB1 GNB2 GNB3 GNG10 GNG12 GNG2 GNG3 GNG4 GNG5 GNG7 GNG8 GNGT1 GNGT2 KCNJ1 KCNJ10 KCNJ11 KCNJ12 KCNJ14 KCNJ15 KCNJ16 KCNJ2 KCNJ3 KCNJ4 KCNJ5 KCNJ6 KCNJ8 KCNJ9
reactome_Ion channel transport	ANO10 ANO2 ANO3 ANO4 ANO5 ANO6 ANO7 ANO8 ANO9 ASIC1 ASIC2 ASIC3 ASIC4 ASIC5 ASPH ATP10A ATP10B ATP10D ATP11A ATP11B ATP11C ATP12A ATP13A1 ATP13A2 ATP13A4 ATP13A5 ATP1A1 ATP1A2 ATP1A3 ATP1A4 ATP1B1 ATP1B2 ATP1B3 ATP2A1 ATP2A2 ATP2A3 ATP2B1 ATP2B2 ATP2B3 ATP2B4 ATP2C1 ATP2C2 ATP4A ATP4B ATP6AP1 ATP6V0A1 ATP6V0A2 ATP6V0A4 ATP6V0B ATP6V0C ATP6V0D1 ATP6V0D2 ATP6V0E1 ATP6V0E2 ATP6V1A ATP6V1B1 ATP6V1B2 …
reactome_Ion homeostasis	AHCYL1 ASPH ATP1A1 ATP1A2 ATP1A3 ATP1A4 ATP1B1 ATP1B2 ATP1B3 ATP2A1 ATP2A2 ATP2A3 ATP2B1 ATP2B2 ATP2B3 ATP2B4 CALM1 CAMK2A CAMK2B CAMK2D CAMK2G CLIC2 DMPK FKBP1B FXYD1 FXYD2 FXYD3 FXYD4 FXYD6 FXYD7 ITPR1 ITPR2 ITPR3 KCNJ11 NOS1 ORAI1 ORAI2 PLN PRKACA RYR1 RYR2 RYR3 SLC8A1 SLC8A2 SLC8A3 SLN SRI STIM1 TNNI3 TRDN TRPC1
reactome_Ion transport by P-type ATPases	ATP10B ATP10D ATP11A ATP11B ATP11C ATP12A ATP13A1 ATP13A2 ATP13A4 ATP13A5 ATP1A1 ATP1A2 ATP1A3 ATP1A4 ATP1B1 ATP1B2 ATP1B3 ATP2A1 ATP2A2 ATP2A3 ATP2B1 ATP2B2 ATP2B3 ATP2B4 ATP2C1 ATP2C2 ATP4A ATP4B ATP7A ATP7B ATP8A1 ATP8A2 ATP8B1 ATP8B2 ATP8B3 ATP8B4 ATP9A ATP9B CALM1 CAMK2A CAMK2B CAMK2D CAMK2G CUTC FXYD1 FXYD2 FXYD3 FXYD4 FXYD6 FXYD7 PDZD11 PLN SLN SRI
reactome_Iron uptake and transport	ACO1 ALAD ATP6AP1 ATP6V0A1 ATP6V0A2 ATP6V0A4 ATP6V0B ATP6V0C ATP6V0D1 ATP6V0D2 ATP6V0E1 ATP6V0E2 ATP6V1A ATP6V1B1 ATP6V1B2 ATP6V1C1 ATP6V1C2 ATP6V1D ATP6V1E1 ATP6V1E2 ATP6V1F ATP6V1G1 ATP6V1G2 ATP6V1G3 ATP6V1H CAND1 CP CUL1 CYBRD1 FBXL5 FLVCR1 FTH1 FTL FTMT GLRX3 HEPH HFE HMOX1 HMOX2 IREB2 LCN2 MCOLN1 NEDD8 RPS27A SKP1 SLC11A2 SLC22A17 SLC40A1 SLC46A1 STEAP2 STEAP3 TCIRG1 TF TFR2 TFRC UBA52 UBB U…
reactome_JNK (c-Jun kinases) phosphorylation and activation mediated by activated human TAK1	IRAK1 IRAK2 MAP2K4 MAP2K7 MAP3K7 MAPK10 MAPK8 MAPK9 NOD1 NOD2 RIPK2 TAB1 TAB2 TAB3 TRAF6 UBE2N UBE2V1
reactome_Josephin domain DUBs	ATXN3L JOSD1 JOSD2 PARK2 RAD23A RAD23B RPS27A UBA52 UBB UBC VCP
reactome_KSRP (KHSRP) binds and destabilizes mRNA	DCP2 DIS3 EXOSC1 EXOSC2 EXOSC3 EXOSC4 EXOSC5 EXOSC6 EXOSC7 EXOSC8 EXOSC9 KHSRP MAPK11 MAPK14 PARN YWHAZ
reactome_Keratan sulfate biosynthesis	B3GNT2 B3GNT3 B3GNT4 B3GNT7 B4GALT1 B4GALT2 B4GALT3 B4GALT4 B4GALT5 B4GALT6 B4GAT1 CHST1 CHST2 CHST5 CHST6 FMOD KERA LUM OGN OMD PRELP SLC35D2 ST3GAL1 ST3GAL2 ST3GAL3 ST3GAL4 ST3GAL6
reactome_Keratan sulfate degradation	FMOD GLB1 GLB1L GNS HEXA HEXB KERA LUM OGN OMD PRELP
reactome_Keratan sulfate/keratin metabolism	B3GNT2 B3GNT3 B3GNT4 B3GNT7 B4GALT1 B4GALT2 B4GALT3 B4GALT4 B4GALT5 B4GALT6 B4GAT1 CHST1 CHST2 CHST5 CHST6 FMOD GLB1 GLB1L GNS HEXA HEXB KERA LUM OGN OMD PRELP SLC35D2 ST3GAL1 ST3GAL2 ST3GAL3 ST3GAL4 ST3GAL6
reactome_Keratinization	CAPNS1 CASP14 CDSN CELA2A CSTA DSC1 DSC2 DSC3 DSG1 DSG2 DSG3 DSG4 DSP EVPL FLG FURIN IVL JUP KAZN KLK12 KLK13 KLK14 KLK5 KLK8 KRT1 KRT10 KRT12 KRT13 KRT14 KRT15 KRT16 KRT17 KRT18 KRT19 KRT2 KRT20 KRT23 KRT24 KRT25 KRT26 KRT27 KRT28 KRT3 KRT31 KRT32 KRT33A KRT33B KRT34 KRT35 KRT36 KRT37 KRT38 KRT39 KRT4 KRT40 KRT5 KRT6A KRT6B KRT6C KRT7 KRT71 KRT72 KRT73 KRT74 KRT75 KRT76 KRT77 KRT78 KRT79 KRT8 KR…
reactome_Kinesins	KIF11 KIF12 KIF13B KIF15 KIF16B KIF18A KIF18B KIF19 KIF1A KIF1B KIF1C KIF20A KIF20B KIF21A KIF21B KIF22 KIF23 KIF25 KIF26A KIF26B KIF27 KIF28P KIF2A KIF2B KIF2C KIF3A KIF3B KIF3C KIF4A KIF4B KIF5A KIF5B KIF5C KIF6 KIF9 KIFAP3 KIFC1 KIFC2 KLC1 KLC2 KLC3 KLC4 RACGAP1
reactome_L13a-mediated translational silencing of Ceruloplasmin expression	EIF2S1 EIF2S2 EIF2S3 EIF3A EIF3B EIF3C EIF3D EIF3E EIF3F EIF3G EIF3H EIF3I EIF3J EIF3K EIF3L EIF3M EIF4A1 EIF4A2 EIF4B EIF4E EIF4G1 EIF4H FAU PABPC1 RPL10 RPL10A RPL10L RPL11 RPL12 RPL13 RPL13A RPL14 RPL15 RPL17 RPL18 RPL18A RPL19 RPL21 RPL22 RPL22L1 RPL23 RPL23A RPL24 RPL26 RPL26L1 RPL27 RPL27A RPL28 RPL29 RPL3 RPL30 RPL31 RPL32 RPL34 RPL35 RPL35A RPL36 RPL36A RPL36AL RPL37 RPL37A RPL38 RPL39 RP…
reactome_L1CAM interactions	ANK1 ANK2 ANK3 AP2A1 AP2A2 AP2B1 AP2M1 AP2S1 CD24 CHL1 CLTA CLTC CNTN1 CNTN2 CNTN6 CNTNAP1 CSNK2A1 CSNK2A2 CSNK2B DCX DLG1 DLG3 DLG4 DNM1 DNM2 DNM3 DPYSL2 EGFR EPHB2 EZR FGFR1 GAP43 HSPA8 ITGA1 ITGA10 ITGA2 ITGA2B ITGA5 ITGA9 ITGAV ITGB1 ITGB3 KCNQ2 KCNQ3 KIF4A KIF4B L1CAM LAMA1 LAMB1 LAMC1 LYPLA2 MAP2K1 MAP2K2 MAPK1 MAPK3 MSN NCAM1 NCAN NFASC NRCAM NRP1 NRP2 NUMB PAK1 RAC1 RANBP9 RDX RPS6KA1 RPS…
reactome_LDL clearance	AP2A2 AP2B1 AP2M1 AP2S1 APOB CES3 CLTA CLTC LDLR LDLRAP1 LIPA LSR NCEH1 NPC1 NPC2 PCSK9 SOAT1 SOAT2
reactome_LGI-ADAM interactions	ADAM22 ADAM23 CACNG2 CACNG3 CACNG4 CACNG8 DLG4 LGI1 LGI2 LGI3 LGI4 STX1A STX1B
reactome_Lagging Strand Synthesis	FEN1 LIG1 PCNA POLA1 POLA2 POLD1 POLD2 POLD3 POLD4 PRIM1 PRIM2 RFC1 RFC2 RFC3 RFC4 RFC5 RPA1 RPA2 RPA3
reactome_Laminin interactions	HSPG2 ITGA1 ITGA2 ITGA3 ITGA6 ITGA7 ITGAV ITGB1 ITGB4 LAMA1 LAMA2 LAMA3 LAMA4 LAMA5 LAMB1 LAMB2 LAMB3 LAMC1 LAMC2 LAMC3 NID1 NID2
reactome_Late Phase of HIV Life Cycle	CCNH CCNK CCNT1 CCNT2 CDK7 CDK9 CHMP2A CHMP2B CHMP3 CHMP4A CHMP4B CHMP4C CHMP5 CHMP6 CHMP7 CTDP1 ELL ELOA ELOA2 ELOA3 ELOA3B ELOA3D ELOB ELOC ERCC2 ERCC3 FURIN GTF2A1 GTF2A2 GTF2B GTF2E1 GTF2E2 GTF2F1 GTF2F2 GTF2H1 GTF2H2 GTF2H3 GTF2H4 GTF2H5 MNAT1 MVB12A MVB12B NCBP1 NCBP2 NDC1 NEDD4L NELFA NELFB NELFCD NELFE NMT1 NMT2 NUP107 NUP133 NUP153 NUP155 NUP160 NUP188 NUP205 NUP210 NUP214 NUP35 NUP37 NU…
reactome_Latent infection of Homo sapiens with Mycobacterium tuberculosis	MT2748 Rv1280c Rv1281c Rv1282c Rv1283c Rv2238c Rv2895c adhE2 ahpC ahpD bfr bfrB dlaT fgd1 ggtA glbN irtA irtB katG lpdC msrA secA1 secA2 secD secE secF secG secY sodB sodC tpx trx-2 trxA trxB
reactome_Leading Strand Synthesis	POLA1 POLA2 POLD1 POLD2 POLD3 POLD4 PRIM1 PRIM2 RFC1 RFC2 RFC3 RFC4 RFC5
reactome_Listeria monocytogenes entry into host cells	CBLL1 CDH1 CTNNB1 CTNND1 EPS15 GRB2 HGS MET RPS27A SH3GL1 SH3GL2 SH3GL3 SH3KBP1 SRC STAM STAM2 UBA52 UBB UBC inlA inlB
reactome_Long-term potentiation	CALM1 CAMK2A CAMK2B CAMK2D CAMK2G DLG1 DLG2 DLG3 DLG4 ERBB4 GRIA1 GRIA2 GRIN1 GRIN2A GRIN2B GRIN2C GRIN2D LRRC7 NEFL NRG1 NRGN SRC
reactome_Loss of Nlp from mitotic centrosomes	AKAP9 ALMS1 CCP110 CDK1 CDK5RAP2 CENPJ CEP131 CEP135 CEP152 CEP164 CEP192 CEP250 CEP290 CEP41 CEP57 CEP63 CEP70 CEP72 CEP76 CEP78 CETN2 CKAP5 CLASP1 CNTRL CSNK1D CSNK1E DCTN1 DCTN2 DCTN3 DYNC1H1 DYNC1I2 DYNLL1 FGFR1OP HAUS1 HAUS2 HAUS3 HAUS4 HAUS5 HAUS6 HAUS7 HAUS8 HSP90AA1 MAPRE1 NDE1 NEDD1 NEK2 NINL ODF2 OFD1 PAFAH1B1 PCM1 PCNT PLK1 PLK4 PPP2R1A PRKACA PRKAR2B SDCCAG8 SFI1 SSNA1 TUBA1A TUBA4A T…
reactome_Loss of function of MECP2 in Rett syndrome	CALM1 CAMK4 GPS2 HDAC1 HDAC3 MECP2 NCOR1 NCOR2 PRKACA SIN3A TBL1X TBL1XR1
reactome_Loss of proteins required for interphase microtubule organization from the centrosome	AKAP9 ALMS1 CCP110 CDK1 CDK5RAP2 CENPJ CEP131 CEP135 CEP152 CEP164 CEP192 CEP250 CEP290 CEP41 CEP57 CEP63 CEP70 CEP72 CEP76 CEP78 CETN2 CKAP5 CLASP1 CNTRL CSNK1D CSNK1E DCTN1 DCTN2 DCTN3 DYNC1H1 DYNC1I2 DYNLL1 FGFR1OP HAUS1 HAUS2 HAUS3 HAUS4 HAUS5 HAUS6 HAUS7 HAUS8 HSP90AA1 MAPRE1 NDE1 NEDD1 NEK2 NINL ODF2 OFD1 PAFAH1B1 PCM1 PCNT PLK1 PLK4 PPP2R1A PRKACA PRKAR2B SDCCAG8 SFI1 SSNA1 TUBA1A TUBA4A T…
reactome_Lysine catabolism	AASS ALDH7A1 CRYM DLD DLST GCDH HYKK OGDH PHYKPL PIPOX SLC25A21
reactome_Lysosome Vesicle Biogenesis	AP1G1 AP1G2 AP1M1 AP1M2 AP1S1 AP1S2 AP1S3 AP4B1 AP4E1 AP4M1 AP4S1 APP ARF1 ARRB1 BLOC1S1 CHMP2A CLTA CLTB CLTC CLVS1 CLVS2 CTSZ DNAJC6 DNASE2 DNM2 GNS HGS HSPA8 M6PR SH3GL2 TXNDC5 VAMP2 VAMP7 VAMP8
reactome_Lysosphingolipid and LPA receptors	LPAR2 LPAR3 LPAR5 PLPPR1 PLPPR2 PLPPR3 PLPPR4 PLPPR5 S1PR1 S1PR2 S1PR3 S1PR4 S1PR5
reactome_MAP kinase activation	ATF2 BTRC CHUK CREB1 CUL1 DUSP3 DUSP4 DUSP6 DUSP7 ELK1 FBXW11 FOS IKBKB IKBKG IRAK1 IRAK2 JUN MAP2K1 MAP2K3 MAP2K4 MAP2K6 MAP2K7 MAP3K7 MAP3K8 MAPK1 MAPK10 MAPK11 MAPK14 MAPK3 MAPK7 MAPK8 MAPK9 MAPKAPK2 MAPKAPK3 MEF2A MEF2C NFKB1 NOD1 NOD2 PPP2CA PPP2CB PPP2R1A PPP2R1B PPP2R5D RIPK2 RPS27A RPS6KA1 RPS6KA2 RPS6KA3 RPS6KA5 SKP1 TAB1 TAB2 TAB3 TNIP2 TRAF6 UBA52 UBB UBC UBE2N UBE2V1 VRK3
reactome_MAP2K and MAPK activation	ARAF ARRB1 ARRB2 BRAF CNKSR1 CNKSR2 CSK FGA FGB FGG FN1 HRAS IL17RD IQGAP1 ITGA2B ITGB3 KRAS KSR1 KSR2 LAMTOR2 LAMTOR3 MAP2K1 MAP2K2 MAPK1 MAPK3 MARK3 NRAS PEBP1 RAF1 RAP1A RAP1B SRC TLN1 VCL VWF WDR83 YWHAB
reactome_MAP3K8 (TPL2)-dependent MAPK1/3 activation	CHUK CUL1 FBXW11 IKBKB IKBKG MAP2K1 MAP2K4 MAP3K8 NFKB1 RPS27A SKP1 TNIP2 UBA52 UBB UBC
reactome_MAPK family signaling cascades	AGO1 AGO2 AGO3 AGO4 ANGPT1 APBB1IP ARAF AREG ARRB1 ARRB2 ARTN BRAF BRAP BTC CALM1 CAMK2A CAMK2B CAMK2D CAMK2G CCND3 CDC14A CDC14B CDC42 CDC42EP2 CDC42EP3 CDC42EP5 CDK1 CNKSR1 CNKSR2 CSF2 CSF2RA CSF2RB CSK CUL3 DAB2IP DLG1 DLG2 DLG3 DLG4 DNAJB1 DUSP1 DUSP10 DUSP16 DUSP2 DUSP4 DUSP5 DUSP6 DUSP7 DUSP8 DUSP9 EGF EGFR EPGN ERBB2 ERBB3 ERBB4 EREG ETV4 FGA FGB FGF1 FGF10 FGF16 FGF17 FGF18 FGF19 FGF2 FGF…
reactome_MAPK targets/ Nuclear events mediated by MAP kinases	ATF2 CREB1 DUSP3 DUSP4 DUSP6 DUSP7 ELK1 FOS JUN MAPK1 MAPK10 MAPK11 MAPK14 MAPK3 MAPK7 MAPK8 MAPK9 MAPKAPK2 MEF2A MEF2C PPP2CA PPP2CB PPP2R1A PPP2R1B PPP2R5D RPS6KA1 RPS6KA2 RPS6KA3 RPS6KA5 VRK3
reactome_MAPK1/MAPK3 signaling	ANGPT1 APBB1IP ARAF AREG ARRB1 ARRB2 ARTN BRAF BRAP BTC CALM1 CAMK2A CAMK2B CAMK2D CAMK2G CDK1 CNKSR1 CNKSR2 CSF2 CSF2RA CSF2RB CSK CUL3 DAB2IP DLG1 DLG2 DLG3 DLG4 DUSP1 DUSP10 DUSP16 DUSP2 DUSP4 DUSP5 DUSP6 DUSP7 DUSP8 DUSP9 EGF EGFR EPGN ERBB2 ERBB3 ERBB4 EREG FGA FGB FGF1 FGF10 FGF16 FGF17 FGF18 FGF19 FGF2 FGF20 FGF22 FGF23 FGF3 FGF4 FGF5 FGF6 FGF7 FGF8 FGF9 FGFR1 FGFR2 FGFR3 FGFR4 FGG FLT3 FL…
reactome_MAPK6/MAPK4 signaling	AGO2 AGO3 AGO4 CCND3 CDC14A CDC14B CDC42 CDC42EP2 CDC42EP3 CDC42EP5 CDK1 DNAJB1 ETV4 FOXO1 FOXO3 HSPB1 IGF2BP1 JUN KALRN MAPK4 MAPK6 MAPK6 gene MAPKAPK5 MIR34B MIR34C MMP10 MMP2 MOV10 MYC NCOA3 PAK1 PAK2 PAK3 PRKACA PRKACB PRKACG PSMA1 PSMA2 PSMA3 PSMA4 PSMA5 PSMA6 PSMA7 PSMA8 PSMB1 PSMB10 PSMB11 PSMB2 PSMB3 PSMB4 PSMB5 PSMB6 PSMB7 PSMB8 PSMB9 PSMC1 PSMC2 PSMC3 PSMC4 PSMC5 PSMC6 PSMD1 PSMD10 PSMD…
reactome_MECP2 regulates neuronal receptors and channels	FKBP5 GPRIN1 GRIA2 GRIN2A GRIN2B HDAC1 HDAC2 MECP2 MET NOTCH1 OPRK1 OPRM1 PTPN1 PTPN4 SIN3A SLC2A3 TRPC3
reactome_MET activates PTK2 signaling	ITGA2 ITGA3 ITGB1 LAMA1 LAMA2 LAMA3 LAMA4 LAMA5 LAMB1 LAMB2 LAMB3 LAMC1 LAMC2 LAMC3 MET PTK2 SRC
reactome_MET activates RAP1 and RAC1	CRKL DOCK7 GAB1 GRB2 HGF MET RAC1 RAP1A RAP1B RAPGEF1
reactome_MET activates RAS signaling	HGF HRAS KRAS MET MUC20 NRAS RANBP10 RANBP9 SHC1 SOS1
reactome_MET promotes cell motility	CRKL DOCK7 GAB1 GRB2 HGF ITGA2 ITGA3 ITGB1 LAMA1 LAMA2 LAMA3 LAMA4 LAMA5 LAMB1 LAMB2 LAMB3 LAMC1 LAMC2 LAMC3 MET PTK2 RAC1 RAP1A RAP1B RAPGEF1 SRC TNS3 TNS4
reactome_MHC class II antigen presentation	ACTR1A ACTR1B AP1B1 AP1G1 AP1M1 AP1M2 AP1S1 AP1S2 AP1S3 AP2A1 AP2A2 AP2B1 AP2M1 AP2S1 ARF1 CANX CAPZA1 CAPZA2 CAPZA3 CAPZB CD74 CENPE CLTA CLTC CTSA CTSB CTSC CTSD CTSE CTSF CTSH CTSK CTSL CTSO CTSS CTSV DCTN1 DCTN2 DCTN3 DCTN4 DCTN5 DCTN6 DNM1 DNM2 DNM3 DYNC1H1 DYNC1I1 DYNC1I2 DYNC1LI1 DYNC1LI2 DYNLL1 DYNLL2 HLA-DMA HLA-DMB HLA-DOA HLA-DOB HLA-DPA1 HLA-DPB1 HLA-DQA1 HLA-DQA2 HLA-DQB1 HLA-DQB2 HL…
reactome_Macroautophagy	ATG10 ATG101 ATG12 ATG13 ATG14 ATG16L1 ATG3 ATG4A ATG4B ATG4C ATG4D ATG5 ATG7 ATG9A ATG9B BECN1 CHMP2A CHMP2B CHMP3 CHMP4A CHMP4B CHMP4C CHMP6 CHMP7 DYNLL1 DYNLL2 GABARAP GABARAPL1 GABARAPL2 GABARAPL3 LAMTOR1 LAMTOR2 LAMTOR3 LAMTOR4 LAMTOR5 MAP1LC3A MAP1LC3B MAP1LC3C MLST8 MTMR14 MTMR3 MTOR PIK3C3 PIK3R4 PRKAA1 PRKAA2 PRKAB1 PRKAB2 PRKAG1 PRKAG2 PRKAG3 RB1CC1 RHEB RPTOR RRAGA RRAGB RRAGC RRAGD SL…
reactome_Major pathway of rRNA processing in the nucleolus and cytosol	BOP1 BYSL C1D CSNK1D CSNK1E DCAF13 DDX21 DDX47 DDX49 DDX52 DHX37 DIEXF DIS3 EBNA1BP2 EMG1 ERI1 EXOSC1 EXOSC10 EXOSC2 EXOSC3 EXOSC4 EXOSC5 EXOSC6 EXOSC7 EXOSC8 EXOSC9 FAU FBL FCF1 FTSJ3 GNL3 HEATR1 IMP3 IMP4 ISG20L2 KRR1 LAS1L LTV1 MPHOSPH10 MPHOSPH6 MTREX NCL NIP7 NOB1 NOC4L NOL11 NOL12 NOL6 NOL9 NOP14 NOP56 NOP58 PDCD11 PELP1 PES1 PNO1 PWP2 RBM28 RCL1 RIOK1 RIOK2 RIOK3 RNA45S5 RPL10 RPL10A RPL10…
reactome_Meiosis	ATM ATR BLM BRCA1 BRCA2 CDK2 CDK4 DIDO1 DMC1 FKBP6 H2AFB1 H2AFJ H2AFV H2AFX H2AFZ H2BFS H3F3A HIST1H2AB HIST1H2AC HIST1H2AD HIST1H2AJ HIST1H2BA HIST1H2BB HIST1H2BC HIST1H2BD HIST1H2BH HIST1H2BJ HIST1H2BK HIST1H2BL HIST1H2BM HIST1H2BN HIST1H2BO HIST1H3A HIST1H4A HIST2H2AA3 HIST2H2AC HIST2H2BE HIST2H3A HIST3H2BB HIST3H3 HSPA2 LMNA LMNB1 MLH1 MLH3 MND1 MRE11 MSH4 MSH5 NBN POT1 PRDM9 PSMC3IP RAD21 RA…
reactome_Meiotic recombination	BLM BRCA1 BRCA2 CDK2 CDK4 DMC1 H2AFB1 H2AFJ H2AFV H2AFX H2AFZ H2BFS H3F3A HIST1H2AB HIST1H2AC HIST1H2AD HIST1H2AJ HIST1H2BA HIST1H2BB HIST1H2BC HIST1H2BD HIST1H2BH HIST1H2BJ HIST1H2BK HIST1H2BL HIST1H2BM HIST1H2BN HIST1H2BO HIST1H3A HIST1H4A HIST2H2AA3 HIST2H2AC HIST2H2BE HIST2H3A HIST3H2BB HIST3H3 MLH1 MLH3 MND1 MRE11 MSH4 MSH5 NBN PRDM9 PSMC3IP RAD50 RAD51 RAD51C RBBP8 RPA1 RPA2 RPA3 SPO11 TEX1…
reactome_Meiotic synapsis	ATR BRCA1 DIDO1 FKBP6 H2AFB1 H2AFJ H2AFV H2AFX H2AFZ H2BFS HIST1H2AB HIST1H2AC HIST1H2AD HIST1H2AJ HIST1H2BA HIST1H2BB HIST1H2BC HIST1H2BD HIST1H2BH HIST1H2BJ HIST1H2BK HIST1H2BL HIST1H2BM HIST1H2BN HIST1H2BO HIST1H4A HIST2H2AA3 HIST2H2AC HIST2H2BE HIST3H2BB HIST3H3 HSPA2 LMNA LMNB1 POT1 RAD21 REC8 SMC1A SMC1B SMC3 STAG1 STAG2 STAG3 SUN1 SUN2 SYCE1 SYCE2 SYCE3 SYCP1 SYCP2 SYCP3 SYNE1 SYNE2 TERF1 …
reactome_Membrane binding and targetting of GAG proteins	MVB12B NMT2 RPS27A TSG101 UBA52 UBAP1 UBB UBC VPS28 VPS37A VPS37B VPS37C VPS37D gag
reactome_Metabolism of Angiotensinogen to Angiotensins	ACE2 AGT ANPEP AOPEP ATP6AP2 CES1 CMA1 CPA3 CPB1 CPB2 CTSD CTSG CTSZ ENPEP GZMH MME REN
reactome_Metabolism of carbohydrates	ABCC5 ACAN ADPGK AGL AGRN AKR1A1 AKR1B1 ALDH1A1 ALDOA ALDOB ALDOC ARSB B3GALT6 B3GAT1 B3GAT2 B3GAT3 B3GNT2 B3GNT3 B3GNT4 B3GNT7 B4GALT1 B4GALT2 B4GALT3 B4GALT4 B4GALT5 B4GALT6 B4GALT7 B4GAT1 BCAN BGN BPGM CALM1 CD44 CEMIP CHP1 CHPF CHPF2 CHST1 CHST11 CHST12 CHST13 CHST14 CHST15 CHST2 CHST3 CHST5 CHST6 CHST7 CHST9 CHSY1 CHSY3 CRYL1 CSGALNACT1 CSGALNACT2 CSPG4 CSPG5 DCN DCXR DERA DSE DSEL ENO1 ENO2…
reactome_Metabolism of cofactors	CALM1 COQ2 COQ3 COQ5 COQ6 COQ7 COQ9 DHFR GCH1 GCHFR HSP90AA1 IDH1 NOS3 PDSS1 PDSS2 PRKG2 PTS SPR
reactome_Metabolism of fat-soluble vitamins	AKR1B10 AKR1C1 AKR1C3 AKR1C4 APOA1 APOA2 APOA4 APOB APOC2 APOC3 APOE APOM BCO1 BCO2 CLPS GPC1 GPC2 GPC3 GPC4 GPC5 GPC6 GPIHBP1 HSPG2 LDLR LPL LRAT LRP1 LRP10 LRP12 LRP2 LRP8 PLB1 PNLIP RBP1 RBP2 RBP4 RDH11 RETSAT SDC1 SDC2 SDC3 SDC4 TTPA TTR UBIAD1 VKORC1 VKORC1L1
reactome_Metabolism of folate and pterines	ALDH1L2 DHFR DHFR2 FOLR2 FPGS MTHFD1 MTHFD1L MTHFD2 MTHFD2L MTHFR MTHFS SHMT1 SHMT2 SLC19A1 SLC25A32 SLC46A1
reactome_Metabolism of nitric oxide	CALM1 CAV1 CYGB DDAH1 DDAH2 DNM2 HSP90AA1 LYPLA1 NOS3 NOSIP NOSTRIN SPR WASL ZDHHC21
reactome_Metabolism of non-coding RNA	CLNS1A DDX20 GEMIN2 GEMIN4 GEMIN5 GEMIN6 GEMIN7 GEMIN8 NCBP1 NCBP2 NDC1 NUP107 NUP133 NUP153 NUP155 NUP160 NUP188 NUP205 NUP210 NUP214 NUP35 NUP37 NUP43 NUP50 NUP54 NUP58 NUP62 NUP85 NUP88 NUP93 NUP98 NUPL2 PHAX POM121 POM121C PRMT5 RAE1 RANBP2 SEC13 SEH1L SMN1 SNRPB SNRPD1 SNRPD2 SNRPD3 SNRPE SNRPF SNRPG SNUPN TGS1 TPR WDR77
reactome_Metabolism of nucleotides	ADAL ADK ADPRM ADSL ADSS ADSSL1 AGXT2 AK1 AK2 AK4 AK5 AK6 AK7 AK8 AK9 AMPD1 AMPD2 AMPD3 APRT ATIC CAD CDA CMPK1 CTPS1 CTPS2 DCK DCTD DCTPP1 DGUOK DHODH DNPH1 DPYD DPYS DTYMK DUT ENTPD1 ENTPD2 ENTPD3 ENTPD4 ENTPD5 ENTPD6 ENTPD7 ENTPD8 GART GDA GLRX GMPR GMPR2 GMPS GPX1 GSR GUK1 HPRT1 IMPDH1 IMPDH2 ITPA LHPP NME1 NME2 NME2P1 NME3 NME4 NT5C NT5C1A NT5C1B NT5C2 NT5C3A NT5E NT5M NUDT1 NUDT13 NUDT15 NU…
reactome_Metabolism of polyamines	AGMAT AMD1 APIP ARG1 ARG2 ASL ASS1 AZIN1 AZIN2 CKB CKM CKMT1A CKMT2 CPS1 ENOPH1 GAMT GATM GOT1 MRI1 MTAP NAGS NMRAL1 NQO1 OAZ1 OAZ2 OAZ3 ODC1 OTC PAOX PSMA1 PSMA2 PSMA3 PSMA4 PSMA5 PSMA6 PSMA7 PSMA8 PSMB1 PSMB10 PSMB11 PSMB2 PSMB3 PSMB4 PSMB5 PSMB6 PSMB7 PSMB8 PSMB9 PSMC1 PSMC2 PSMC3 PSMC4 PSMC5 PSMC6 PSMD1 PSMD10 PSMD11 PSMD12 PSMD13 PSMD14 PSMD2 PSMD3 PSMD4 PSMD5 PSMD6 PSMD7 PSMD8 PSMD9 PSME1 P…
reactome_Metabolism of porphyrins	ALAS1 ALAS2 BLVRA BLVRB COX10 COX15 CPOX FECH HMBS HMOX1 HMOX2 PPOX UGT1A1 UGT1A4 UROD UROS
reactome_Metabolism of steroid hormones	AKR1B15 CGA CYP11A1 CYP11B1 CYP11B2 CYP17A1 CYP19A1 CYP21A2 FDX1 FDX2 FDXR HSD11B1 HSD11B2 HSD17B1 HSD17B11 HSD17B12 HSD17B14 HSD17B2 HSD17B3 HSD3B1 HSD3B2 LHB POMC SRD5A1 SRD5A2 SRD5A3 STAR STARD3 STARD3NL STARD4 STARD6 TSPO TSPOAP1
reactome_Metabolism of steroids	ABCC3 ACACA ACACB ACAT2 ACOT8 ACOX2 AKR1B1 AKR1B15 AKR1C1 AKR1C2 AKR1C3 AKR1C4 AKR1D1 ALB AMACR ARV1 BAAT CARM1 CGA CH25H CHD9 CREBBP CUBN CYP11A1 CYP11B1 CYP11B2 CYP17A1 CYP19A1 CYP21A2 CYP24A1 CYP27A1 CYP27B1 CYP2R1 CYP39A1 CYP46A1 CYP51A1 CYP7A1 CYP7B1 CYP8B1 DHCR24 DHCR7 EBP ELOVL6 FABP6 FASN FDFT1 FDPS FDX1 FDX2 FDXR GC GGPS1 GPAM HELZ2 HMGCR HMGCS1 HSD11B1 HSD11B2 HSD17B1 HSD17B11 HSD17B12 …
reactome_Metabolism of vitamins and cofactors	ABCC1 ABCD4 ACACA ACACB ACP5 AGRN AKR1B10 AKR1C1 AKR1C3 AKR1C4 AKT1 ALDH1L1 ALDH1L2 AMN AOX1 APOA1 APOA2 APOA4 APOB APOC2 APOC3 APOE APOM BCO1 BCO2 BST1 BTD CALM1 CD320 CD38 CLPS COASY COQ2 COQ3 COQ5 COQ6 COQ7 COQ9 CTRB1 CTRB2 CTRC CUBN CYB5A CYB5R3 CYP8B1 DHFR DHFR2 ENPP1 ENPP2 ENPP3 FASN FLAD1 FOLR2 FPGS GCH1 GCHFR GIF GPC1 GPC2 GPC3 GPC4 GPC5 GPC6 GPHN GPIHBP1 GSTO1 GSTO2 HLCS HSP90AA1 HSPG2 I…
reactome_Metabolism of water-soluble vitamins and cofactors	ABCC1 ABCD4 ACACA ACACB ACP5 ALDH1L1 ALDH1L2 AMN AOX1 BST1 BTD CD320 CD38 COASY CTRB1 CTRB2 CTRC CUBN CYB5A CYB5R3 CYP8B1 DHFR DHFR2 ENPP1 ENPP2 ENPP3 FASN FLAD1 FOLR2 FPGS GIF GPHN GSTO1 GSTO2 HLCS LMBRD1 MCCC1 MCCC2 MMAA MMAB MMACHC MMADHC MOCOS MOCS1 MOCS2 MOCS3 MTHFD1 MTHFD1L MTHFD2 MTHFD2L MTHFR MTHFS MTR MTRR MUT NADK NADK2 NADSYN1 NAMPT NAPRT NAXD NAXE NFS1 NMNAT1 NMNAT2 NMNAT3 NMRK1 NMRK2…
reactome_Metal ion SLC transporters	HEPH SLC11A1 SLC11A2 SLC30A1 SLC30A10 SLC30A2 SLC30A3 SLC30A5 SLC30A6 SLC30A7 SLC30A8 SLC31A1 SLC39A1 SLC39A10 SLC39A14 SLC39A2 SLC39A3 SLC39A4 SLC39A5 SLC39A6 SLC39A7 SLC39A8 SLC40A1 SLC41A1 SLC41A2
reactome_Metalloprotease DUBs	BARD1 BRCA1 BRCC3 BRE EP300 FAM175A FAM175B HIST1H2AA HIST1H2AB HIST1H2AC HIST1H2AD HIST1H2AG HIST1H2AH HIST1H2AJ HIST2H2AA3 HIST2H2AB HIST2H2AC HIST3H2A KAT2B MYSM1 NLRP3 PSMD14 RPS27A STAM STAMBP STAMBPL1 UBA52 UBB UBC UIMC1
reactome_Metallothioneins bind metals	MT1B MT1E MT1F MT1G MT1H MT1M MT1X MT2A MT3 MT4
reactome_Methylation	AS3MT COMT CYP1A2 GSTO1 MAT1A MAT2A MAT2B MTR MTRR N6AMT1 NNMT TPMT TRMT112
reactome_MicroRNA (miRNA) biogenesis	AGO2 AGO3 AGO4 BCDIN3D DGCR8 DICER1 DROSHA MIR145 MIR23B POLR2A POLR2B POLR2C POLR2D POLR2E POLR2F POLR2G POLR2H POLR2I POLR2J POLR2K POLR2L PRKRA RAN TARBP2 XPO5
reactome_Miscellaneous substrates	CYP2S1 CYP2U1 CYP2W1 CYP3A43 CYP4A11 CYP4A22 CYP4B1 CYP4F11 CYP4F2 CYP4F22 CYP4F3
reactome_Miscellaneous transport and binding events	ADD2 ADD3 ANKH AZGP1 CTNS DMTN LRRC8A LRRC8B LRRC8C LRRC8D LRRC8E MAGT1 MMGT1 MRS2 NIPA1 NIPA2 NIPAL1 NIPAL2 NIPAL3 NIPAL4 PIP PQLC2 TUSC3
reactome_Mismatch Repair	LIG1 MLH1 MSH2 MSH3 MSH6 PCNA PMS2 POLD1 POLD2 POLD3 POLD4 RPA1 RPA2 RPA3
reactome_Mismatch repair (MMR) directed by MSH2:MSH3 (MutSbeta)	LIG1 MLH1 MSH2 MSH3 PCNA PMS2 POLD1 POLD2 POLD3 POLD4 RPA1 RPA2 RPA3
reactome_Mismatch repair (MMR) directed by MSH2:MSH6 (MutSalpha)	LIG1 MLH1 MSH2 MSH6 PCNA PMS2 POLD1 POLD2 POLD3 POLD4 RPA1 RPA2 RPA3
reactome_Misspliced GSK3beta mutants stabilize beta-catenin	APC AXIN1 CSNK1A1 CTNNB1 GSK3B PPP2CA PPP2CB PPP2R1A PPP2R1B PPP2R5A PPP2R5B PPP2R5C PPP2R5D PPP2R5E
reactome_Mitochondrial Fatty Acid Beta-Oxidation	ACAD10 ACAD11 ACADL ACADM ACADS ACADVL ACBD6 ACBD7 ACOT1 ACOT11 ACOT12 ACOT13 ACOT2 ACOT7 ACOT7L ACOT9 ACSF2 ACSM3 ACSM6 DBI DECR1 ECHS1 ECI1 HADH HADHA HADHB MCAT MCEE MECR MMAA MUT NDUFAB1 PCCA PCCB PCTP THEM4 THEM5
reactome_Mitochondrial biogenesis	ALAS1 APOO APOOL ATF2 ATP5B ATP5F1A ATP5F1B ATP5F1C ATP5F1D ATP5F1E ATP5MC1 ATP5MC2 ATP5MC3 ATP5ME ATP5MF ATP5MG ATP5PB ATP5PD ATP5PF ATP5PO ATP5S CALM1 CAMK4 CARM1 CHCHD3 CHCHD6 CHD9 CREB1 CREBBP CRTC1 CRTC2 CRTC3 CYCS DNAJC11 ESRRA GABPA GABPB1 GLUD1 GLUD2 HCFC1 HDAC3 HELZ2 HSPA9 IDH2 IMMT MAPK11 MAPK12 MAPK14 MED1 MEF2C MEF2D MIC13 MINOS1 MT-ATP6 MT-ATP8 MTERF MTERF1 MTX1 MTX2 NCOA1 NCOA2 NCOA…
reactome_Mitochondrial calcium ion transport	AKAP1 C2orf47 LETM1 MCU MCUB MICU1 MICU2 MICU3 PARL PHB PHB2 PMPCA PMPCB SLC8A3 SLC8B1 SMDT1 SPG7 STOML2 VDAC1 VDAC2 VDAC3 YME1L1
reactome_Mitochondrial iron-sulfur cluster biogenesis	FDX2 FDXR FXN GLRX5 HSCB ISCA1 ISCA2 ISCU LYRM4 NFS1 SLC25A28 SLC25A37
reactome_Mitochondrial protein import	ATP5F1A ATP5F1B ATP5MC1 BCS1L CHCHD10 CHCHD2 CHCHD3 CHCHD4 CHCHD5 CHCHD7 CMC2 CMC4 COA4 COA6 COQ2 COX17 COX19 CS CYC1 DNAJC19 FXN GFER GRPEL1 GRPEL2 HSCB HSPA9 HSPD1 IDH3G LDHD MTX1 MTX2 NDUFB8 OTC PAM16 PITRM1 PMPCA PMPCB SAMM50 SLC25A12 SLC25A13 SLC25A4 SLC25A6 TAZ TIMM10 TIMM10B TIMM13 TIMM17A TIMM17B TIMM21 TIMM22 TIMM23 TIMM44 TIMM50 TIMM8A TIMM8B TIMM9 TOMM20 TOMM22 TOMM40 TOMM5 TOMM6 TOMM7…
reactome_Mitochondrial tRNA aminoacylation	CARS2 DARS2 EARS2 FARS2 GARS HARS2 IARS2 KARS LARS2 MARS2 NARS2 PARS2 PPA2 QARS RARS2 SARS2 TARS2 VARS2 WARS2 YARS2
reactome_Mitochondrial translation	CHCHD1 DAP3 ERAL1 GADD45GIP1 GFM1 GFM2 MRPL1 MRPL10 MRPL11 MRPL12 MRPL13 MRPL14 MRPL15 MRPL16 MRPL17 MRPL18 MRPL19 MRPL2 MRPL20 MRPL21 MRPL22 MRPL23 MRPL24 MRPL27 MRPL28 MRPL3 MRPL30 MRPL32 MRPL33 MRPL34 MRPL35 MRPL36 MRPL37 MRPL38 MRPL39 MRPL4 MRPL40 MRPL41 MRPL42 MRPL43 MRPL44 MRPL45 MRPL46 MRPL47 MRPL48 MRPL49 MRPL50 MRPL51 MRPL52 MRPL53 MRPL54 MRPL55 MRPL57 MRPL58 MRPL9 MRPS10 MRPS11 MRPS12 M…
reactome_Mitochondrial translation elongation	CHCHD1 DAP3 ERAL1 GADD45GIP1 GFM1 MRPL1 MRPL10 MRPL11 MRPL12 MRPL13 MRPL14 MRPL15 MRPL16 MRPL17 MRPL18 MRPL19 MRPL2 MRPL20 MRPL21 MRPL22 MRPL23 MRPL24 MRPL27 MRPL28 MRPL3 MRPL30 MRPL32 MRPL33 MRPL34 MRPL35 MRPL36 MRPL37 MRPL38 MRPL39 MRPL4 MRPL40 MRPL41 MRPL42 MRPL43 MRPL44 MRPL45 MRPL46 MRPL47 MRPL48 MRPL49 MRPL50 MRPL51 MRPL52 MRPL53 MRPL54 MRPL55 MRPL57 MRPL58 MRPL9 MRPS10 MRPS11 MRPS12 MRPS14…
reactome_Mitochondrial translation initiation	CHCHD1 DAP3 ERAL1 GADD45GIP1 MRPL1 MRPL10 MRPL11 MRPL12 MRPL13 MRPL14 MRPL15 MRPL16 MRPL17 MRPL18 MRPL19 MRPL2 MRPL20 MRPL21 MRPL22 MRPL23 MRPL24 MRPL27 MRPL28 MRPL3 MRPL30 MRPL32 MRPL33 MRPL34 MRPL35 MRPL36 MRPL37 MRPL38 MRPL39 MRPL4 MRPL40 MRPL41 MRPL42 MRPL43 MRPL44 MRPL45 MRPL46 MRPL47 MRPL48 MRPL49 MRPL50 MRPL51 MRPL52 MRPL53 MRPL54 MRPL55 MRPL57 MRPL58 MRPL9 MRPS10 MRPS11 MRPS12 MRPS14 MRPS…
reactome_Mitochondrial translation termination	CHCHD1 DAP3 ERAL1 GADD45GIP1 GFM2 MRPL1 MRPL10 MRPL11 MRPL12 MRPL13 MRPL14 MRPL15 MRPL16 MRPL17 MRPL18 MRPL19 MRPL2 MRPL20 MRPL21 MRPL22 MRPL23 MRPL24 MRPL27 MRPL28 MRPL3 MRPL30 MRPL32 MRPL33 MRPL34 MRPL35 MRPL36 MRPL37 MRPL38 MRPL39 MRPL4 MRPL40 MRPL41 MRPL42 MRPL43 MRPL44 MRPL45 MRPL46 MRPL47 MRPL48 MRPL49 MRPL50 MRPL51 MRPL52 MRPL53 MRPL54 MRPL55 MRPL57 MRPL58 MRPL9 MRPS10 MRPS11 MRPS12 MRPS14…
reactome_Mitophagy	ATG5 CSNK2A1 CSNK2A2 CSNK2B FUNDC1 MAP1LC3A MAP1LC3B MFN1 MFN2 MTERF3 PARK2 PGAM5 PINK1 RPS27A SQSTM1 SRC TOMM20 TOMM22 TOMM40 TOMM5 TOMM6 TOMM7 TOMM70 UBA52 UBB UBC ULK1 VDAC1
reactome_Mitotic Anaphase	ANAPC1 ANAPC10 ANAPC11 ANAPC15 ANAPC16 ANAPC2 ANAPC4 ANAPC5 ANAPC7 ANKLE2 APITD1 AURKB B9D2 BANF1 BIRC5 BUB1 BUB1B BUB3 CDC16 CDC20 CDC23 CDC26 CDC27 CDCA5 CDCA8 CENPA CENPC CENPE CENPF CENPH CENPI CENPK CENPL CENPM CENPN CENPO CENPP CENPQ CENPT CENPU CKAP5 CLASP1 CLASP2 CLIP1 DSN1 DYNC1H1 DYNC1I1 DYNC1I2 DYNC1LI1 DYNC1LI2 DYNLL1 DYNLL2 EMD ERCC6L ESPL1 HDAC8 INCENP ITGB3BP KIF18A KIF2A KIF2B KIF…
reactome_Mitotic G1-G1/S phases	AKT1 AKT2 AKT3 CABLES1 CCNA1 CCNA2 CCNB1 CCND1 CCND2 CCND3 CCNE1 CCNE2 CCNH CDC25A CDC45 CDC6 CDC7 CDK1 CDK2 CDK4 CDK6 CDK7 CDKN1A CDKN1B CDKN1C CDKN2A CDKN2B CDKN2C CDKN2D CDT1 CKS1B CUL1 DBF4 DHFR DYRK1A E2F1 E2F2 E2F3 E2F4 E2F5 E2F6 FBXO5 GMNN HDAC1 JAK2 LIN37 LIN52 LIN54 LIN9 LYN MAX MCM10 MCM2 MCM3 MCM4 MCM5 MCM6 MCM7 MCM8 MNAT1 MYBL2 MYC ORC1 ORC2 ORC3 ORC4 ORC5 ORC6 PCNA POLA1 POLA2 POLE P…
reactome_Mitotic G2-G2/M phases	AJUBA AKAP9 ALMS1 AURKA BORA BTRC CCNA1 CCNA2 CCNB1 CCNB2 CCNH CCP110 CDC25A CDC25B CDC25C CDK1 CDK11A CDK11B CDK2 CDK5RAP2 CDK7 CDKN1A CENPF CENPJ CEP131 CEP135 CEP152 CEP164 CEP192 CEP250 CEP290 CEP41 CEP57 CEP63 CEP70 CEP72 CEP76 CEP78 CETN2 CKAP5 CLASP1 CNTRL CSNK1D CSNK1E CUL1 DCTN1 DCTN2 DCTN3 DYNC1H1 DYNC1I2 DYNLL1 E2F1 E2F3 EP300 FBXL18 FBXL7 FBXW11 FGFR1OP FKBPL FOXM1 GTSE1 HAUS1 HAUS2 H…
reactome_Mitotic Metaphase and Anaphase	ANAPC1 ANAPC10 ANAPC11 ANAPC15 ANAPC16 ANAPC2 ANAPC4 ANAPC5 ANAPC7 ANKLE2 APITD1 AURKB B9D2 BANF1 BIRC5 BUB1 BUB1B BUB3 CDC16 CDC20 CDC23 CDC26 CDC27 CDCA5 CDCA8 CENPA CENPC CENPE CENPF CENPH CENPI CENPK CENPL CENPM CENPN CENPO CENPP CENPQ CENPT CENPU CKAP5 CLASP1 CLASP2 CLIP1 DSN1 DYNC1H1 DYNC1I1 DYNC1I2 DYNC1LI1 DYNC1LI2 DYNLL1 DYNLL2 EMD ERCC6L ESPL1 FBXO5 HDAC8 INCENP ITGB3BP KIF18A KIF2A KIF…
reactome_Mitotic Prometaphase	AHCTF1 AKAP9 ALMS1 APITD1 AURKB B9D2 BIRC5 BUB1 BUB1B BUB3 CCNB1 CCNB2 CCP110 CDC20 CDCA5 CDCA8 CDK1 CDK5RAP2 CENPA CENPC CENPE CENPF CENPH CENPI CENPJ CENPK CENPL CENPM CENPN CENPO CENPP CENPQ CENPT CENPU CEP131 CEP135 CEP152 CEP164 CEP192 CEP250 CEP290 CEP41 CEP57 CEP63 CEP70 CEP72 CEP76 CEP78 CETN2 CKAP5 CLASP1 CLASP2 CLIP1 CNTRL CSNK1D CSNK1E CSNK2A1 CSNK2A2 CSNK2B DCTN1 DCTN2 DCTN3 DSN1 DYNC…
reactome_Mitotic Prophase	ARPP19 BANF1 BLZF1 CCNB1 CCNB2 CDK1 CNEP1R1 CTDNEP1 EMD ENSA GOLGA2 GORASP1 GORASP2 H2AFB1 H2AFJ H2AFV H2AFX H2AFZ H2BFS H3F3A HIST1H2AB HIST1H2AC HIST1H2AD HIST1H2AJ HIST1H2BA HIST1H2BB HIST1H2BC HIST1H2BD HIST1H2BH HIST1H2BJ HIST1H2BK HIST1H2BL HIST1H2BM HIST1H2BN HIST1H2BO HIST1H3A HIST1H4A HIST2H2AA3 HIST2H2AC HIST2H2BE HIST2H3A HIST3H2BB HIST3H3 KMT5A LEMD2 LEMD3 LMNA LMNB1 LPIN1 LPIN2 LPIN3…
reactome_Mitotic Spindle Checkpoint	ANAPC1 ANAPC10 ANAPC11 ANAPC15 ANAPC16 ANAPC2 ANAPC4 ANAPC5 ANAPC7 APITD1 AURKB B9D2 BIRC5 BUB1 BUB1B BUB3 CDC16 CDC20 CDC23 CDC26 CDC27 CDCA8 CENPA CENPC CENPE CENPF CENPH CENPI CENPK CENPL CENPM CENPN CENPO CENPP CENPQ CENPT CENPU CKAP5 CLASP1 CLASP2 CLIP1 DSN1 DYNC1H1 DYNC1I1 DYNC1I2 DYNC1LI1 DYNC1LI2 DYNLL1 DYNLL2 ERCC6L INCENP ITGB3BP KIF18A KIF2A KIF2B KIF2C KNL1 KNTC1 MAD1L1 MAD2L1 MAPRE1 …
reactome_Mitotic Telophase/Cytokinesis	KIF23 MAU2 NIPBL NUDC PDS5A PDS5B PLK1 RAD21 SMC1A SMC3 STAG1 STAG2 WAPL
reactome_Molecules associated with elastic fibres	BMP2 BMP4 BMP7 EFEMP1 EFEMP2 FBLN1 FBLN2 FBLN5 GDF5 ITGA8 ITGAV ITGB1 ITGB3 ITGB5 ITGB6 ITGB8 LTBP1 LTBP2 LTBP3 LTBP4 MFAP1 MFAP2 MFAP3 MFAP4 MFAP5 TGFB1 TGFB2 TGFB3 VTN
reactome_Muscle contraction	ACTA2 ACTG2 ACTN2 ACTN3 AHCYL1 AKAP9 ANXA1 ANXA2 ANXA6 ASPH ATP1A1 ATP1A2 ATP1A3 ATP1A4 ATP1B1 ATP1B2 ATP1B3 ATP2A1 ATP2A2 ATP2A3 ATP2B1 ATP2B2 ATP2B3 ATP2B4 CACNA1C CACNA1D CACNA1F CACNA1S CACNA2D1 CACNA2D2 CACNA2D3 CACNA2D4 CACNB1 CACNB2 CACNB3 CACNB4 CACNG1 CACNG2 CACNG3 CACNG4 CACNG5 CACNG6 CACNG7 CACNG8 CALD1 CALM1 CAMK2A CAMK2B CAMK2D CAMK2G CAV3 CLIC2 CORIN DES DMD DMPK DYSF FGF11 FGF12 FG…
reactome_MyD88 cascade initiated on plasma membrane	APP ATF1 ATF2 BTRC CHUK CREB1 CUL1 DUSP3 DUSP4 DUSP6 DUSP7 ECSIT ELK1 FBXW11 FOS HMGB1 IKBKB IKBKG IRAK1 IRAK2 IRAK4 JUN MAP2K1 MAP2K3 MAP2K4 MAP2K6 MAP2K7 MAP3K1 MAP3K7 MAP3K8 MAPK1 MAPK10 MAPK11 MAPK14 MAPK3 MAPK7 MAPK8 MAPK9 MAPKAPK2 MAPKAPK3 MEF2A MEF2C MYD88 NFKB1 NFKB2 NFKBIA NFKBIB NKIRAS1 NKIRAS2 NOD1 NOD2 PELI1 PELI2 PELI3 PPP2CA PPP2CB PPP2R1A PPP2R1B PPP2R5D RELA RIPK2 RPS27A RPS6KA1 R…
reactome_MyD88 deficiency (TLR2/4)	CD14 CD36 LY96 MYD88 TIRAP TLR1 TLR2 TLR4 TLR6 mip porB
reactome_MyD88 dependent cascade initiated on endosome	APP ATF1 ATF2 BTRC CD14 CHUK CREB1 CUL1 DUSP3 DUSP4 DUSP6 DUSP7 ECSIT ELK1 FBXW11 FOS HMGB1 IKBKB IKBKG IRAK1 IRAK2 IRAK4 IRF7 JUN LY96 MAP2K1 MAP2K3 MAP2K4 MAP2K6 MAP2K7 MAP3K1 MAP3K7 MAP3K8 MAPK1 MAPK10 MAPK11 MAPK14 MAPK3 MAPK7 MAPK8 MAPK9 MAPKAPK2 MAPKAPK3 MEF2A MEF2C MYD88 NFKB1 NFKB2 NFKBIA NFKBIB NKIRAS1 NKIRAS2 NOD1 NOD2 PELI1 PELI2 PELI3 PPP2CA PPP2CB PPP2R1A PPP2R1B PPP2R5D RELA RIPK2 R…
reactome_MyD88-independent TLR4 cascade	APP ATF1 ATF2 BIRC2 BIRC3 BTRC CASP8 CD14 CHUK CREB1 CUL1 DUSP3 DUSP4 DUSP6 DUSP7 ELK1 FADD FBXW11 FOS HMGB1 IKBKB IKBKE IKBKG IRAK1 IRAK2 IRF3 IRF7 JUN LY96 MAP2K1 MAP2K3 MAP2K4 MAP2K6 MAP2K7 MAP3K7 MAP3K8 MAPK1 MAPK10 MAPK11 MAPK14 MAPK3 MAPK7 MAPK8 MAPK9 MAPKAPK2 MAPKAPK3 MEF2A MEF2C NFKB1 NFKB2 NFKBIA NFKBIB NKIRAS1 NKIRAS2 NOD1 NOD2 PPP2CA PPP2CB PPP2R1A PPP2R1B PPP2R5D PTPN11 RELA RIPK1 RIP…
reactome_MyD88:MAL(TIRAP) cascade initiated on plasma membrane	APP ATF1 ATF2 BTK BTRC CD14 CD36 CHUK CREB1 CUL1 DUSP3 DUSP4 DUSP6 DUSP7 ECSIT ELK1 FBXW11 FOS HMGB1 IKBKB IKBKG IRAK1 IRAK2 IRAK3 IRAK4 JUN LY96 MAP2K1 MAP2K3 MAP2K4 MAP2K6 MAP2K7 MAP3K1 MAP3K7 MAP3K8 MAPK1 MAPK10 MAPK11 MAPK14 MAPK3 MAPK7 MAPK8 MAPK9 MAPKAPK2 MAPKAPK3 MEF2A MEF2C MYD88 NFKB1 NFKB2 NFKBIA NFKBIB NKIRAS1 NKIRAS2 NOD1 NOD2 PELI1 PELI2 PELI3 PPP2CA PPP2CB PPP2R1A PPP2R1B PPP2R5D RE…
reactome_Myogenesis	BNIP2 BOC CDC42 CDH15 CDH2 CDH4 CDON CTNNA1 CTNNA2 CTNNB1 MAP2K6 MAPK11 MAPK12 MAPK14 MEF2A MEF2B MEF2C MEF2D MYF5 MYF6 MYOD1 MYOG NEO1 NTN3 SPAG9 TCF12 TCF3 TCF4
reactome_N-Glycan antennae elongation	B4GALT2 B4GALT3 B4GALT4 B4GALT5 B4GALT6 MGAT4A MGAT4B MGAT4C MGAT5 ST3GAL4 ST6GAL1 ST8SIA2 ST8SIA3 ST8SIA6
reactome_N-glycan antennae elongation in the medial/trans-Golgi	B4GALT2 B4GALT3 B4GALT4 B4GALT5 B4GALT6 CGA CHST10 CHST8 FUCA1 FUT3 FUT8 LHB MAN2A1 MAN2A2 MGAT2 MGAT3 MGAT4A MGAT4B MGAT4C MGAT5 ST3GAL4 ST6GAL1 ST8SIA2 ST8SIA3 ST8SIA6
reactome_N-glycan trimming in the ER and Calnexin/Calreticulin cycle	CALR CANX DERL1 DERL2 EDEM1 EDEM2 EDEM3 ENGASE GANAB MAN1B1 MARCH6 MLEC MOGS NGLY1 OS9 PDIA3 PRKCSH PSMC1 RAD23B RNF103 RNF139 RNF185 RNF5 RPS27A SEL1L SYVN1 TRIM13 UBA52 UBB UBC UBXN1 UGGT1 UGGT2 VCP
reactome_NCAM signaling for neurite out-growth	ARTN CACNA1C CACNA1D CACNA1G CACNA1H CACNA1I CACNA1S CACNB1 CACNB2 CACNB3 CACNB4 CNTN2 COL4A1 COL4A2 COL4A3 COL4A4 COL4A5 COL6A1 COL6A2 COL6A3 COL6A5 COL6A6 COL9A1 COL9A2 COL9A3 CREB1 FGFR1 FYN GDNF GFRA1 GFRA2 GFRA4 GRB2 HRAS KRAS MAPK1 MAPK3 NCAM1 NCAN NRAS NRTN PRNP PSPN PTK2 PTPRA RPS6KA5 SOS1 SPTA1 SPTAN1 SPTB SPTBN1 SPTBN2 SPTBN4 SPTBN5 SRC ST8SIA2 ST8SIA4
reactome_NCAM1 interactions	ARTN CACNA1C CACNA1D CACNA1G CACNA1H CACNA1I CACNA1S CACNB1 CACNB2 CACNB3 CACNB4 CNTN2 COL4A1 COL4A2 COL4A3 COL4A4 COL4A5 COL6A1 COL6A2 COL6A3 COL6A5 COL6A6 COL9A1 COL9A2 COL9A3 GDNF GFRA1 GFRA2 GFRA4 NCAM1 NCAN NRTN PRNP PSPN ST8SIA2 ST8SIA4
reactome_NEP/NS2 Interacts with the Cellular Export Machinery	M NDC1 NP NS NUP107 NUP133 NUP153 NUP155 NUP160 NUP188 NUP205 NUP210 NUP214 NUP35 NUP37 NUP43 NUP50 NUP54 NUP58 NUP62 NUP85 NUP88 NUP93 NUP98 NUPL2 PA PB1 PB2 POM121 POM121C RAE1 RAN RANBP2 SEC13 SEH1L TPR XPO1
reactome_NF-kB activation through FADD/RIP-1 pathway mediated by caspase-8 and -10	CASP8 CHUK DDX58 FADD IFIH1 IKBKB IKBKG MAVS RIPK1 RNF135 TRIM25
reactome_NF-kB is activated and signals survival	IRAK1 NFKB1 NFKBIA NGF NGFR RELA RPS27A SQSTM1 TRAF6 UBA52 UBB UBC
reactome_NIK-->noncanonical NF-kB signaling	CHUK CUL1 FBXW11 MAP3K14 NFKB2 PSMA1 PSMA2 PSMA3 PSMA4 PSMA5 PSMA6 PSMA7 PSMA8 PSMB1 PSMB10 PSMB11 PSMB2 PSMB3 PSMB4 PSMB5 PSMB6 PSMB7 PSMB8 PSMB9 PSMC1 PSMC2 PSMC3 PSMC4 PSMC5 PSMC6 PSMD1 PSMD10 PSMD11 PSMD12 PSMD13 PSMD14 PSMD2 PSMD3 PSMD4 PSMD5 PSMD6 PSMD7 PSMD8 PSMD9 PSME1 PSME2 PSME3 PSME4 PSMF1 RELB RPS27A SEM1 SKP1 UBA3 UBA52 UBB UBC UBE2M
reactome_NOD1/2 Signaling Pathway	BIRC3 CARD9 CASP1 CASP2 CASP4 CASP8 CASP9 CHUK CYLD IKBKB IKBKG IRAK1 IRAK2 ITCH MAP2K6 MAP3K7 MAPK11 MAPK12 MAPK13 MAPK14 NOD1 NOD2 RIPK2 TAB1 TAB2 TAB3 TNFAIP3 TRAF6 UBE2N UBE2V1
reactome_NOTCH1 Intracellular Domain Regulates Transcription	CDK8 CREBBP CUL1 EP300 FBXW7 HDAC1 HDAC10 HDAC11 HDAC2 HDAC3 HDAC4 HDAC5 HDAC6 HDAC7 HDAC8 HDAC9 HES1 HES5 HEY1 HEY2 HEYL HIF1A KAT2A KAT2B MAML1 MAML2 MAML3 MAMLD1 MYC NCOR1 NCOR2 NOTCH1 RBPJ RBX1 RPS27A SKP1 SNW1 TBL1X TBL1XR1 TLE1 TLE2 TLE3 TLE4 UBA52 UBB UBC
reactome_NOTCH2 Activation and Transmission of Signal to the Nucleus	APH1A APH1B CNTN1 DLL1 DLL4 JAG1 JAG2 MDK MIB1 MIB2 NCSTN NEURL1 NEURL1B NOTCH2 PSEN1 PSEN2 PSENEN RPS27A UBA52 UBB UBC
reactome_NOTCH2 intracellular domain regulates transcription	EP300 FCER2 GZMB HES1 HES5 MAML1 MAML2 MAML3 MAMLD1 NOTCH2 RBPJ
reactome_NOTCH3 Activation and Transmission of Signal to the Nucleus	APH1A APH1B DLL1 DLL4 EGF EGFR JAG1 JAG2 MIB1 MIB2 NCSTN NEURL1 NEURL1B NOTCH3 PSEN1 PSEN2 PSENEN RPS27A TACC3 UBA52 UBB UBC WWP2 YBX1
reactome_NOTCH3 Intracellular Domain Regulates Transcription	DLGAP5 EP300 FABP7 HES1 HES5 HEY1 HEY2 HEYL IKZF1 KAT2A KAT2B MAML1 MAML2 MAML3 MAMLD1 NOTCH1 NOTCH3 PBX1 PLXND1 PTCRA RBPJ SNW1 STAT1 WWC1
reactome_NOTCH4 Activation and Transmission of Signal to the Nucleus	APH1A APH1B DLL4 JAG1 NCSTN NOTCH4 PSEN1 PSEN2 PSENEN YWHAZ
reactome_NOTCH4 Intracellular Domain Regulates Transcription	CREBBP EP300 FLT4 HES1 HES5 HEY1 HEY2 KAT2A KAT2B MAML1 MAML2 MAML3 MAMLD1 NOTCH1 NOTCH2 NOTCH4 RBPJ SMAD3 SNW1
reactome_NRAGE signals death through JNK	ABR AKAP13 ARHGEF1 ARHGEF10 ARHGEF10L ARHGEF11 ARHGEF12 ARHGEF15 ARHGEF16 ARHGEF17 ARHGEF18 ARHGEF19 ARHGEF2 ARHGEF26 ARHGEF3 ARHGEF33 ARHGEF35 ARHGEF37 ARHGEF38 ARHGEF39 ARHGEF4 ARHGEF40 ARHGEF5 ARHGEF6 ARHGEF7 ARHGEF9 BAD BCL2L11 ECT2 FGD1 FGD2 FGD3 FGD4 GNA13 ITSN1 KALRN MAGED1 MAPK8 MCF2 MCF2L NET1 NGEF NGF NGFR OBSCN PLEKHG2 PLEKHG5 PREX1 RAC1 RASGRF2 SOS1 SOS2 TIAM1 TIAM2 TRIO VAV1 VAV2 VAV3
reactome_NRIF signals cell death from the nucleus	APH1B ITGB3BP MAPK8 NCSTN NGF NGFR PSEN1 PSEN2 PSENEN RPS27A SQSTM1 TRAF6 UBA52 UBB UBC
reactome_NS1 Mediated Effects on Host Pathways	CPSF4 EIF2AK2 ISG15 KPNA1 KPNA2 KPNA3 KPNA4 KPNA5 KPNA7 KPNB1 NDC1 NS NUP107 NUP133 NUP153 NUP155 NUP160 NUP188 NUP205 NUP210 NUP214 NUP35 NUP37 NUP43 NUP50 NUP54 NUP58 NUP62 NUP85 NUP88 NUP93 NUP98 NUPL2 PABPN1 POM121 POM121C RAE1 RANBP2 SEC13 SEH1L TPR
reactome_Na+/Cl- dependent neurotransmitter transporters	SLC18A2 SLC22A1 SLC22A2 SLC6A1 SLC6A11 SLC6A12 SLC6A13 SLC6A14 SLC6A15 SLC6A18 SLC6A19 SLC6A2 SLC6A20 SLC6A3 SLC6A5 SLC6A6 SLC6A7 SLC6A9
reactome_Neddylation	ASB1 ASB10 ASB11 ASB12 ASB13 ASB14 ASB15 ASB16 ASB17 ASB18 ASB2 ASB3 ASB4 ASB5 ASB6 ASB7 ASB8 ASB9 BIRC5 BTBD1 BTBD6 BTRC CAND1 CCDC22 CCDC8 CCNF CISH COMMD1 COMMD10 COMMD2 COMMD3 COMMD4 COMMD5 COMMD6 COMMD7 COMMD8 COMMD9 COPS2 COPS3 COPS4 COPS5 COPS6 COPS7A COPS7B COPS8 CUL1 CUL2 CUL3 CUL4A CUL4B CUL5 CUL7 CUL9 DCAF10 DCAF11 DCAF13 DCAF16 DCAF17 DCAF4 DCAF5 DCAF6 DCAF7 DCAF8 DCUN1D1 DCUN1D2 DCUN…
reactome_Nef mediated downregulation of MHC class I complex cell surface expression	AP1G1 AP1M1 AP1M2 AP1S1 AP1S2 AP1S3 B2M HLA-A PACS1 nef
reactome_Nef-mediates down modulation of cell surface receptors by recruiting them to clathrin adapters	AP1G1 AP1M1 AP1M2 AP1S1 AP1S2 AP1S3 AP2A1 AP2A2 AP2B1 AP2M1 AP2S1 ARF1 ATP6V1H B2M CD28 CD4 CD8B HLA-A LCK PACS1 nef
reactome_Negative epigenetic regulation of rRNA expression	45S pre-rRNA gene ARID4B BAZ2A CCNH CD3EAP CDK7 DNMT1 DNMT3B ERCC2 ERCC3 GTF2H1 GTF2H2 GTF2H3 GTF2H4 GTF2H5 H2AFB1 H2AFJ H2AFV H2AFX H2AFZ H2BFS H3F3A HDAC1 HDAC2 HIST1H2AB HIST1H2AC HIST1H2AD HIST1H2AJ HIST1H2BA HIST1H2BB HIST1H2BC HIST1H2BD HIST1H2BH HIST1H2BJ HIST1H2BK HIST1H2BL HIST1H2BM HIST1H2BN HIST1H2BO HIST1H3A HIST1H4A HIST2H2AA3 HIST2H2AC HIST2H2BE HIST2H3A HIST3H2BB MBD2 MNAT1 POLR1A …
reactome_Negative regulation of FGFR1 signaling	BRAF CBL FGF1 FGF10 FGF17 FGF2 FGF20 FGF22 FGF23 FGF3 FGF4 FGF5 FGF6 FGF8 FGF9 FGFR1 FRS2 GRB2 KL MAPK1 MAPK3 MKNK1 PPP2CA PPP2CB PPP2R1A PTPN11 RPS27A SPRY2 SRC UBA52 UBB UBC
reactome_Negative regulation of FGFR2 signaling	CBL FGF1 FGF10 FGF16 FGF17 FGF18 FGF2 FGF20 FGF22 FGF23 FGF3 FGF4 FGF5 FGF6 FGF7 FGF8 FGF9 FGFR2 FRS2 GRB2 MAPK1 MAPK3 MKNK1 PPP2CA PPP2CB PPP2R1A PTPN11 RPS27A SPRY2 SRC UBA52 UBB UBC
reactome_Negative regulation of FGFR3 signaling	CBL FGF1 FGF16 FGF17 FGF18 FGF2 FGF20 FGF23 FGF4 FGF5 FGF8 FGF9 FGFR3 FRS2 GRB2 MAPK1 MAPK3 MKNK1 PPP2CA PPP2CB PPP2R1A PTPN11 RPS27A SPRY2 SRC UBA52 UBB UBC
reactome_Negative regulation of FGFR4 signaling	CBL FGF1 FGF16 FGF17 FGF18 FGF19 FGF2 FGF20 FGF23 FGF4 FGF6 FGF8 FGF9 FGFR4 FRS2 GRB2 KLB MAPK1 MAPK3 MKNK1 PPP2CA PPP2CB PPP2R1A PTPN11 RPS27A SPRY2 SRC UBA52 UBB UBC
reactome_Negative regulation of MAPK pathway	BRAF BRAP DUSP1 DUSP10 DUSP16 DUSP2 DUSP4 DUSP5 DUSP6 DUSP7 DUSP8 DUSP9 HRAS KRAS KSR1 MAP2K1 MAP2K2 MAPK1 MAPK3 MARK3 NRAS PAQR3 PEBP1 PPP2CA PPP2CB PPP2R1A PPP2R1B PPP2R5A PPP2R5B PPP2R5C PPP2R5D PPP2R5E PPP5C RAF1 RPS27A UBA52 UBB UBC YWHAB
reactome_Negative regulation of MET activity	EPS15 GRB2 HGF HGS LRIG1 MET PTPN1 PTPN2 PTPRJ RPS27A SH3GL1 SH3GL2 SH3GL3 SH3KBP1 STAM STAM2 UBA52 UBB UBC USP8
reactome_Negative regulation of NMDA receptor-mediated neuronal transmission	CALM1 CAMK1 CAMK2A CAMK2B CAMK2D CAMK2G CAMK4 DLG1 DLG2 DLG3 DLG4 GRIN1 GRIN2A GRIN2B GRIN2C GRIN2D LRRC7 NEFL PPM1E PPM1F
reactome_Negative regulation of NOTCH4 signaling	CUL1 FBXW7 NOTCH4 PSMA1 PSMA2 PSMA3 PSMA4 PSMA5 PSMA6 PSMA7 PSMB1 PSMB10 PSMB2 PSMB3 PSMB4 PSMB5 PSMB6 PSMB7 PSMB8 PSMB9 PSMC1 PSMC2 PSMC3 PSMC4 PSMC5 PSMC6 PSMD1 PSMD10 PSMD11 PSMD12 PSMD13 PSMD14 PSMD2 PSMD3 PSMD4 PSMD5 PSMD6 PSMD7 PSMD8 PSMD9 PSME1 PSME2 PSME3 PSMF1 RBX1 RPS27A SEM1 SKP1 TACC3 UBA52 UBB UBC YWHAZ
reactome_Negative regulation of TCF-dependent signaling by WNT ligand antagonists	DKK2 DKK4 KREMEN1 KREMEN2 LRP5 LRP6 SFRP1 SFRP2 SOST WIF1 WNT3A WNT4 WNT5A WNT9A
reactome_Negative regulation of the PI3K/AKT network	AKT2 AKT3 AREG BTC CD19 CD28 CD80 CD86 EGF EGFR EPGN ERBB2 ERBB3 ERBB4 EREG ESR1 ESR2 FGF1 FGF10 FGF16 FGF17 FGF18 FGF19 FGF2 FGF20 FGF22 FGF23 FGF3 FGF4 FGF5 FGF6 FGF7 FGF8 FGF9 FGFR1 FGFR2 FGFR3 FGFR4 FRS2 FYN GAB1 GRB2 HBEGF HGF ICOS IER3 IL1RAP IL1RL1 IL33 INS INSR IRAK1 IRAK4 IRS1 IRS2 KIT KITLG KL KLB LCK MAPK1 MAPK3 MET MYD88 NRG1 NRG2 NRG3 NRG4 PDGFA PDGFB PDGFRA PDGFRB PHLPP1 PHLPP2 PIK3…
reactome_Negative regulators of DDX58/IFIH1 signaling	ATG5 CYLD DDX58 HERC5 IFIH1 IKBKE IRF3 ISG15 ITCH MAVS NLRC5 NLRX1 OTUD5 PCBP2 PIN1 RNF125 RNF135 RNF216 RPS27A TAX1BP1 TBK1 TNFAIP3 TRAF3 TRIM25 UBA52 UBA7 UBB UBC UBE2D1 UBE2D2 UBE2D3 UBE2K UBE2L6
reactome_Nephrin family interactions	ACTN2 ACTN3 ACTN4 CASK CD2AP FYN IQGAP1 KIRREL KIRREL2 KIRREL3 MAGI2 NCK1 NCK2 NPHS1 PIK3CA PIK3CB PIK3R1 PIK3R2 SPTAN1 SPTBN1 WASL
reactome_Netrin-1 signaling	ABLIM2 ABLIM3 AGAP2 CDC42 DCC DOCK1 DSCAM DSCAML1 EZR FYN HFE2 MAPK11 MAPK12 MAPK13 MAPK14 MAPK8 MYO10 NCK1 NEO1 NTN1 NTN4 PAK1 PITPNA PLCG1 PRKCQ PTK2 PTPN11 RAC1 RGMA RGMB ROBO1 SIAH1 SIAH2 SLIT1 SLIT2 SLIT3 SRC TRIO TRPC1 TRPC3 TRPC4 TRPC5 TRPC6 TRPC7 UNC5A UNC5B UNC5C UNC5D WASL
reactome_Neurexins and neuroligins	APBA2 APBA3 BEGAIN CASK DBNL DLG2 DLG3 DLG4 DLGAP1 DLGAP2 DLGAP3 DLGAP4 EPB41 EPB41L1 EPB41L2 EPB41L3 EPB41L5 GRIN1 GRIN2A GRIN2B GRIN2C GRIN2D GRM1 GRM5 HOMER1 HOMER2 HOMER3 LIN7A LIN7B LIN7C LRRTM1 LRRTM2 LRRTM3 LRRTM4 NLGN1 NLGN2 NLGN3 NLGN4X NLGN4Y NRXN1 NRXN2 NRXN3 PDLIM5 SHANK1 SHANK2 SHANK3 SHARPIN SIPA1L1 STX1A STXBP1 SYT1 SYT10 SYT12 SYT2 SYT7 SYT9
reactome_Neurodegenerative Diseases	BCL2L11 CAPN1 CAPN2 CAPNS1 CAPNS2 CAST CDC25A CDC25B CDC25C CDK5 CDK5R1 FASLG FOXO3 GOLGA2 JUN LMNA LMNB1 PRDX1 PRDX2 SOD2 YWHAE
reactome_Neurotoxicity of clostridium toxins	SNAP25 STX1A STX1B SV2A SV2B SV2C SYT1 SYT2 VAMP1 VAMP2 botA botB botD botE botF botG ha17 ha70 ntnha tetX
reactome_Neurotransmitter receptors and postsynaptic signal transmission	ADCY1 ADCY2 ADCY3 ADCY4 ADCY5 ADCY6 ADCY7 ADCY8 ADCY9 AKAP5 AP2A1 AP2A2 AP2B1 AP2M1 AP2S1 ARHGEF7 ARHGEF9 CACNG2 CACNG3 CACNG4 CACNG8 CALM1 CAMK1 CAMK2A CAMK2B CAMK2D CAMK2G CAMK4 CAMKK1 CAMKK2 CHRNA1 CHRNA2 CHRNA3 CHRNA4 CHRNA5 CHRNA6 CHRNA7 CHRNA9 CHRNB2 CHRNB3 CHRNB4 CHRND CHRNE CHRNG CREB1 DLG1 DLG2 DLG3 DLG4 EPB41L1 ERBB4 GABBR1 GABBR2 GABRA1 GABRA2 GABRA3 GABRA4 GABRA5 GABRA6 GABRB1 GABRB2 …
reactome_Neurotransmitter release cycle	ALDH5A1 APBA1 ARL6IP5 CASK CHAT CPLX1 DNAJC5 GAD1 GAD2 GLS GLS2 HSPA8 LIN7A LIN7B LIN7C MAOA NAAA PPFIA1 PPFIA2 PPFIA3 PPFIA4 RAB3A RIMS1 SLC17A7 SLC18A2 SLC18A3 SLC1A1 SLC1A2 SLC1A3 SLC1A6 SLC1A7 SLC22A1 SLC22A2 SLC32A1 SLC38A2 SLC5A7 SLC6A1 SLC6A11 SLC6A12 SLC6A13 SNAP25 STX1A STXBP1 SYN1 SYN2 SYN3 SYT1 TSPOAP1 UNC13B VAMP2
reactome_Nicotinamide salvaging	NAMPT NAPRT NAXD NAXE NNMT NUDT12 PARP10 PARP14 PARP16 PARP4 PARP6 PARP8 PARP9 PTGIS PTGS2 RNLS SLC22A13 SLC5A8
reactome_Nicotinate metabolism	CD38 CYP8B1 NADK NADK2 NADSYN1 NAMPT NAPRT NAXD NAXE NMNAT1 NMNAT2 NMNAT3 NMRK1 NMRK2 NNMT NT5E NUDT12 PARP10 PARP14 PARP16 PARP4 PARP6 PARP8 PARP9 PTGIS PTGS2 QPRT RNLS SLC22A13 SLC5A8
reactome_Nitric oxide stimulates guanylate cyclase	GUCY1A3 GUCY1B2 GUCY1B3 ITPR1 KCNMA1 KCNMB1 KCNMB2 KCNMB3 KCNMB4 MRVI1 NOS1 NOS2 NOS3 PDE10A PDE11A PDE1A PDE1B PDE2A PDE3A PDE3B PDE5A PDE9A PRKG1 PRKG2
reactome_NoRC negatively regulates rRNA expression	45S pre-rRNA gene ARID4B BAZ2A CCNH CD3EAP CDK7 DNMT1 DNMT3B ERCC2 ERCC3 GTF2H1 GTF2H2 GTF2H3 GTF2H4 GTF2H5 H2AFB1 H2AFJ H2AFV H2AFX H2AFZ H2BFS H3F3A HDAC1 HDAC2 HIST1H2AB HIST1H2AC HIST1H2AD HIST1H2AJ HIST1H2BA HIST1H2BB HIST1H2BC HIST1H2BD HIST1H2BH HIST1H2BJ HIST1H2BK HIST1H2BL HIST1H2BM HIST1H2BN HIST1H2BO HIST1H3A HIST1H4A HIST2H2AA3 HIST2H2AC HIST2H2BE HIST2H3A HIST3H2BB MBD2 MNAT1 POLR1A …
reactome_Non-integrin membrane-ECM interactions	AGRN CASK DAG1 DDR1 DDR2 DMD FGF2 HSPG2 ITGA2 ITGA6 ITGAV ITGB1 ITGB3 ITGB4 ITGB5 LAMA1 LAMA2 LAMA3 LAMA4 LAMA5 LAMB1 LAMB2 LAMB3 LAMC1 LAMC2 LAMC3 NRXN1 NTN4 PDGFA PDGFB PRKCA SDC1 SDC2 SDC3 SDC4 TGFB1 THBS1 TNC TRAPPC4 TTR VTN
reactome_Nonhomologous End-Joining (NHEJ)	BABAM1 BARD1 BRCA1 BRCC3 BRE DCLRE1C FAM175A H2AFX H2BFS HERC2 HIST1H2BA HIST1H2BB HIST1H2BC HIST1H2BD HIST1H2BH HIST1H2BJ HIST1H2BK HIST1H2BL HIST1H2BM HIST1H2BN HIST1H2BO HIST1H4A HIST2H2BE HIST3H2BB HIST3H3 KAT5 LIG4 MDC1 MRE11 NBN NHEJ1 NSD2 PAXIP1 PIAS4 POLL POLM PRKDC RAD50 RIF1 RNF168 RNF8 SUMO1 TDP1 TDP2 TP53BP1 UBE2N UBE2V2 UIMC1 XRCC4 XRCC5 XRCC6
reactome_Nonsense Mediated Decay (NMD) enhanced by the Exon Junction Complex (EJC)	DCP1A EIF4A3 EIF4G1 ETF1 FAU GSPT1 GSPT2 MAGOH MAGOHB NCBP1 NCBP2 PABPC1 PNRC2 PPP2CA PPP2R1A PPP2R2A RBM8A RNPS1 RPL10 RPL10A RPL10L RPL11 RPL12 RPL13 RPL13A RPL14 RPL15 RPL17 RPL18 RPL18A RPL19 RPL21 RPL22 RPL22L1 RPL23 RPL23A RPL24 RPL26 RPL26L1 RPL27 RPL27A RPL28 RPL29 RPL3 RPL30 RPL31 RPL32 RPL34 RPL35 RPL35A RPL36 RPL36A RPL36AL RPL37 RPL37A RPL38 RPL39 RPL39L RPL3L RPL4 RPL41 RPL5 RPL6 RPL…
reactome_Nonsense Mediated Decay (NMD) independent of the Exon Junction Complex (EJC)	ETF1 FAU GSPT1 GSPT2 NCBP1 NCBP2 PABPC1 RPL10 RPL10A RPL10L RPL11 RPL12 RPL13 RPL13A RPL14 RPL15 RPL17 RPL18 RPL18A RPL19 RPL21 RPL22 RPL22L1 RPL23 RPL23A RPL24 RPL26 RPL26L1 RPL27 RPL27A RPL28 RPL29 RPL3 RPL30 RPL31 RPL32 RPL34 RPL35 RPL35A RPL36 RPL36A RPL36AL RPL37 RPL37A RPL38 RPL39 RPL39L RPL3L RPL4 RPL41 RPL5 RPL6 RPL7 RPL7A RPL8 RPL9 RPLP0 RPLP1 RPLP2 RPS10 RPS11 RPS12 RPS13 RPS14 RPS15 RP…
reactome_Nonsense-Mediated Decay (NMD)	DCP1A EIF4A3 EIF4G1 ETF1 FAU GSPT1 GSPT2 MAGOH MAGOHB NCBP1 NCBP2 PABPC1 PNRC2 PPP2CA PPP2R1A PPP2R2A RBM8A RNPS1 RPL10 RPL10A RPL10L RPL11 RPL12 RPL13 RPL13A RPL14 RPL15 RPL17 RPL18 RPL18A RPL19 RPL21 RPL22 RPL22L1 RPL23 RPL23A RPL24 RPL26 RPL26L1 RPL27 RPL27A RPL28 RPL29 RPL3 RPL30 RPL31 RPL32 RPL34 RPL35 RPL35A RPL36 RPL36A RPL36AL RPL37 RPL37A RPL38 RPL39 RPL39L RPL3L RPL4 RPL41 RPL5 RPL6 RPL…
reactome_Norepinephrine Neurotransmitter Release Cycle	MAOA PPFIA1 PPFIA2 PPFIA3 PPFIA4 RAB3A RIMS1 SLC18A2 SLC22A1 SLC22A2 SNAP25 STX1A STXBP1 SYT1 TSPOAP1 UNC13B VAMP2
reactome_Notch-HLH transcription pathway	KAT2A KAT2B MAML1 MAML2 MAML3 MAMLD1 NOTCH1 NOTCH2 NOTCH3 NOTCH4 RBPJ SNW1
reactome_Nuclear Envelope Breakdown	BANF1 CCNB1 CCNB2 CDK1 CNEP1R1 CTDNEP1 EMD LEMD2 LEMD3 LMNA LMNB1 LPIN1 LPIN2 LPIN3 NDC1 NEK6 NEK7 NEK9 NUP107 NUP133 NUP153 NUP155 NUP160 NUP188 NUP205 NUP210 NUP214 NUP35 NUP37 NUP43 NUP50 NUP54 NUP58 NUP62 NUP85 NUP88 NUP93 NUP98 NUPL2 PLK1 POM121 POM121C PRKCA PRKCB RAE1 RANBP2 SEC13 SEH1L TMPO TPR VRK1 VRK2
reactome_Nuclear Envelope Reassembly	BANF1 EMD LEMD2 LEMD3 LMNA LMNB1 PPP2CA PPP2R1A PPP2R2A TMPO VRK1 VRK2
reactome_Nuclear Events (kinase and transcription factor activation)	CREB1 DUSP3 DUSP4 DUSP6 DUSP7 ELK1 MAPK1 MAPK11 MAPK14 MAPK3 MAPK7 MAPKAPK2 MEF2A MEF2C PPP2CA PPP2CB PPP2R1A PPP2R1B PPP2R5D RPS6KA1 RPS6KA2 RPS6KA3 RPS6KA5 VRK3
reactome_Nuclear Pore Complex (NPC) Disassembly	CCNB1 CCNB2 CDK1 NDC1 NEK6 NEK7 NEK9 NUP107 NUP133 NUP153 NUP155 NUP160 NUP188 NUP205 NUP210 NUP214 NUP35 NUP37 NUP43 NUP50 NUP54 NUP58 NUP62 NUP85 NUP88 NUP93 NUP98 NUPL2 POM121 POM121C RAE1 RANBP2 SEC13 SEH1L TPR
reactome_Nuclear Receptor transcription pathway	ESR1 ESR2 ESRRA ESRRB ESRRG HNF4A HNF4G MED1 NR0B1 NR0B2 NR1D1 NR1D2 NR1H2 NR1H3 NR1H4 NR1I2 NR1I3 NR2C1 NR2C2 NR2C2AP NR2E1 NR2E3 NR2F1 NR2F6 NR3C1 NR3C2 NR4A1 NR4A2 NR4A3 NR5A1 NR5A2 NR6A1 NRBF2 NRBP1 PGR PPARA PPARD PPARG RARA RARB RARG RORA RORB RORC RXRA RXRB RXRG THRA THRB VDR
reactome_Nuclear import of Rev protein	KPNB1 NDC1 NPM1 NUP107 NUP133 NUP153 NUP155 NUP160 NUP188 NUP205 NUP210 NUP214 NUP35 NUP37 NUP43 NUP50 NUP54 NUP58 NUP62 NUP85 NUP88 NUP93 NUP98 NUPL2 POM121 POM121C RAE1 RAN RANBP2 RCC1 SEC13 SEH1L TPR
reactome_Nuclear signaling by ERBB4	APH1A APH1B BTC CSN2 CXCL12 ERBB4 EREG ESR1 GFAP HBEGF NCOR1 NCSTN NRG1 NRG2 NRG3 NRG4 PGR PSEN1 PSEN2 PSENEN S100B SRC STAT5A TAB2 WWOX YAP1
reactome_Nucleobase biosynthesis	ADSS ADSSL1 ATIC CAD DHODH GART GMPS IMPDH1 IMPDH2 LHPP PAICS PFAS PPAT UMPS
reactome_Nucleobase catabolism	AGXT2 DNPH1 DPYD DPYS ENTPD1 ENTPD2 ENTPD3 ENTPD4 ENTPD5 ENTPD6 ENTPD7 ENTPD8 GDA GPX1 ITPA NT5C NT5C1A NT5C1B NT5C2 NT5C3A NT5E NT5M NUDT1 NUDT15 NUDT16 NUDT18 NUDT5 NUDT9 PNP SAMHD1 TYMP UPB1 UPP1 UPP2 XDH
reactome_Nucleosome assembly	CENPA CENPC CENPH CENPI CENPK CENPL CENPM CENPN CENPO CENPP CENPQ CENPT CENPU CENPW H2AFB1 H2AFJ H2AFV H2AFX H2AFZ H2BFS HIST1H2AB HIST1H2AC HIST1H2AD HIST1H2AJ HIST1H2BA HIST1H2BB HIST1H2BC HIST1H2BD HIST1H2BH HIST1H2BJ HIST1H2BK HIST1H2BL HIST1H2BM HIST1H2BN HIST1H2BO HIST1H4A HIST2H2AA3 HIST2H2AC HIST2H2BE HIST3H2BB HJURP ITGB3BP KNL1 MIS18A MIS18BP1 NPM1 OIP5 RBBP4 RBBP7 RSF1 RUVBL1 SMARCA5 S…
reactome_Nucleotide Excision Repair	ACTL6A ACTR5 ACTR8 AQR CCNH CDK7 CETN2 CHD1L COPS2 COPS3 COPS4 COPS5 COPS6 COPS7A COPS7B COPS8 CUL4A CUL4B DDB1 DDB2 ELL EP300 ERCC1 ERCC2 ERCC3 ERCC4 ERCC5 ERCC6 ERCC8 GPS1 GTF2H1 GTF2H2 GTF2H3 GTF2H4 GTF2H5 HMGN1 INO80 INO80B INO80C INO80D INO80E ISY1 LIG1 LIG3 MCRS1 MNAT1 NFRKB PARP1 PARP2 PCNA PIAS1 PIAS3 POLD1 POLD2 POLD3 POLD4 POLE POLE2 POLE3 POLE4 POLK POLR2A POLR2B POLR2C POLR2D POLR2E P…
reactome_Nucleotide salvage	ADAL ADK AMPD1 AMPD2 AMPD3 APRT CDA DCK DGUOK GMPR GMPR2 HPRT1 PNP PUDP TK1 TK2 TYMP UCK1 UCK2 UCKL1 UPP1 UPP2
reactome_Nucleotide-binding domain, leucine rich repeat containing receptor (NLR) signaling pathways	APP BCL2 BCL2L1 BIRC2 BIRC3 CARD9 CASP1 CASP2 CASP4 CASP8 CASP9 CHUK CYLD HSP90AB1 IKBKB IKBKG IRAK1 IRAK2 ITCH MAP2K6 MAP3K7 MAPK11 MAPK12 MAPK13 MAPK14 MEFV NFKB1 NFKB2 NLRC4 NLRP1 NLRP3 NOD1 NOD2 P2RX7 PANX1 PSTPIP1 PYCARD RELA RIPK2 SUGT1 TAB1 TAB2 TAB3 TNFAIP3 TRAF6 TXN TXNIP UBE2N UBE2V1 fliC fljB hly prgJ
reactome_Nucleotide-like (purinergic) receptors	ADORA2A ADORA2B ADORA3 GPR17 LPAR4 LPAR6 P2RY1 P2RY10 P2RY11 P2RY12 P2RY13 P2RY14 P2RY2 P2RY4 P2RY6
reactome_O-glycosylation of TSR domain-containing proteins	ADAMTS10 ADAMTS12 ADAMTS13 ADAMTS14 ADAMTS15 ADAMTS16 ADAMTS17 ADAMTS18 ADAMTS19 ADAMTS2 ADAMTS20 ADAMTS3 ADAMTS4 ADAMTS5 ADAMTS6 ADAMTS7 ADAMTS8 ADAMTS9 ADAMTSL1 ADAMTSL2 ADAMTSL3 ADAMTSL4 ADAMTSL5 B3GLCT CFP POFUT2 SBSPON SEMA5A SEMA5B SPON1 SPON2 SSPO THBS1 THBS2 THSD1 THSD4 THSD7A THSD7B
reactome_O-linked glycosylation	ADAMTS1 ADAMTS10 ADAMTS12 ADAMTS13 ADAMTS14 ADAMTS15 ADAMTS16 ADAMTS17 ADAMTS18 ADAMTS19 ADAMTS2 ADAMTS20 ADAMTS3 ADAMTS4 ADAMTS5 ADAMTS6 ADAMTS7 ADAMTS8 ADAMTS9 ADAMTSL1 ADAMTSL2 ADAMTSL3 ADAMTSL4 ADAMTSL5 B3GALNT2 B3GLCT B3GNT2 B3GNT3 B3GNT4 B3GNT5 B3GNT6 B3GNT7 B3GNT8 B3GNT9 B3GNTL1 B4GALT5 B4GALT6 B4GAT1 C1GALT1 C1GALT1C1 CFP CHST4 DAG1 GALNT1 GALNT10 GALNT11 GALNT12 GALNT13 GALNT14 GALNT15 G…
reactome_O-linked glycosylation of mucins	B3GNT2 B3GNT3 B3GNT4 B3GNT5 B3GNT6 B3GNT7 B3GNT8 B3GNT9 B3GNTL1 B4GALT5 B4GALT6 C1GALT1 C1GALT1C1 CHST4 GALNT1 GALNT10 GALNT11 GALNT12 GALNT13 GALNT14 GALNT15 GALNT16 GALNT17 GALNT18 GALNT2 GALNT3 GALNT4 GALNT5 GALNT6 GALNT7 GALNT8 GALNT9 GALNTL5 GALNTL6 GCNT1 GCNT3 GCNT4 GCNT7 MUC1 MUC12 MUC13 MUC15 MUC16 MUC17 MUC19 MUC2 MUC20 MUC21 MUC3A MUC3B MUC4 MUC5AC MUC5B MUC6 MUC7 MUCL1 ST3GAL1 ST3GAL2 …
reactome_O2/CO2 exchange in erythrocytes	CA1 CA2 CA4 CYB5R1 CYB5R2 CYB5R4 CYB5RL HBA1 HBB RHAG SLC4A1
reactome_Oncogene Induced Senescence	AGO3 AGO4 CDK4 CDK6 CDKN2A CDKN2B CDKN2C CDKN2D E2F1 E2F2 E2F3 ERF ETS1 ETS2 ID1 MAPK1 MAPK3 MDM2 MDM4 MIR24-1 MIR24-2 MOV10 RB1 RPS27A SP1 TFDP1 TFDP2 TNRC6A TNRC6B TNRC6C TP53 UBA52 UBB UBC
reactome_Oncogenic MAPK signaling	AGK AGTRAP AKAP9 AP3B1 APBB1IP ARAF ARRB1 ARRB2 ATG7 BCL2L11 BRAF BRAP CALM1 CAMK2A CAMK2B CAMK2D CAMK2G CLCN6 CNKSR1 CNKSR2 CSK DAB2IP ESRP1 FAM114A2 FAM131B FGA FGB FGG FN1 FXR1 HRAS IQGAP1 ITGA2B ITGB3 JAK2 KDM7A KIAA1549 KRAS KSR1 KSR2 LMNA MAP2K1 MAP2K2 MAP3K11 MAPK1 MAPK3 MARK3 MPRIP NF1 NRAS PAPSS1 PEBP1 PHB QKI RAF1 RAP1A RAP1B RASA1 RASA2 RASA3 RASA4 RASAL1 RASAL2 RASAL3 SND1 SPRED1 SPRE…
reactome_Opioid Signalling	ADCY2 ADCY3 ADCY4 ADCY5 ADCY6 ADCY7 ADCY8 ADCY9 AHCYL1 CALM1 CAMK2A CAMK2B CAMK2D CAMK2G CAMK4 CAMKK1 CAMKK2 CDK5 CREB1 GNAI1 GNAI2 GNAI3 GNAL GNAO1 GNAT1 GNAT2 GNAT3 GNAZ GNB1 GNB2 GNB3 GNB4 GNB5 GNG10 GNG11 GNG12 GNG13 GNG2 GNG3 GNG4 GNG5 GNG7 GNG8 GNGT1 GNGT2 GRK2 ITPR1 ITPR2 ITPR3 KPNA2 MAPK1 OPRM1 PDE1A PDE1B PDE1C PDE4A PDE4B PDE4C PDE4D PDYN PLA2G4A PLCB1 PLCB2 PLCB3 PLCB4 POMC PPP1CA PPP1…
reactome_Orc1 removal from chromatin	CCNA2 CDC6 CDK2 CDT1 CUL1 MCM2 MCM3 MCM4 MCM5 MCM6 MCM7 MCM8 ORC1 ORC2 ORC3 ORC4 ORC5 ORC6 PSMA1 PSMA2 PSMA3 PSMA4 PSMA5 PSMA6 PSMA7 PSMA8 PSMB1 PSMB10 PSMB11 PSMB2 PSMB3 PSMB4 PSMB5 PSMB6 PSMB7 PSMB8 PSMB9 PSMC1 PSMC2 PSMC3 PSMC4 PSMC5 PSMC6 PSMD1 PSMD10 PSMD11 PSMD12 PSMD13 PSMD14 PSMD2 PSMD3 PSMD4 PSMD5 PSMD6 PSMD7 PSMD8 PSMD9 PSME1 PSME2 PSME3 PSME4 PSMF1 RBX1 RPS27A SEM1 SKP1 SKP2 UBA52 UBB …
reactome_Organelle biogenesis and maintenance	ACTR1A AHI1 AKAP9 ALAS1 ALMS1 APOO APOOL ARF4 ARL13B ARL3 ARL6 ASAP1 ATAT1 ATF2 ATP5B ATP5F1A ATP5F1B ATP5F1C ATP5F1D ATP5F1E ATP5MC1 ATP5MC2 ATP5MC3 ATP5ME ATP5MF ATP5MG ATP5PB ATP5PD ATP5PF ATP5PO ATP5S B9D1 B9D2 BBIP1 BBS1 BBS10 BBS12 BBS2 BBS4 BBS5 BBS7 BBS9 C2CD3 CALM1 CAMK4 CARM1 CC2D2A CCP110 CCT2 CCT3 CCT4 CCT5 CCT8 CDK1 CDK5RAP2 CENPJ CEP131 CEP135 CEP152 CEP162 CEP164 CEP192 CEP250 CEP2…
reactome_Organic cation/anion/zwitterion transport	RUNX1 SLC22A1 SLC22A11 SLC22A12 SLC22A15 SLC22A16 SLC22A18 SLC22A2 SLC22A3 SLC22A4 SLC22A5 SLC22A6 SLC22A7 SLC22A8
reactome_Other interleukin signaling	CD4 CSF1 CSF1R CSF3 CSF3R FLT3 FLT3LG IFNL1 IFNLR1 IL10RB IL16 IL32 IL34 JAK1 PRTN3 PTPRZ1 SDC1 SNAP25 STX1A STX3 STX4 STXBP2 TXLNA TYK2 VAMP2
reactome_Other semaphorin interactions	ITGA1 ITGB1 PLXNA1 PLXNA2 PLXNA4 PLXNB3 PLXNC1 PLXND1 PTPRC SEMA3E SEMA4A SEMA4D SEMA5A SEMA6A SEMA6D SEMA7A TREM2 TYROBP
reactome_Ovarian tumor domain proteases	CDK1 DDX58 ESR1 IFIH1 IKBKG MAVS NOD1 NOD2 OTUB1 OTUB2 OTUD3 OTUD5 OTUD7A OTUD7B PTEN RHOA RIPK1 RIPK2 RNF128 RNF135 RPS27A TNFAIP3 TNIP1 TNIP2 TNIP3 TP53 TRAF3 TRAF6 TRIM25 UBA52 UBB UBC UBE2D1 VCP VCPIP1 YOD1 ZRANB1
reactome_Oxidative Stress Induced Senescence	AGO3 AGO4 BMI1 CBX2 CBX4 CBX6 CBX8 CDK4 CDK6 CDKN2A CDKN2B CDKN2C CDKN2D E2F1 E2F2 E2F3 EED EZH2 FOS H2AFB1 H2AFJ H2AFV H2AFX H2AFZ H2BFS H3F3A HIST1H2AB HIST1H2AC HIST1H2AD HIST1H2AJ HIST1H2BA HIST1H2BB HIST1H2BC HIST1H2BD HIST1H2BH HIST1H2BJ HIST1H2BK HIST1H2BL HIST1H2BM HIST1H2BN HIST1H2BO HIST1H3A HIST1H4A HIST2H2AA3 HIST2H2AC HIST2H2BE HIST2H3A HIST3H2BB IFNB1 JUN KDM6B MAP2K3 MAP2K4 MAP2K6 …
reactome_Oxygen-dependent proline hydroxylation of Hypoxia-inducible Factor Alpha	CUL2 EGLN1 EGLN2 EGLN3 ELOB ELOC EPAS1 HIF1A HIF3A LIMD1 PSMA1 PSMA2 PSMA3 PSMA4 PSMA5 PSMA6 PSMA7 PSMA8 PSMB1 PSMB10 PSMB11 PSMB2 PSMB3 PSMB4 PSMB5 PSMB6 PSMB7 PSMB8 PSMB9 PSMC1 PSMC2 PSMC3 PSMC4 PSMC5 PSMC6 PSMD1 PSMD10 PSMD11 PSMD12 PSMD13 PSMD14 PSMD2 PSMD3 PSMD4 PSMD5 PSMD6 PSMD7 PSMD8 PSMD9 PSME1 PSME2 PSME3 PSME4 PSMF1 RBX1 RPS27A SEM1 UBA52 UBB UBC UBE2D1 UBE2D2 UBE2D3 VHL WTIP
reactome_P2Y receptors	LPAR4 LPAR6 P2RY1 P2RY10 P2RY11 P2RY12 P2RY13 P2RY14 P2RY2 P2RY4 P2RY6
reactome_PCNA-Dependent Long Patch Base Excision Repair	FEN1 LIG1 PCNA POLB POLD1 POLD2 POLD3 POLD4 POLE POLE2 POLE3 POLE4 RFC1 RFC2 RFC3 RFC4 RFC5 RPA1 RPA2 RPA3
reactome_PCP/CE pathway	AP2A2 AP2B1 AP2M1 AP2S1 ARRB2 CLTA CLTB CLTC DAAM1 DVL1 DVL2 DVL3 FZD1 FZD2 FZD3 FZD4 FZD5 FZD6 FZD7 FZD8 PARD6A PFN1 PRICKLE1 PRKCA PRKCB PRKCG PSMA1 PSMA2 PSMA3 PSMA4 PSMA5 PSMA6 PSMA7 PSMA8 PSMB1 PSMB10 PSMB11 PSMB2 PSMB3 PSMB4 PSMB5 PSMB6 PSMB7 PSMB8 PSMB9 PSMC1 PSMC2 PSMC3 PSMC4 PSMC5 PSMC6 PSMD1 PSMD10 PSMD11 PSMD12 PSMD13 PSMD14 PSMD2 PSMD3 PSMD4 PSMD5 PSMD6 PSMD7 PSMD8 PSMD9 PSME1 PSME2 P…
reactome_PD-1 signaling	CD274 CD3D CD3E CD3G CD4 CSK HLA-DPA1 HLA-DPB1 HLA-DQA1 HLA-DQA2 HLA-DQB1 HLA-DQB2 HLA-DRA HLA-DRB1 HLA-DRB3 HLA-DRB4 HLA-DRB5 LCK PDCD1 PDCD1LG2 PTPN11 PTPN6 TRAC TRAV19 TRAV29DV5 TRAV8-4 TRBC1 TRBV12-3 TRBV7-9
reactome_PECAM1 interactions	INPP5D ITGAV ITGB3 LCK LYN PECAM1 PLCG1 PTPN11 PTPN6 SRC YES1
reactome_PERK regulates gene expression	ATF3 ATF4 ATF6 CCL2 CXCL8 DCP2 DDIT3 DIS3 EIF2AK3 EIF2S1 EXOSC1 EXOSC2 EXOSC3 EXOSC4 EXOSC5 EXOSC6 EXOSC7 EXOSC8 EXOSC9 HERPUD1 HSPA5 IGFBP1 IL8 KHSRP NFYA NFYB NFYC PARN
reactome_PI Metabolism	ARF3 BMX ENPP6 FIG4 GDE1 GDPD1 GDPD3 GDPD5 INPP4A INPP4B INPP5D INPP5E INPP5F INPP5J INPP5K INPPL1 MTM1 MTMR1 MTMR10 MTMR12 MTMR14 MTMR2 MTMR3 MTMR4 MTMR6 MTMR7 MTMR8 MTMR9 OCRL PI4K2A PI4K2B PI4KA PI4KB PIK3C2A PIK3C2B PIK3C2G PIK3C3 PIK3CA PIK3CB PIK3CD PIK3CG PIK3R1 PIK3R2 PIK3R3 PIK3R4 PIK3R5 PIK3R6 PIKFYVE PIP4K2A PIP4K2B PIP4K2C PIP5K1A PIP5K1B PIP5K1C PITPNB PLEKHA1 PLEKHA2 PLEKHA3 PLEKHA4…
reactome_PI-3K cascade:FGFR1	FGF10 FGF17 FGF2 FGF20 FGF22 FGF23 FGF3 FGF4 FGF5 FGF6 FGF8 FGF9 FGFR1 FRS2 GAB1 GRB2 KL PIK3CA PIK3R1 PTPN11
reactome_PI-3K cascade:FGFR2	FGF10 FGF16 FGF17 FGF18 FGF2 FGF20 FGF22 FGF23 FGF3 FGF4 FGF5 FGF6 FGF7 FGF8 FGF9 FGFR2 FRS2 GAB1 GRB2 PIK3CA PIK3R1 PTPN11
reactome_PI-3K cascade:FGFR3	FGF16 FGF17 FGF18 FGF2 FGF20 FGF23 FGF4 FGF5 FGF8 FGF9 FGFR3 FRS2 GAB1 GRB2 PIK3CA PIK3R1 PTPN11
reactome_PI-3K cascade:FGFR4	FGF16 FGF17 FGF18 FGF19 FGF2 FGF20 FGF23 FGF4 FGF6 FGF8 FGF9 FGFR4 FRS2 GAB1 GRB2 KLB PIK3CA PIK3R1 PTPN11
reactome_PI3K Cascade	FGF1 FGF10 FGF16 FGF17 FGF18 FGF19 FGF2 FGF20 FGF22 FGF23 FGF3 FGF4 FGF5 FGF6 FGF7 FGF8 FGF9 FGFR1 FGFR2 FGFR3 FGFR4 FLT3 FLT3LG FRS2 GAB1 GAB2 GRB2 IRS1 IRS2 KL KLB PDE3B PDPK1 PIK3C3 PIK3CA PIK3CB PIK3R1 PIK3R2 PIK3R4 PTPN11 THEM4 TLR9 TRIB3
reactome_PI3K events in ERBB2 signaling	EGF EGFR ERBB2 ERBB3 ERBB4 EREG GAB1 GRB2 HBEGF NRG1 NRG2 NRG3 NRG4 PIK3CA PIK3R1
reactome_PI3K/AKT Signaling in Cancer	AKT1S1 AKT2 AKT3 AREG BAD BTC CASP9 CD19 CD28 CD80 CD86 CDKN1A CDKN1B CHUK CREB1 EGF EGFR EPGN ERBB2 ERBB3 ERBB4 EREG ESR1 ESR2 FGF1 FGF10 FGF16 FGF17 FGF18 FGF19 FGF2 FGF20 FGF22 FGF23 FGF3 FGF4 FGF5 FGF6 FGF7 FGF8 FGF9 FGFR1 FGFR2 FGFR3 FGFR4 FOXO1 FOXO3 FOXO4 FOXO6 FRS2 FYN GAB1 GRB2 GSK3A GSK3B HBEGF HGF ICOS IRS1 IRS2 KIT KITLG KL KLB LCK MAPKAP1 MDM2 MET MLST8 MTOR NR4A1 NRG1 NRG2 NRG3 NRG4…
reactome_PI5P, PP2A and IER3 Regulate PI3K/AKT Signaling	AREG BTC CD19 CD28 CD80 CD86 EGF EGFR EPGN ERBB2 ERBB3 ERBB4 EREG ESR1 ESR2 FGF1 FGF10 FGF16 FGF17 FGF18 FGF19 FGF2 FGF20 FGF22 FGF23 FGF3 FGF4 FGF5 FGF6 FGF7 FGF8 FGF9 FGFR1 FGFR2 FGFR3 FGFR4 FRS2 FYN GAB1 GRB2 HBEGF HGF ICOS IER3 IL1RAP IL1RL1 IL33 INS INSR IRAK1 IRAK4 IRS1 IRS2 KIT KITLG KL KLB LCK MAPK1 MAPK3 MET MYD88 NRG1 NRG2 NRG3 NRG4 PDGFA PDGFB PDGFRA PDGFRB PIK3AP1 PIK3CA PIK3CB PIK3CD…
reactome_PIP3 activates AKT signaling	AGO2 AGO3 AGO4 AKT1 AKT1S1 AKT2 AKT3 AREG ATF2 ATN1 BAD BMI1 BTC CASP9 CBX2 CBX4 CBX6 CBX8 CD19 CD28 CD80 CD86 CDKN1A CDKN1B CHD3 CHD4 CHUK CNOT6L CREB1 CSNK2A1 CSNK2A2 CSNK2B EED EGF EGFR EGR1 EPGN ERBB2 ERBB3 ERBB4 EREG ESR1 ESR2 EZH2 FGF1 FGF10 FGF16 FGF17 FGF18 FGF19 FGF2 FGF20 FGF22 FGF23 FGF3 FGF4 FGF5 FGF6 FGF7 FGF8 FGF9 FGFR1 FGFR2 FGFR3 FGFR4 FOXO1 FOXO3 FOXO4 FOXO6 FRK FRS2 FYN GAB1 GAT…
reactome_PIWI-interacting RNA (piRNA) biogenesis	DDX4 FKBP6 HENMT1 HSP90AA1 MAEL MOV10L1 MYBL1 PIWIL1 PIWIL2 PIWIL4 PLD6 POLR2A POLR2B POLR2C POLR2D POLR2E POLR2F POLR2G POLR2H POLR2I POLR2J POLR2K POLR2L TDRD1 TDRD12 TDRD6 TDRD9 TDRKH
reactome_PKA activation	ADCY2 ADCY3 ADCY4 ADCY5 ADCY6 ADCY7 ADCY8 ADCY9 CALM1 PRKACA PRKACB PRKACG PRKAR1A PRKAR1B PRKAR2A PRKAR2B
reactome_PKA activation in glucagon signalling	ADCY2 ADCY3 ADCY4 ADCY5 ADCY6 ADCY7 ADCY8 ADCY9 GNAS PRKACA PRKACB PRKACG PRKAR1A PRKAR1B PRKAR2A PRKAR2B
reactome_PKA-mediated phosphorylation of CREB	ADCY2 ADCY3 ADCY4 ADCY5 ADCY6 ADCY7 ADCY8 ADCY9 CALM1 CREB1 PRKACA PRKACB PRKACG PRKAR1A PRKAR1B PRKAR2A PRKAR2B PRKX
reactome_PKMTs methylate histone lysines	ASH1L ASH2L ATF7IP DOT1L DPY30 EED EHMT1 EHMT2 EZH2 HIST1H3A HIST1H4A HIST2H3A KMT2A KMT2B KMT2C KMT2D KMT2E KMT5A KMT5B KMT5C MECOM NFKB1 NFKB2 NSD1 NSD2 NSD3 PRDM16 PRDM9 RBBP4 RBBP5 RBBP7 RELA SETD1A SETD1B SETD2 SETD3 SETD6 SETD7 SETDB1 SETDB2 SMYD2 SMYD3 SUV39H1 SUV39H2 SUZ12 WDR5
reactome_PLC beta mediated events	ADCY2 ADCY3 ADCY4 ADCY5 ADCY6 ADCY7 ADCY8 ADCY9 AHCYL1 CALM1 CAMK2A CAMK2B CAMK2D CAMK2G CAMK4 CAMKK1 CAMKK2 CREB1 GNAI1 GNAI2 GNAI3 GNAO1 GNAT1 GNAT2 GNAT3 GNAZ GRK2 ITPR1 ITPR2 ITPR3 KPNA2 MAPK1 PDE1A PDE1B PDE1C PLA2G4A PLCB1 PLCB2 PLCB3 PLCB4 PRKACA PRKACB PRKACG PRKAR1A PRKAR1B PRKAR2A PRKAR2B PRKCA PRKCD PRKCG PRKX
reactome_POU5F1 (OCT4), SOX2, NANOG activate genes related to proliferation	EPHA1 FGF2 FOXD3 NANOG NR6A1 POU5F1 SALL1 SALL4 SOX2 STAT3 TDGF1 ZIC3
reactome_PPARA activates gene expression	ABCB4 ACADM ACOX1 ACSL1 AGT AHR AHRR ALAS1 ANGPTL4 ANKRD1 APOA1 APOA2 APOA5 ARNT ARNT2 ARNTL CARM1 CCNC CD36 CDK19 CDK8 CHD9 CLOCK CPT1A CPT2 CREBBP CYP1A1 CYP4A11 CYP7A1 EP300 ESRRA FABP1 FADS1 FAM120B FDFT1 FHL2 G0S2 GLIPR1 GPS2 GRHL1 HDAC3 HELZ2 HMGCR HMGCS1 HMGCS2 ME1 MED1 MED10 MED11 MED12 MED13 MED13L MED14 MED15 MED16 MED17 MED18 MED19 MED20 MED21 MED22 MED23 MED24 MED25 MED26 MED27 MED28 …
reactome_PRC2 methylates histones and DNA	DNMT1 DNMT3A DNMT3B EED EZH2 H2AFB1 H2AFJ H2AFV H2AFX H2AFZ H2BFS H3F3A HIST1H2AB HIST1H2AC HIST1H2AD HIST1H2AJ HIST1H2BA HIST1H2BB HIST1H2BC HIST1H2BD HIST1H2BH HIST1H2BJ HIST1H2BK HIST1H2BL HIST1H2BM HIST1H2BN HIST1H2BO HIST1H3A HIST1H4A HIST2H2AA3 HIST2H2AC HIST2H2BE HIST2H3A HIST3H2BB JARID2 MTF2 PHF1 PHF19 RBBP4 RBBP7 SUZ12
reactome_PTEN Regulation	AGO2 AGO3 AGO4 AKT1 AKT2 AKT3 ATF2 ATN1 BMI1 CBX2 CBX4 CBX6 CBX8 CHD3 CHD4 CNOT6L CSNK2A1 CSNK2A2 CSNK2B EED EGR1 EZH2 FRK GATAD2A GATAD2B HDAC1 HDAC2 HDAC3 HDAC5 HDAC7 JUN KDM1A LAMTOR1 LAMTOR2 LAMTOR3 LAMTOR4 LAMTOR5 MAF1 MAPK1 MAPK3 MBD3 MECOM MIR106A MIR106B MIR17 MIR19A MIR19B1 MIR19B2 MIR205 MIR20A MIR20B MIR21 MIR214 MIR22 MIR25 MIR26A1 MIR26A2 MIR93 MKRN1 MLST8 MOV10 MTA1 MTA2 MTA3 MTOR N…
reactome_PTK6 Regulates RHO GTPases, RAS GTPase and MAP kinases	BCAR1 CRK DOCK1 ELMO1 ELMO2 HRAS KRAS NRAS PTK6 PXN RAC1 RASA1 RHOA
reactome_Packaging Of Telomere Ends	H2AFB1 H2AFJ H2AFV H2AFX H2AFZ H2BFS HIST1H2AB HIST1H2AC HIST1H2AD HIST1H2AJ HIST1H2BA HIST1H2BB HIST1H2BC HIST1H2BD HIST1H2BH HIST1H2BJ HIST1H2BK HIST1H2BL HIST1H2BM HIST1H2BN HIST1H2BO HIST1H4A HIST2H2AA3 HIST2H2AC HIST2H2BE HIST3H2BB HIST3H3 POT1 TERF1 TERF2 TERF2IP TINF2
reactome_Paradoxical activation of RAF signaling by kinase inactive BRAF	ARAF ARRB1 ARRB2 BRAF BRAP CALM1 CAMK2A CAMK2B CAMK2D CAMK2G CNKSR1 CNKSR2 CSK FGA FGB FGG FN1 HRAS IQGAP1 ITGA2B ITGB3 JAK2 KRAS KSR1 KSR2 MAP2K1 MAP2K2 MAP3K11 MAPK1 MAPK3 MARK3 NRAS PEBP1 PHB RAF1 RAP1A RAP1B SRC TLN1 VCL VWF YWHAB
reactome_Passive transport by Aquaporins	AQP10 AQP11 AQP12A AQP2 AQP3 AQP4 AQP5 AQP6 AQP7 AQP8 AQP9 MIP
reactome_Pausing and recovery of HIV elongation	CCNT1 CCNT2 CDK9 CTDP1 ELL ELOA ELOA2 ELOA3 ELOA3B ELOA3D ELOB ELOC GTF2F1 GTF2F2 NELFA NELFB NELFCD NELFE POLR2A POLR2B POLR2C POLR2D POLR2E POLR2F POLR2G POLR2H POLR2I POLR2J POLR2K POLR2L SSRP1 SUPT16H SUPT4H1 SUPT5H TCEA1
reactome_Pausing and recovery of Tat-mediated HIV elongation	CDK9 CTDP1 ELL ELOA ELOA2 ELOA3 ELOA3B ELOA3D ELOB ELOC GTF2F1 GTF2F2 NELFA NELFB NELFCD NELFE POLR2A POLR2B POLR2C POLR2D POLR2E POLR2F POLR2G POLR2H POLR2I POLR2J POLR2K POLR2L SSRP1 SUPT16H SUPT4H1 SUPT5H TCEA1 tat
reactome_Pentose phosphate pathway	G6PD PGD PGLS PGM2 PRPS1 PRPS1L1 PRPS2 RBKS RPE RPEL1 RPIA SHPK TALDO1 TKT
reactome_Peptide chain elongation	EEF2 FAU RPL10 RPL10A RPL10L RPL11 RPL12 RPL13 RPL13A RPL14 RPL15 RPL17 RPL18 RPL18A RPL19 RPL21 RPL22 RPL22L1 RPL23 RPL23A RPL24 RPL26 RPL26L1 RPL27 RPL27A RPL28 RPL29 RPL3 RPL30 RPL31 RPL32 RPL34 RPL35 RPL35A RPL36 RPL36A RPL36AL RPL37 RPL37A RPL38 RPL39 RPL39L RPL3L RPL4 RPL41 RPL5 RPL6 RPL7 RPL7A RPL8 RPL9 RPLP0 RPLP1 RPLP2 RPS10 RPS11 RPS12 RPS13 RPS14 RPS15 RPS15A RPS16 RPS17 RPS18 RPS19 RP…
reactome_Peptide hormone biosynthesis	CGB3 FSHB INHA INHBA INHBB INHBC INHBE LHB PCSK1 POMC TSHB
reactome_Peptide hormone metabolism	ACE2 ACHE AGT ANPEP AOPEP ATP6AP2 BCHE CDX2 CES1 CGA CGB3 CMA1 CPA3 CPB1 CPB2 CPE CRHR2 CTNNB1 CTSD CTSG CTSZ DPP4 ENPEP ERO1A ERO1B EXOC1 EXOC2 EXOC3 EXOC4 EXOC5 EXOC6 EXOC7 EXOC8 FFAR1 FFAR4 FSHB GATA4 GCG GH1 GHRL GIP GNAT3 GNB3 GNG13 GPR119 GRP GZMH IGF1 INHA INHBA INHBB INHBC INHBE INS ISL1 KIF5A KIF5B KIF5C KLF4 LEP LHB MBOAT4 MME MYO5A MYRIP PAX6 PCSK1 PCSK2 PLA2G7 POMC RAB27A REN SEC11A S…
reactome_Peptide ligand-binding receptors	ACKR3 ACKR4 AGT AGTR1 AGTR2 ANXA1 APLN APLNR APP AVP AVPR1A AVPR1B AVPR2 BDKRB1 BDKRB2 BRS3 C3 C3AR1 C5 C5AR1 C5AR2 CCK CCKAR CCKBR CCL1 CCL13 CCL16 CCL19 CCL20 CCL21 CCL23 CCL25 CCL27 CCL28 CCL5 CCR1 CCR10 CCR2 CCR3 CCR4 CCR5 CCR6 CCR7 CCR8 CCR9 CCRL2 CORT CX3CL1 CX3CR1 CXCL1 CXCL10 CXCL11 CXCL12 CXCL13 CXCL16 CXCL2 CXCL3 CXCL5 CXCL6 CXCL8 CXCL9 CXCR1 CXCR2 CXCR3 CXCR4 CXCR5 CXCR6 ECE1 ECE2 EDN1…
reactome_Peroxisomal lipid metabolism	ACAA1 ACBD4 ACBD5 ACOT4 ACOT6 ACOT8 ACOX1 ACOX2 ACOX3 ACOXL ALDH3A2 AMACR CRAT CROT DECR2 ECI2 EHHADH HACL1 HAO2 HSD17B4 MLYCD NUDT19 NUDT7 PECR PHYH SCP2 SLC25A17 SLC27A2
reactome_Peroxisomal protein import	ACOT2 ACOT4 ACOT8 ACOX1 ACOX2 ACOX3 AGPS AGXT AMACR BAAT CAT CRAT CROT DAO DDO DECR2 DHRS4 ECH1 ECI2 EHHADH EPHX2 GNPAT GSTK1 HACL1 HAO1 HAO2 HMGCL HSD17B4 IDE IDH1 LONP2 MLYCD MPV17 NOS2 NUDT19 NUDT7 PAOX PECR PEX1 PEX10 PEX12 PEX13 PEX14 PEX2 PEX26 PEX5 PEX6 PEX7 PHYH PIPOX RPS27A SCP2 SLC27A2 TYSND1 UBA52 UBB UBC UBE2D1 UBE2D2 UBE2D3 USP9X ZFAND6
reactome_Pervasive developmental disorders	CALM1 CAMK4 GPS2 HDAC1 HDAC3 MECP2 NCOR1 NCOR2 PRKACA SIN3A TBL1X TBL1XR1
reactome_Phase 0 - rapid depolarisation	CACNA1D CACNA1F CACNA1S CACNA2D1 CACNA2D2 CACNA2D3 CACNA2D4 CACNB1 CACNB2 CACNB3 CACNB4 CACNG1 CACNG2 CACNG3 CACNG4 CACNG5 CACNG6 CACNG7 CACNG8 CALM1 CAMK2A CAMK2B CAMK2D CAMK2G FGF11 FGF12 FGF13 FGF14 RANGRF SCN10A SCN11A SCN1A SCN1B SCN2A SCN2B SCN3A SCN3B SCN4A SCN4B SCN5A SCN7A SCN8A SCN9A
reactome_Phase 2 - plateau phase	CACNA1C CACNA1D CACNA1F CACNA1S CACNA2D1 CACNA2D2 CACNA2D3 CACNA2D4 CACNB1 CACNB2 CACNB3 CACNB4 CACNG1 CACNG2 CACNG3 CACNG4 CACNG5 CACNG6 CACNG7 CACNG8 KCNE1 KCNE2 KCNE3 KCNE4 KCNE5 KCNQ1
reactome_Phase 4 - resting membrane potential	KCNJ14 KCNJ2 KCNJ4 KCNK1 KCNK10 KCNK12 KCNK13 KCNK15 KCNK16 KCNK17 KCNK18 KCNK2 KCNK3 KCNK4 KCNK5 KCNK6 KCNK7 KCNK9
reactome_Phase I - Functionalization of compounds	ACSS1 ACSS2 ADH1A ADH1B ADH1C ADH4 ADH5 ADH6 ADH7 AHR AHRR AIP ALDH1A1 ALDH1B1 ALDH2 ALDH3A1 AOC1 AOC2 AOC3 ARNT ARNT2 BPHL CBR3 CES1 CES2 CES3 CMBL CYB5B CYB5R3 CYP11A1 CYP11B1 CYP11B2 CYP19A1 CYP1A1 CYP1A2 CYP1B1 CYP21A2 CYP24A1 CYP26A1 CYP26B1 CYP26C1 CYP27A1 CYP27B1 CYP2A13 CYP2A6 CYP2A7 CYP2B6 CYP2C18 CYP2C19 CYP2C8 CYP2C9 CYP2D6 CYP2E1 CYP2F1 CYP2J2 CYP2R1 CYP2S1 CYP2U1 CYP2W1 CYP39A1 CYP3A…
reactome_Phase II - Conjugation of compounds	ABHD14B ACSM1 ACSM2A ACSM2B ACSM4 ACSM5 AHCY AKR1A1 AS3MT BPNT1 CHAC1 CHAC2 CNDP2 COMT CYP1A2 ESD GCLC GCLM GGCT GGT1 GGT3P GGT5 GGT6 GGT7 GLYAT GLYATL1 GLYATL2 GLYATL3 GSS GSTA1 GSTA2 GSTA3 GSTA4 GSTA5 GSTK1 GSTM1 GSTM2 GSTM3 GSTM4 GSTM5 GSTO1 GSTO2 GSTP1 GSTT1 GSTT2 GSTT2B GSTZ1 HPGDS IMPAD1 MAT1A MAT2A MAT2B MGST1 MGST2 MGST3 MTR MTRR N6AMT1 NAT1 NAT2 NNMT OPLAH PAPSS1 PAPSS2 PODXL2 SLC26A1 SL…
reactome_Phenylalanine and tyrosine catabolism	FAH GSTZ1 HGD HPD IL4I1 KYAT1 PAH PCBD1 QDPR TAT
reactome_Phospholipase C-mediated cascade: FGFR1	FGF10 FGF17 FGF2 FGF20 FGF22 FGF23 FGF3 FGF4 FGF5 FGF6 FGF8 FGF9 FGFR1 KL PLCG1
reactome_Phospholipase C-mediated cascade; FGFR2	FGF10 FGF16 FGF17 FGF18 FGF2 FGF20 FGF22 FGF23 FGF3 FGF4 FGF5 FGF6 FGF7 FGF8 FGF9 FGFR2 PLCG1
reactome_Phospholipase C-mediated cascade; FGFR3	FGF16 FGF17 FGF18 FGF2 FGF20 FGF23 FGF4 FGF5 FGF8 FGF9 FGFR3 PLCG1
reactome_Phospholipase C-mediated cascade; FGFR4	FGF16 FGF17 FGF18 FGF19 FGF2 FGF20 FGF23 FGF4 FGF6 FGF8 FGF9 FGFR4 KLB PLCG1
reactome_Phospholipid metabolism	ABHD4 ACHE ACP6 AGK AGPAT1 AGPAT2 AGPAT3 AGPAT4 AGPAT5 ALPI ARF1 ARF3 AWAT2 BCHE BMX CDIPT CDS1 CDS2 CEPT1 CHAT CHKA CHKB CHPT1 CPNE1 CPNE3 CPNE6 CPNE7 CRLS1 CSNK2A1 CSNK2A2 CSNK2B DDHD1 DDHD2 DGAT1 DGAT2 DGAT2L6 DGAT2L7P ENPP6 ETNK1 ETNK2 ETNPPL FIG4 GDE1 GDPD1 GDPD3 GDPD5 GNPAT GPAM GPAT2 GPAT3 GPAT4 GPCPD1 GPD1 GPD1L GPD2 HADHA HADHB HRASLS HRASLS2 HRASLS5 INPP4A INPP4B INPP5D INPP5E INPP5F IN…
reactome_Phosphorylation of CD3 and TCR zeta chains	CD3D CD3E CD3G CD4 CSK HLA-DPA1 HLA-DPB1 HLA-DQA1 HLA-DQA2 HLA-DQB1 HLA-DQB2 HLA-DRA HLA-DRB1 HLA-DRB3 HLA-DRB4 HLA-DRB5 LCK PAG1 PTPN22 PTPRC PTPRJ TRAC TRAV19 TRAV29DV5 TRAV8-4 TRBC1 TRBV12-3 TRBV7-9
reactome_Phosphorylation of the APC/C	ANAPC10 ANAPC11 ANAPC15 ANAPC16 ANAPC2 ANAPC4 ANAPC5 ANAPC7 CCNB1 CDC16 CDC23 CDC26 CDC27 CDK1 PLK1 UBE2C UBE2D1 UBE2E1
reactome_Physiological factors	GATA4 HIPK1 HIPK2 KAT2B NKX2-5 NPPA NPPC NPR1 NPR2 TBX5 WWTR1
reactome_Pink/Parkin Mediated Mitophagy	ATG5 MAP1LC3A MAP1LC3B MFN1 MFN2 MTERF3 PARK2 PINK1 RPS27A SQSTM1 TOMM20 TOMM22 TOMM40 TOMM5 TOMM6 TOMM7 TOMM70 UBA52 UBB UBC VDAC1
reactome_Plasma lipoprotein assembly	ABCA1 APOA1 APOA2 APOA4 APOB APOC1 APOC2 APOC3 APOC4 APOE BMP1 MTTP P4HB PRKACA PRKACB PRKACG SAR1B ZDHHC8
reactome_Plasma lipoprotein assembly, remodeling, and clearance	ABCA1 ABCG1 ALB AMN ANGPTL3 ANGPTL4 ANGPTL8 AP2A1 AP2A2 AP2B1 AP2M1 AP2S1 APOA1 APOA2 APOA4 APOA5 APOB APOBR APOC1 APOC2 APOC3 APOC4 APOE APOF BMP1 CES3 CETP CIDEC CLTA CLTC CREB3L3 CUBN FGF21 FURIN GPIHBP1 HDLBP LCAT LDLR LDLRAP1 LIPA LIPC LIPG LMF1 LMF2 LPA LPL LSR MBTPS1 MBTPS2 MTTP MYLIP NCEH1 NPC1 NPC2 NR1H2 NR1H3 P4HB PCSK5 PCSK6 PCSK9 PLTP PRKACA PRKACB PRKACG SAR1B SCARB1 SOAT1 SOAT2 VLDL…
reactome_Plasma lipoprotein clearance	AP2A1 AP2A2 AP2B1 AP2M1 AP2S1 APOA1 APOB APOBR APOC1 APOC4 APOE CES3 CLTA CLTC CUBN HDLBP LDLR LDLRAP1 LIPA LIPC LSR MYLIP NCEH1 NPC1 NPC2 NR1H2 NR1H3 PCSK9 SCARB1 SOAT1 SOAT2 VLDLR
reactome_Plasma lipoprotein remodeling	ALB ANGPTL3 ANGPTL4 ANGPTL8 APOA1 APOA2 APOA4 APOA5 APOB APOC2 APOC3 APOE APOF CETP CIDEC CREB3L3 FGF21 FURIN GPIHBP1 LCAT LIPC LIPG LMF1 LMF2 LPA LPL MBTPS1 MBTPS2 PCSK5 PCSK6 PLTP
reactome_Platelet Adhesion to exposed collagen	FYN GP1BA GP1BB GP5 GP6 GP9 ITGA1 ITGA10 ITGA2 ITGB1 LYN VWF
reactome_Platelet Aggregation (Plug Formation)	ADRA2B ADRA2C AKT1 APBB1IP BCAR1 CRK CSK F2 FGA FGB FGG FN1 GP1BA GP1BB GP5 GP9 GRB2 ITGA2B ITGB3 MPL PDPK1 PTK2 PTPN1 RAP1A RAP1B RAPGEF3 RAPGEF4 RASGRP1 RASGRP2 SHC1 SOS1 SRC SYK THPO TLN1 VWF
reactome_Platelet activation, signaling and aggregation	A2M ABCC4 ABHD12 ABHD6 ACTN1 ACTN2 ACTN4 ADRA2A ADRA2B ADRA2C AHSG AKT1 ALB ALDOA ANXA5 APBB1IP APLP2 APOA1 APOH APOOL APP ARRB1 ARRB2 BCAR1 BRPF3 CALM1 CALU CAP1 CD109 CD36 CD63 CD9 CDC37L1 CDC42 CFD CFL1 CHID1 CLEC1B CLEC3B CLU CRK CSK CTSW CYB5R1 DAGLA DAGLB DGKA DGKB DGKD DGKE DGKG DGKH DGKI DGKK DGKQ DGKZ ECM1 EGF ENDOD1 F13A1 F2 F2R F2RL2 F2RL3 F5 F8 FAM3C FAM49B FCER1G FERMT3 FGA FGB FGG F…
reactome_Platelet calcium homeostasis	ATP2A2 ATP2A3 ATP2B1 ATP2B2 ATP2B3 ATP2B4 CALM1 ITPR1 ITPR2 ITPR3 ORAI1 ORAI2 P2RX1 P2RX2 P2RX3 P2RX4 P2RX5 P2RX6 P2RX7 SLC8A1 SLC8A2 SLC8A3 SRI STIM1 TRPC3 TRPC6 TRPC7
reactome_Platelet degranulation	A2M ABCC4 ACTN1 ACTN2 ACTN4 AHSG ALB ALDOA ANXA5 APLP2 APOA1 APOH APOOL APP BRPF3 CALM1 CALU CAP1 CD109 CD36 CD63 CD9 CDC37L1 CFD CFL1 CHID1 CLEC3B CLU CTSW CYB5R1 ECM1 EGF ENDOD1 F13A1 F5 F8 FAM3C FAM49B FERMT3 FGA FGB FGG FLNA FN1 GAS6 GTPBP2 HABP4 HGF HRG HSPA5 IGF1 IGF2 ISLR ITGA2B ITGB3 ITIH3 ITIH4 KNG1 LAMP2 LEFTY2 LGALS3BP LHFPL2 LY6G6F MAGED2 MANF MMRN1 NHLRC2 OLA1 ORM1 ORM2 PCDH7 PCYOX1L…
reactome_Platelet homeostasis	ATP2A1 ATP2A2 ATP2A3 ATP2B1 ATP2B2 ATP2B3 ATP2B4 CALM1 FGR GNAS GNB1 GNB2 GNB3 GNB4 GNB5 GNG10 GNG11 GNG12 GNG13 GNG2 GNG3 GNG4 GNG5 GNG7 GNG8 GNGT1 GNGT2 GUCY1A2 GUCY1A3 GUCY1B2 GUCY1B3 ITPR1 ITPR2 ITPR3 KCNMA1 KCNMB1 KCNMB2 KCNMB3 KCNMB4 LRP8 MAPK14 MRVI1 NOS1 NOS2 NOS3 ORAI1 ORAI2 P2RX1 P2RX2 P2RX3 P2RX4 P2RX5 P2RX6 P2RX7 PAFAH2 PDE10A PDE11A PDE1A PDE1B PDE2A PDE3A PDE3B PDE5A PDE9A PECAM1 PL…
reactome_Platelet sensitization by LDL	FGR LRP8 MAPK14 PECAM1 PLA2G4A PPP2CA PPP2CB PPP2R1A PPP2R1B PPP2R5A PPP2R5B PPP2R5C PPP2R5D PPP2R5E PTPN11 PTPN6
reactome_Polo-like kinase mediated events	CCNB2 CDC25A CDC25C CENPF EP300 FOXM1 LIN37 LIN52 LIN54 LIN9 MYBL2 PKMYT1 PLK1 RBBP4 WEE1
reactome_Polymerase switching	POLA1 POLA2 POLD1 POLD2 POLD3 POLD4 PRIM1 PRIM2 RFC1 RFC2 RFC3 RFC4 RFC5
reactome_Polymerase switching on the C-strand of the telomere	POLA1 POLA2 POLD1 POLD2 POLD3 POLD4 PRIM1 PRIM2 RFC1 RFC2 RFC3 RFC4 RFC5
reactome_Positive epigenetic regulation of rRNA expression	ACTB BAZ1B CBX3 CD3EAP CHD3 CHD4 DDX21 DEK EHMT2 EP300 ERCC6 GATAD2A GATAD2B GSK3B H2AFB1 H2AFJ H2AFV H2AFX H2AFZ H2BFS H3F3A HDAC1 HDAC2 HIST1H2AB HIST1H2AC HIST1H2AD HIST1H2AJ HIST1H2BA HIST1H2BB HIST1H2BC HIST1H2BD HIST1H2BH HIST1H2BJ HIST1H2BK HIST1H2BL HIST1H2BM HIST1H2BN HIST1H2BO HIST1H3A HIST1H4A HIST2H2AA3 HIST2H2AC HIST2H2BE HIST2H3A HIST3H2BB KAT2A KAT2B MBD3 MTA1 MTA2 MTA3 MYBBP1A MYO…
reactome_Post NMDA receptor activation events	ADCY1 ADCY8 ARHGEF7 CALM1 CAMK1 CAMK2A CAMK2B CAMK2D CAMK2G CAMK4 CAMKK1 CAMKK2 CREB1 DLG1 DLG2 DLG3 DLG4 ERBB4 GIT1 GRIA1 GRIA2 GRIN1 GRIN2A GRIN2B GRIN2C GRIN2D HRAS KPNA2 KRAS LRRC7 MAPK1 MAPK3 MAPT NEFL NRAS NRG1 NRGN PDPK1 PRKAA1 PRKAA2 PRKAB1 PRKAB2 PRKACA PRKACB PRKACG PRKAG1 PRKAG2 PRKAG3 PRKAR1A PRKAR1B PRKAR2A PRKAR2B PRKX RAC1 RASGRF1 RASGRF2 RPS6KA1 RPS6KA2 RPS6KA3 RPS6KA6 SRC
reactome_Post-chaperonin tubulin folding pathway	TBCA TBCB TBCC TBCD TBCE TUBA1A TUBA1B TUBA1C TUBA3C TUBA3D TUBA3E TUBA4A TUBA4B TUBA8 TUBAL3 TUBB1 TUBB2A TUBB2B TUBB3 TUBB4A TUBB4B TUBB6
reactome_Post-translational modification: synthesis of GPI-anchored proteins	ALPI ALPL ART3 ART4 BST1 CD109 CD52 CEACAM5 CEACAM7 CNTN3 CNTN4 CNTN5 CPM DPM1 DPM2 DPM3 FCGR3B FOLR2 GP2 GPAA1 GPIHBP1 GPLD1 IZUMO1R LSAMP LY6D LY6E LY6G6C LY6G6D LY6H LY6K LYPD1 LYPD2 LYPD3 LYPD4 LYPD5 LYPD6B LYPD8 MDGA1 MDGA2 MELTF MSLN NEGR1 NRN1 NRN1L NTM NTNG1 NTNG2 OPCML OTOA PGAP1 PIGA PIGB PIGC PIGF PIGG PIGH PIGK PIGL PIGM PIGN PIGO PIGP PIGQ PIGS PIGT PIGU PIGV PIGW PIGX PIGY PIGZ PLAU…
reactome_Post-translational protein phosphorylation	AFP AHSG ALB AMBN AMELX AMTN ANO8 APLP2 APOA1 APOA2 APOA5 APOB APOE APOL1 APP BMP15 BMP4 BPIFB2 C3 C4A CALU CDH2 CHGB CHRDL1 CKAP4 CP CSF1 CST3 CYR61 DMP1 DNAJC3 ENAM EVA1A F5 FAM20A FAM20C FBN1 FGA FGF23 FGG FN1 FSTL1 FSTL3 FUCA2 GAS6 GOLM1 GPC3 HRC HSP90B1 IGFBP1 IGFBP3 IGFBP4 IGFBP5 IGFBP7 IL6 ITIH2 KNG1 KTN1 LAMB1 LAMB2 LAMC1 LGALS1 LTBP1 MATN3 MBTPS1 MELTF MEN1 MEPE MFGE8 MGAT4A MIA3 MSLN MX…
reactome_Postsynaptic nicotinic acetylcholine receptors	CHRNA2 CHRNA3 CHRNA4 CHRNA5 CHRNA6 CHRNA7 CHRNA9 CHRNB2 CHRNB3 CHRNB4 CHRND CHRNE CHRNG
reactome_Potassium Channels	ABCC9 GABBR1 GABBR2 GNB1 GNB2 GNB3 GNG10 GNG12 GNG2 GNG3 GNG4 GNG5 GNG7 GNG8 GNGT1 GNGT2 HCN1 HCN2 HCN3 HCN4 KCNA1 KCNA10 KCNA2 KCNA3 KCNA4 KCNA5 KCNA6 KCNA7 KCNAB1 KCNAB2 KCNAB3 KCNB1 KCNB2 KCNC1 KCNC2 KCNC3 KCNC4 KCND1 KCND2 KCND3 KCNF1 KCNG1 KCNG2 KCNG3 KCNG4 KCNH1 KCNH2 KCNH3 KCNH4 KCNH5 KCNH6 KCNH7 KCNH8 KCNJ1 KCNJ10 KCNJ11 KCNJ12 KCNJ14 KCNJ15 KCNJ16 KCNJ2 KCNJ3 KCNJ4 KCNJ5 KCNJ6 KCNJ8 KCNJ…
reactome_Pre-NOTCH Expression and Processing	AGO2 AGO3 AGO4 ATP2A1 ATP2A2 ATP2A3 B4GALT1 CCND1 CREBBP E2F1 E2F3 ELF3 EP300 FURIN H2AFB1 H2AFJ H2AFV H2AFX H2AFZ H2BFS H3F3A HIST1H2AB HIST1H2AC HIST1H2AD HIST1H2AJ HIST1H2BA HIST1H2BB HIST1H2BC HIST1H2BD HIST1H2BH HIST1H2BJ HIST1H2BK HIST1H2BL HIST1H2BM HIST1H2BN HIST1H2BO HIST1H3A HIST1H4A HIST2H2AA3 HIST2H2AC HIST2H2BE HIST2H3A HIST3H2BB JUN KAT2A KAT2B LFNG MAML1 MAML2 MAML3 MAMLD1 MFNG MIR…
reactome_Pre-NOTCH Processing in Golgi	ATP2A2 ATP2A3 B4GALT1 FURIN LFNG MFNG NOTCH1 NOTCH2 NOTCH3 NOTCH4 RAB6A RFNG SEL1L ST3GAL3 ST3GAL4 ST3GAL6 TMED2
reactome_Pre-NOTCH Transcription and Translation	AGO2 AGO3 AGO4 CCND1 CREBBP E2F1 E2F3 ELF3 EP300 H2AFB1 H2AFJ H2AFV H2AFX H2AFZ H2BFS H3F3A HIST1H2AB HIST1H2AC HIST1H2AD HIST1H2AJ HIST1H2BA HIST1H2BB HIST1H2BC HIST1H2BD HIST1H2BH HIST1H2BJ HIST1H2BK HIST1H2BL HIST1H2BM HIST1H2BN HIST1H2BO HIST1H3A HIST1H4A HIST2H2AA3 HIST2H2AC HIST2H2BE HIST2H3A HIST3H2BB JUN KAT2A KAT2B MAML1 MAML2 MAML3 MAMLD1 MIR150 MIR181C MIR200B MIR200C MIR206 MIR302A MI…
reactome_Prefoldin mediated transfer of substrate to CCT/TriC	CCT2 CCT3 CCT4 CCT5 CCT6A CCT6B CCT7 CCT8 PFDN1 PFDN2 PFDN4 PFDN5 PFDN6 TCP1 TUBA1A TUBA1C TUBA3C TUBA3D TUBA4A TUBB1 TUBB2A TUBB2B TUBB3 TUBB4A TUBB4B TUBB6 VBP1
reactome_Pregnenolone biosynthesis	CYP11A1 FDX1 FDX2 FDXR STAR STARD3 STARD3NL STARD4 STARD6 TSPO TSPOAP1
reactome_Presynaptic depolarization and calcium channel opening	CACNA1A CACNA1B CACNA1E CACNA2D1 CACNA2D2 CACNA2D3 CACNB1 CACNB2 CACNB3 CACNB4 CACNG2 CACNG4
reactome_Presynaptic function of Kainate receptors	GNB2 GNB3 GNB4 GNB5 GNG10 GNG11 GNG12 GNG13 GNG2 GNG3 GNG4 GNG5 GNG7 GNG8 GNGT1 GNGT2 GRIK3 PLCB1 PLCB2 PLCB3
reactome_Presynaptic nicotinic acetylcholine receptors	CHRNA2 CHRNA3 CHRNA4 CHRNA5 CHRNA6 CHRNB2 CHRNB3 CHRNB4 CHRND CHRNE CHRNG
reactome_Presynaptic phase of homologous DNA pairing and strand exchange	ATR ATRIP BARD1 BLM BRCA1 BRCA2 BRIP1 CHEK1 DNA2 EXO1 HUS1 KAT5 MRE11 NBN RAD1 RAD17 RAD50 RAD51 RAD51B RAD51C RAD51D RAD9A RAD9B RBBP8 RFC2 RFC3 RFC4 RFC5 RHNO1 RMI1 RMI2 RPA1 RPA2 RPA3 TOP3A TOPBP1 WRN XRCC2
reactome_Processing of Capped Intron-Containing Pre-mRNA	ALYREF AQR BCAS2 BUD31 CASC3 CCAR1 CD2BP2 CDC40 CDC5L CHERP CHTOP CLP1 CPSF1 CPSF2 CPSF3 CPSF4 CPSF7 CRNKL1 CSTF1 CSTF2 CSTF2T CSTF3 CTNNBL1 CWC15 CWC22 CWC25 CWC27 DDX23 DDX39A DDX39B DDX42 DDX46 DDX5 DHX15 DHX16 DHX38 DHX9 DNAJC8 EFTUD2 EIF4A3 EIF4E ELAVL1 ELAVL2 FIP1L1 FUS FYTTD1 GCFC2 GLE1 GPKOW GTF2F1 GTF2F2 HNRNPA0 HNRNPA1 HNRNPA2B1 HNRNPA3 HNRNPC HNRNPD HNRNPF HNRNPH1 HNRNPH2 HNRNPK HNRNPL…
reactome_Processing of Capped Intronless Pre-mRNA	CPSF1 CPSF2 CPSF3 CPSF4 CPSF7 CSTF1 CSTF2 CSTF2T CSTF3 FIP1L1 LSM10 LSM11 NCBP1 NCBP2 NUDT21 PABPN1 PAPOLA PCF11 SLBP SNRPB SNRPD3 SNRPE SNRPF SNRPG SYMPK WDR33 ZNF473
reactome_Processing of DNA double-strand break ends	ATR ATRIP BABAM1 BARD1 BLM BRCA1 BRCC3 BRE BRIP1 CCNA1 CCNA2 CDK2 CHEK1 CLSPN DNA2 EXO1 FAM175A H2AFX H2BFS HERC2 HIST1H2BA HIST1H2BB HIST1H2BC HIST1H2BD HIST1H2BH HIST1H2BJ HIST1H2BK HIST1H2BL HIST1H2BM HIST1H2BN HIST1H2BO HIST1H4A HIST2H2BE HIST3H2BB HIST3H3 HUS1 KAT5 MDC1 MRE11 NBN NSD2 PIAS4 PPP4C PPP4R2 RAD1 RAD17 RAD50 RAD9A RAD9B RBBP8 RFC2 RFC3 RFC4 RFC5 RHNO1 RMI1 RMI2 RNF168 RNF4 RNF8 R…
reactome_Processing of Intronless Pre-mRNAs	CPSF1 CPSF2 CPSF3 CPSF4 CPSF7 CSTF1 CSTF2 CSTF2T CSTF3 FIP1L1 NCBP1 NCBP2 NUDT21 PABPN1 PAPOLA PCF11 SYMPK WDR33
reactome_Processing of SMDT1	C2orf47 MCU MCUB MICU1 MICU2 MICU3 PARL PHB PHB2 PMPCA PMPCB SMDT1 SPG7 STOML2 YME1L1
reactome_Processive synthesis on the C-strand of the telomere	FEN1 LIG1 PCNA POLD1 POLD2 POLD3 POLD4 RPA1 RPA2 RPA3
reactome_Processive synthesis on the lagging strand	FEN1 LIG1 PCNA POLA1 POLA2 POLD1 POLD2 POLD3 POLD4 PRIM1 PRIM2 RPA1 RPA2 RPA3
reactome_Programmed Cell Death	ADD1 AKT1 AKT2 AKT3 APAF1 APC APIP APPL1 ARHGAP10 AVEN BAD BAK1 BAX BBC3 BCAP31 BCL2 BCL2L1 BCL2L11 BID BIRC2 BIRC3 BMF BMX CARD8 CASP3 CASP6 CASP7 CASP8 CASP9 CD14 CDH1 CFLAR CLSPN CRMA CTNNB1 CYCS DAPK1 DAPK2 DAPK3 DBNL DCC DFFA DFFB DIABLO DNM1L DSG1 DSG2 DSG3 DSP DYNLL1 DYNLL2 E2F1 FADD FAS FASLG FNTA GAS2 GSN GZMB H1F0 HIST1H1A HIST1H1B HIST1H1C HIST1H1D HIST1H1E HMGB1 HMGB2 KPNA1 KPNB1 LMNA…
reactome_Prolactin receptor signaling	CSH1 CUL1 GH1 GH2 GHR JAK2 PRL PRLR PTPN11 RBX1 SH2B1 SKP1 STAT5A STAT5B
reactome_Prolonged ERK activation events	CRK CRKL FRS2 KIDINS220 MAPK1 MAPK3 NGF NTRK1 RAP1A RAPGEF1 YWHAB
reactome_Prostacyclin signalling through prostacyclin receptor	GNB1 GNB2 GNB3 GNB4 GNB5 GNG10 GNG11 GNG12 GNG13 GNG2 GNG3 GNG4 GNG5 GNG7 GNG8 GNGT1 GNGT2 PTGIR
reactome_Protein folding	AP3M1 ARFGEF2 ARL2 CCNE1 CCNE2 CCT2 CCT3 CCT4 CCT5 CCT6A CCT6B CCT7 CCT8 CSNK2A1 CSNK2A2 CSNK2B DCAF7 FBXL3 FBXL5 FBXO4 FBXO6 FBXW10 FBXW2 FBXW4 FBXW5 FBXW7 FBXW9 FKBP9 GAPDHS GBA GNAI1 GNAI2 GNAI3 GNAO1 GNAT1 GNAT2 GNAT3 GNAZ GNB1 GNB2 GNB3 GNB4 GNB5 GNG10 GNG11 GNG12 GNG13 GNG2 GNG3 GNG4 GNG5 GNG7 GNG8 GNGT1 GNGT2 HDAC3 KIF13A KIFC3 LONP2 NOP56 PDCL PFDN1 PFDN2 PFDN4 PFDN5 PFDN6 RGS11 RGS6 RGS7…
reactome_Protein localization	ACO2 ACOT2 ACOT4 ACOT8 ACOX1 ACOX2 ACOX3 AGPS AGXT AMACR ATP5F1A ATP5F1B ATP5MC1 BAAT BCS1L CAT CHCHD10 CHCHD2 CHCHD3 CHCHD4 CHCHD5 CHCHD7 CMC2 CMC4 COA4 COA6 COQ2 COX17 COX19 CRAT CROT CS CYC1 DAO DDO DECR2 DHRS4 DNAJC19 ECH1 ECI2 EHHADH EPHX2 FXN GFER GNPAT GRPEL1 GRPEL2 GSTK1 HACL1 HAO1 HAO2 HMGCL HSCB HSD17B4 HSPA9 HSPD1 IDE IDH1 IDH3G LDHD LONP2 MLYCD MPV17 MTX1 MTX2 NDUFB8 NOS2 NUDT19 NUDT7…
reactome_Protein methylation	CAMKMT EEF1A1 EEF2 EEF2KMT ETFB ETFBKMT HSPA8 KIN METTL10 METTL21A METTL22 N6AMT2 PRMT3 RPS2 VCP VCPKMT
reactome_Protein ubiquitination	CDC34 CDC73 CTR9 DERL1 HIST1H2BA HIST1H2BB HIST1H2BC HIST1H2BD HIST1H2BH HIST1H2BJ HIST1H2BK HIST1H2BL HIST1H2BM HIST1H2BN HIST1H2BO HLA-A HLA-B HLTF LEO1 OTULIN PAF1 PCNA PEX10 PEX12 PEX13 PEX14 PEX2 PEX5 PRKDC RAD18 RNF144A RNF152 RNF181 RNF20 RNF40 RPS27A RRAGA RTF1 SELENOS SHPRH TMEM129 UBA1 UBA52 UBA6 UBB UBC UBE2A UBE2B UBE2C UBE2D1 UBE2D2 UBE2D3 UBE2E1 UBE2E3 UBE2G1 UBE2G2 UBE2H UBE2J2 UBE…
reactome_Protein-protein interactions at synapses	APBA2 APBA3 BEGAIN CASK DBNL DLG1 DLG2 DLG3 DLG4 DLGAP1 DLGAP2 DLGAP3 DLGAP4 EPB41 EPB41L1 EPB41L2 EPB41L3 EPB41L5 FLOT1 FLOT2 GRIA1 GRIA3 GRIA4 GRIN1 GRIN2A GRIN2B GRIN2C GRIN2D GRM1 GRM5 HOMER1 HOMER2 HOMER3 IL1RAP IL1RAPL1 IL1RAPL2 LIN7A LIN7B LIN7C LRFN1 LRFN2 LRFN3 LRFN4 LRRC4B LRRTM1 LRRTM2 LRRTM3 LRRTM4 NLGN1 NLGN2 NLGN3 NLGN4X NLGN4Y NRXN1 NRXN2 NRXN3 NTRK3 PDLIM5 PPFIA1 PPFIA2 PPFIA3 PPF…
reactome_Purine catabolism	DNPH1 GDA GPX1 ITPA NT5C NT5C1A NT5C1B NT5C2 NT5E NUDT1 NUDT15 NUDT16 NUDT18 NUDT5 NUDT9 PNP XDH
reactome_Purine ribonucleoside monophosphate biosynthesis	ADSS ADSSL1 ATIC GART GMPS IMPDH1 IMPDH2 LHPP PAICS PFAS PPAT
reactome_Purine salvage	ADAL ADK AMPD1 AMPD2 AMPD3 APRT DCK DGUOK GMPR GMPR2 HPRT1 PNP
reactome_Pyrimidine catabolism	DPYD DPYS NT5C NT5C1A NT5C3A NT5E NT5M TYMP UPB1 UPP1 UPP2
reactome_Pyrimidine salvage	DCK PUDP TK1 TK2 TYMP UCK1 UCK2 UCKL1 UPP1 UPP2
reactome_Pyruvate metabolism	DLAT DLD GLO1 GSTZ1 HAGH LDHA LDHAL6A LDHAL6B LDHB LDHC ME1 MPC1 MPC2 PDHA1 PDHA2 PDHB PDHX PDK1 PDK2 PDK3 PDK4 PDP1 PDP2 PDPR PPARD RXRA SLC16A1 SLC16A3 SLC16A8 VDAC1
reactome_Pyruvate metabolism and Citric Acid (TCA) cycle	ADHFE1 BSG CS D2HGDH DLAT DLD DLST FAHD1 FH GLO1 GSTZ1 HAGH IDH2 IDH3A IDH3B IDH3G L2HGDH LDHA LDHAL6A LDHAL6B LDHB LDHC MDH2 ME1 ME2 ME3 MPC1 MPC2 NNT OGDH PDHA1 PDHA2 PDHB PDHX PDK1 PDK2 PDK3 PDK4 PDP1 PDP2 PDPR PPARD RXRA SDHA SDHB SDHC SDHD SLC16A1 SLC16A3 SLC16A8 SUCLA2 SUCLG1 SUCLG2 VDAC1
reactome_RA biosynthesis pathway	ADH1C ADH4 AKR1C3 ALDH1A1 ALDH1A2 ALDH1A3 ALDH8A1 CRABP1 CYP26A1 CYP26B1 CYP26C1 DHRS3 DHRS4 DHRS9 RDH10 RDH11 RDH13 RDH14 RDH16 RDH5 SDR16C5
reactome_RAB GEFs exchange GTP for GDP on RABs	AKT2 AKT3 ALS2 ALS2CL ANKRD27 CCZ1 CCZ1B CHM CHML DENND1A DENND1B DENND1C DENND2A DENND2C DENND2D DENND3 DENND4A DENND4B DENND4C DENND5A DENND5B DENND6A DENND6B GAPVD1 GDI1 GDI2 HPS1 HPS4 MADD MON1A MON1B RAB10 RAB12 RAB13 RAB14 RAB18 RAB1A RAB1B RAB21 RAB27A RAB27B RAB31 RAB32 RAB35 RAB38 RAB39A RAB39B RAB3A RAB3GAP1 RAB3GAP2 RAB3IL1 RAB3IP RAB5A RAB5B RAB5C RAB6A RAB6B RAB7A RAB7B RAB8A RAB8B R…
reactome_RAB geranylgeranylation	CHML PTP4A2 RAB10 RAB11A RAB11B RAB12 RAB13 RAB14 RAB15 RAB17 RAB18 RAB19 RAB1A RAB1B RAB20 RAB21 RAB22A RAB23 RAB24 RAB25 RAB26 RAB27A RAB27B RAB29 RAB2A RAB2B RAB30 RAB31 RAB32 RAB33A RAB33B RAB34 RAB35 RAB36 RAB37 RAB38 RAB39A RAB39B RAB3A RAB3B RAB3C RAB3D RAB40A RAB40B RAB40C RAB41 RAB42 RAB43 RAB44 RAB4A RAB4B RAB5A RAB5B RAB5C RAB6A RAB6B RAB7A RAB7B RAB8A RAB8B RAB9A RAB9B RABGGTA RABGGTB
reactome_RAF activation	BRAF BRAP CALM1 CAMK2A CAMK2B CAMK2D CAMK2G HRAS JAK2 KRAS KSR1 MAP2K1 MAP2K2 MAP3K11 MARK3 NRAS PHB PPP2CA PPP2CB PPP2R1A PPP2R1B PPP2R5A PPP2R5B PPP2R5C PPP2R5D PPP2R5E RAF1 SRC YWHAB
reactome_RAF-independent MAPK1/3 activation	DUSP1 DUSP10 DUSP16 DUSP2 DUSP4 DUSP5 DUSP6 DUSP7 DUSP8 DUSP9 IL6 IL6R IL6ST JAK1 JAK2 MAP2K1 MAP2K2 MAPK1 MAPK3 PEA15 PTPN11 TYK2
reactome_RAF/MAP kinase cascade	ANGPT1 APBB1IP ARAF AREG ARRB1 ARRB2 ARTN BRAF BRAP BTC CALM1 CAMK2A CAMK2B CAMK2D CAMK2G CNKSR1 CNKSR2 CSF2 CSF2RA CSF2RB CSK CUL3 DAB2IP DLG1 DLG2 DLG3 DLG4 DUSP1 DUSP10 DUSP16 DUSP2 DUSP4 DUSP5 DUSP6 DUSP7 DUSP8 DUSP9 EGF EGFR EPGN ERBB2 ERBB3 ERBB4 EREG FGA FGB FGF1 FGF10 FGF16 FGF17 FGF18 FGF19 FGF2 FGF20 FGF22 FGF23 FGF3 FGF4 FGF5 FGF6 FGF7 FGF8 FGF9 FGFR1 FGFR2 FGFR3 FGFR4 FGG FLT3 FLT3LG …
reactome_RET signaling	DOK1 DOK2 DOK4 DOK5 DOK6 FRS2 GAB1 GAB2 GDNF GFRA1 GFRA2 GFRA3 GFRA4 GRB10 GRB2 GRB7 IRS2 MAPK7 NRTN PDLIM7 PIK3CA PIK3CB PIK3CD PIK3R1 PIK3R2 PIK3R3 PLCG1 PRKACA PRKACB PRKACG PRKCA PSPN PTPN11 RAP1GAP RET SHANK3 SHC1 SHC3 SOS1 SRC
reactome_RHO GTPase Effectors	ABI2 ABL1 ACTB ACTG1 ACTR2 ACTR3 AHCTF1 APITD1 AR ARPC1A ARPC1B ARPC2 ARPC3 ARPC4 ARPC5 AURKB B9D2 BAIAP2 BIRC5 BRK1 BTK BUB1 BUB1B BUB3 CALM1 CDC20 CDC25C CDC42 CDCA8 CDH1 CDKN1B CENPA CENPC CENPE CENPF CENPH CENPI CENPK CENPL CENPM CENPN CENPO CENPP CENPQ CENPT CENPU CFL1 CFTR CIT CKAP5 CLASP1 CLASP2 CLIP1 CTNNA1 CTNNB1 CTTN CYBA CYBB CYFIP1 CYFIP2 DAAM1 DIAPH1 DIAPH2 DIAPH3 DLG4 DSN1 DVL1 DVL2…
reactome_RHO GTPases Activate Formins	ACTG1 AHCTF1 APITD1 AURKB B9D2 BIRC5 BUB1 BUB1B BUB3 CDC20 CDC42 CDCA8 CENPA CENPC CENPE CENPF CENPH CENPI CENPK CENPL CENPM CENPN CENPO CENPP CENPQ CENPT CENPU CKAP5 CLASP1 CLASP2 CLIP1 DAAM1 DIAPH1 DIAPH2 DIAPH3 DSN1 DVL1 DVL2 DVL3 DYNC1H1 DYNC1I1 DYNC1I2 DYNC1LI1 DYNC1LI2 DYNLL1 DYNLL2 ERCC6L EVL FMNL1 FMNL2 FMNL3 INCENP ITGB1 ITGB3BP KIF18A KIF2A KIF2B KIF2C KNL1 KNTC1 MAD1L1 MAD2L1 MAPRE1 MI…
reactome_RHO GTPases Activate NADPH Oxidases	CYBB MAPK1 MAPK11 MAPK14 MAPK3 NCF1 NCF2 NCF4 NOX1 NOX3 NOXA1 NOXO1 PIK3C3 PIK3R4 PIN1 PRKCA PRKCB PRKCD PRKCZ RAC1 RAC2 S100A8 S100A9
reactome_RHO GTPases Activate ROCKs	LIMK1 LIMK2 MYH10 MYH11 MYH14 MYH9 MYL12B MYL6 MYL9 PAK1 PPP1CB PPP1R12A PPP1R12B RHOA RHOB RHOC ROCK1 ROCK2
reactome_RHO GTPases Activate WASPs and WAVEs	ABI2 ABL1 ACTB ACTG1 ACTR2 ACTR3 ARPC1A ARPC1B ARPC2 ARPC3 ARPC4 ARPC5 BAIAP2 BRK1 BTK CDC42 CYFIP1 CYFIP2 GRB2 MAPK1 MAPK3 NCK1 NCKAP1 NCKAP1L NCKIPSD PTK2 RAC1 WAS WASF1 WASF2 WASF3 WASL WIPF1 WIPF2 WIPF3
reactome_RHO GTPases activate CIT	CIT DLG4 KIF14 MYH10 MYH11 MYH14 MYH9 MYL12B MYL6 MYL9 PPP1CB PPP1R12A PPP1R12B PRC1 RAC1 RHOA RHOB RHOC
reactome_RHO GTPases activate IQGAPs	CDC42 CDH1 CLIP1 CTNNA1 CTNNB1 IQGAP1 IQGAP2 IQGAP3 MEN1 RAC1
reactome_RHO GTPases activate KTN1	KIF5A KIF5B KLC1 KLC2 KLC3 KLC4 KTN1 RAC1 RHOA RHOG
reactome_RHO GTPases activate PAKs	CDC42 CTTN FLNA LIMK1 MYH10 MYH11 MYH14 MYH9 MYL12B MYL6 MYL9 MYLK NF2 PAK1 PAK2 PAK3 PPP1CB PPP1R12A PPP1R12B RAC1
reactome_RHO GTPases activate PKNs	CDC25C H2AFB1 H2AFJ H2AFV H2AFX H2AFZ H2BFS H3F3A HIST1H2AB HIST1H2AC HIST1H2AD HIST1H2AJ HIST1H2BA HIST1H2BB HIST1H2BC HIST1H2BD HIST1H2BH HIST1H2BJ HIST1H2BK HIST1H2BL HIST1H2BM HIST1H2BN HIST1H2BO HIST1H3A HIST1H4A HIST2H2AA3 HIST2H2AC HIST2H2BE HIST2H3A HIST3H2BB KDM1A KDM4C KLK2 KLK3 MYH10 MYH11 MYH14 MYH9 MYL12B MYL6 MYL9 NCOA2 PAK1 PDPK1 PKN1 PKN2 PKN3 PPP1CB PPP1R12A PPP1R12B PPP1R14A RAC…
reactome_RIP-mediated NFkB activation via ZBP1	DHX9 IKBKB IKBKG MYD88 NFKB1 NFKB2 NFKBIA NFKBIB NKIRAS1 NKIRAS2 RELA RIPK1 RIPK3 TICAM1 TLR3 ZBP1
reactome_RIPK1-mediated regulated necrosis	BIRC3 CASP8 CFLAR CRMA FADD FAS FASLG MLKL RIPK1 RIPK3 SPI-2 TNFRSF10A TNFRSF10B TNFSF10 TRADD TRAF2 XIAP
reactome_RMTs methylate histone arginines	ACTL6B ARID1A ARID1B ARID2 CARM1 CCND1 CDK4 COPRS DNMT3A H2AFB1 H2AFJ H2AFV H2AFX H2AFZ HIST1H2AA HIST1H2AB HIST1H2AC HIST1H2AD HIST1H2AG HIST1H2AH HIST1H2AJ HIST1H3A HIST1H4A HIST2H2AA3 HIST2H2AB HIST2H2AC HIST2H3A HIST3H2A JAK2 PBRM1 PRMT1 PRMT3 PRMT5 PRMT6 PRMT7 RBBP7 RPS2 SMARCA2 SMARCA4 SMARCB1 SMARCC1 SMARCC2 SMARCD1 SMARCD2 SMARCD3 SMARCE1 WDR5 WDR77
reactome_RNA Pol II CTD phosphorylation and interaction with CE	CDK7 ERCC2 ERCC3 GTF2F1 GTF2F2 GTF2H1 GTF2H2 GTF2H3 GTF2H4 GTF2H5 MNAT1 POLR2A POLR2B POLR2C POLR2D POLR2E POLR2F POLR2G POLR2H POLR2I POLR2J POLR2K POLR2L RNGTT RNMT SUPT5H
reactome_RNA Pol II CTD phosphorylation and interaction with CE during HIV infection	CDK7 ERCC2 ERCC3 GTF2F1 GTF2F2 GTF2H1 GTF2H2 GTF2H3 GTF2H4 GTF2H5 MNAT1 POLR2A POLR2B POLR2C POLR2D POLR2E POLR2F POLR2G POLR2H POLR2I POLR2J POLR2K POLR2L RNGTT RNMT SUPT5H
reactome_RNA Polymerase I Chain Elongation	CCNH CD3EAP CDK7 ERCC2 ERCC3 GTF2H1 GTF2H2 GTF2H3 GTF2H4 GTF2H5 H2AFB1 H2AFJ H2AFV H2AFX H2AFZ H2BFS H3F3A HIST1H2AB HIST1H2AC HIST1H2AD HIST1H2AJ HIST1H2BA HIST1H2BB HIST1H2BC HIST1H2BD HIST1H2BH HIST1H2BJ HIST1H2BK HIST1H2BL HIST1H2BM HIST1H2BN HIST1H2BO HIST1H3A HIST1H4A HIST2H2AA3 HIST2H2AC HIST2H2BE HIST2H3A HIST3H2BB MNAT1 POLR1A POLR1B POLR1C POLR1D POLR1E POLR2E POLR2F POLR2H POLR2K POLR2…
reactome_RNA Polymerase I Promoter Clearance	CCNH CD3EAP CDK7 CHD3 CHD4 EHMT2 ERCC2 ERCC3 ERCC6 GATAD2A GATAD2B GTF2H1 GTF2H2 GTF2H3 GTF2H4 GTF2H5 H2AFB1 H2AFJ H2AFV H2AFX H2AFZ H2BFS H3F3A HDAC1 HDAC2 HIST1H2AB HIST1H2AC HIST1H2AD HIST1H2AJ HIST1H2BA HIST1H2BB HIST1H2BC HIST1H2BD HIST1H2BH HIST1H2BJ HIST1H2BK HIST1H2BL HIST1H2BM HIST1H2BN HIST1H2BO HIST1H3A HIST1H4A HIST2H2AA3 HIST2H2AC HIST2H2BE HIST2H3A HIST3H2BB KAT2A KAT2B MAPK3 MBD2 M…
reactome_RNA Polymerase I Promoter Escape	CD3EAP CDK7 ERCC2 ERCC3 GTF2H1 GTF2H2 GTF2H3 GTF2H4 GTF2H5 MNAT1 POLR1A POLR1B POLR1C POLR1D POLR1E POLR2E POLR2F POLR2H POLR2K POLR2L RRN3 TAF1A TAF1B TAF1C TAF1D TBP TWISTNB UBTF ZNRD1
reactome_RNA Polymerase I Promoter Opening	H2AFJ H2AFV H2AFX H2AFZ H2BFS H3F3A HIST1H2AB HIST1H2AC HIST1H2AD HIST1H2AJ HIST1H2BA HIST1H2BB HIST1H2BC HIST1H2BD HIST1H2BH HIST1H2BJ HIST1H2BK HIST1H2BL HIST1H2BM HIST1H2BN HIST1H2BO HIST1H3A HIST1H4A HIST2H2AA3 HIST2H2AC HIST2H2BE HIST2H3A HIST3H2BB MAPK3 MBD2 UBTF
reactome_RNA Polymerase I Transcription	CBX3 CCNH CD3EAP CDK7 CHD3 CHD4 EHMT2 ERCC2 ERCC3 ERCC6 GATAD2A GATAD2B GTF2H1 GTF2H2 GTF2H3 GTF2H4 GTF2H5 H2AFB1 H2AFJ H2AFV H2AFX H2AFZ H2BFS H3F3A HDAC1 HDAC2 HIST1H2AB HIST1H2AC HIST1H2AD HIST1H2AJ HIST1H2BA HIST1H2BB HIST1H2BC HIST1H2BD HIST1H2BH HIST1H2BJ HIST1H2BK HIST1H2BL HIST1H2BM HIST1H2BN HIST1H2BO HIST1H3A HIST1H4A HIST2H2AA3 HIST2H2AC HIST2H2BE HIST2H3A HIST3H2BB KAT2A KAT2B MAPK3 M…
reactome_RNA Polymerase I Transcription Initiation	CCNH CD3EAP CDK7 CHD3 CHD4 EHMT2 ERCC2 ERCC3 ERCC6 GATAD2A GATAD2B GTF2H1 GTF2H2 GTF2H3 GTF2H4 GTF2H5 HDAC1 HDAC2 KAT2A KAT2B MBD3 MNAT1 MTA1 MTA2 MTA3 POLR1A POLR1B POLR1C POLR1D POLR1E POLR2E POLR2F POLR2H POLR2K POLR2L RBBP4 RBBP7 RRN3 TAF1A TAF1B TAF1C TAF1D TBP TTF1 TWISTNB UBTF ZNRD1
reactome_RNA Polymerase I Transcription Termination	CCNH CD3EAP CDK7 ERCC2 ERCC3 GTF2H1 GTF2H2 GTF2H3 GTF2H4 GTF2H5 MNAT1 POLR1A POLR1B POLR1C POLR1D POLR1E POLR2E POLR2F POLR2H POLR2K POLR2L PTRF RNA45S5 TAF1A TAF1B TAF1C TAF1D TBP TTF1 TWISTNB UBTF ZNRD1
reactome_RNA Polymerase II HIV Promoter Escape	CDK7 ERCC2 ERCC3 GTF2A1 GTF2A2 GTF2B GTF2E1 GTF2E2 GTF2F1 GTF2F2 GTF2H1 GTF2H2 GTF2H3 GTF2H4 GTF2H5 MNAT1 POLR2A POLR2B POLR2C POLR2D POLR2E POLR2F POLR2G POLR2H POLR2I POLR2J POLR2K POLR2L TAF1 TAF10 TAF11 TAF12 TAF13 TAF15 TAF1L TAF2 TAF3 TAF4 TAF4B TAF5 TAF6 TAF7 TAF7L TAF9 TAF9B TBP
reactome_RNA Polymerase II Pre-transcription Events	CCNH CCNK CCNT1 CCNT2 CDC73 CDK7 CDK9 CTDP1 CTR9 EAF1 EAF2 ELL ELOA ELOA2 ELOA3 ELOA3B ELOA3D ELOB ELOC ERCC2 ERCC3 GTF2A1 GTF2A2 GTF2B GTF2E1 GTF2E2 GTF2F1 GTF2F2 GTF2H1 GTF2H2 GTF2H3 GTF2H4 GTF2H5 IWS1 LEO1 MLLT1 MLLT3 MNAT1 NCBP1 NCBP2 NELFA NELFB NELFCD NELFE PAF1 POLR2A POLR2B POLR2C POLR2D POLR2E POLR2F POLR2G POLR2H POLR2I POLR2J POLR2K POLR2L RTF1 SSRP1 SUPT16H SUPT4H1 SUPT5H SUPT6H TAF1 …
reactome_RNA Polymerase II Promoter Escape	CDK7 ERCC2 ERCC3 GTF2A1 GTF2A2 GTF2B GTF2E1 GTF2E2 GTF2F1 GTF2F2 GTF2H1 GTF2H2 GTF2H3 GTF2H4 GTF2H5 MNAT1 POLR2A POLR2B POLR2C POLR2D POLR2E POLR2F POLR2G POLR2H POLR2I POLR2J POLR2K POLR2L TAF1 TAF10 TAF11 TAF12 TAF13 TAF15 TAF1L TAF2 TAF3 TAF4 TAF4B TAF5 TAF6 TAF7 TAF7L TAF9 TAF9B TBP
reactome_RNA Polymerase II Transcription Elongation	CCNH CCNK CCNT1 CCNT2 CDC73 CDK7 CDK9 CTDP1 CTR9 EAF1 EAF2 ELL ELOA ELOA2 ELOA3 ELOA3B ELOA3D ELOB ELOC ERCC2 ERCC3 GTF2F1 GTF2F2 GTF2H1 GTF2H2 GTF2H3 GTF2H4 GTF2H5 IWS1 LEO1 MLLT1 MLLT3 MNAT1 NCBP1 NCBP2 NELFA NELFB NELFCD NELFE PAF1 POLR2A POLR2B POLR2C POLR2D POLR2E POLR2F POLR2G POLR2H POLR2I POLR2J POLR2K POLR2L RTF1 SSRP1 SUPT16H SUPT4H1 SUPT5H SUPT6H TCEA1 WDR61
reactome_RNA Polymerase II Transcription Initiation	CDK7 ERCC2 ERCC3 GTF2A1 GTF2A2 GTF2B GTF2E1 GTF2E2 GTF2F1 GTF2F2 GTF2H1 GTF2H2 GTF2H3 GTF2H4 GTF2H5 MNAT1 POLR2A POLR2B POLR2C POLR2D POLR2E POLR2F POLR2G POLR2H POLR2I POLR2J POLR2K POLR2L TAF1 TAF10 TAF11 TAF12 TAF13 TAF15 TAF1L TAF2 TAF3 TAF4 TAF4B TAF5 TAF6 TAF7 TAF7L TAF9 TAF9B TBP
reactome_RNA Polymerase II Transcription Initiation And Promoter Clearance	CDK7 ERCC2 ERCC3 GTF2A1 GTF2A2 GTF2B GTF2E1 GTF2E2 GTF2F1 GTF2F2 GTF2H1 GTF2H2 GTF2H3 GTF2H4 GTF2H5 MNAT1 POLR2A POLR2B POLR2C POLR2D POLR2E POLR2F POLR2G POLR2H POLR2I POLR2J POLR2K POLR2L TAF1 TAF10 TAF11 TAF12 TAF13 TAF15 TAF1L TAF2 TAF3 TAF4 TAF4B TAF5 TAF6 TAF7 TAF7L TAF9 TAF9B TBP
reactome_RNA Polymerase II Transcription Pre-Initiation And Promoter Opening	CDK7 ERCC2 ERCC3 GTF2A1 GTF2A2 GTF2B GTF2E1 GTF2E2 GTF2F1 GTF2F2 GTF2H1 GTF2H2 GTF2H3 GTF2H4 GTF2H5 MNAT1 POLR2A POLR2B POLR2C POLR2D POLR2E POLR2F POLR2G POLR2H POLR2I POLR2J POLR2K POLR2L TAF1 TAF10 TAF11 TAF12 TAF13 TAF15 TAF1L TAF2 TAF3 TAF4 TAF4B TAF5 TAF6 TAF7 TAF7L TAF9 TAF9B TBP
reactome_RNA Polymerase II Transcription Termination	CASC3 CDC40 CHTOP CLP1 CPSF1 CPSF2 CPSF3 CPSF4 CPSF7 CSTF1 CSTF2 CSTF2T CSTF3 DDX39A DDX39B DHX38 EIF4A3 FIP1L1 FYTTD1 LSM10 LSM11 LUZP4 MAGOH MAGOHB NCBP1 NCBP2 NUDT21 PABPN1 PAPOLA PCF11 POLDIP3 RBM8A RNPS1 SARNP SLBP SLU7 SNRPB SNRPD3 SNRPE SNRPF SNRPG SRRM1 SRSF1 SRSF11 SRSF2 SRSF3 SRSF4 SRSF5 SRSF6 SRSF7 SRSF9 SYMPK THOC1 THOC2 THOC3 THOC5 THOC6 THOC7 U2AF1 U2AF1L4 U2AF2 UPF3B WDR33 ZC3H11A …
reactome_RNA Polymerase III Abortive And Retractive Initiation	BRF1 BRF2 CRCP GTF3A GTF3C1 GTF3C2 GTF3C3 GTF3C4 GTF3C5 GTF3C6 NFIA NFIB NFIC NFIX POLR1C POLR1D POLR2E POLR2F POLR2H POLR2K POLR2L POLR3A POLR3B POLR3C POLR3D POLR3E POLR3F POLR3G POLR3GL POLR3H POLR3K POU2F1 SNAPC1 SNAPC2 SNAPC3 SNAPC4 SNAPC5 SSB TBP ZNF143
reactome_RNA Polymerase III Chain Elongation	POLR1C POLR1D POLR2E POLR2F POLR2H POLR2K POLR2L POLR3A POLR3B POLR3C POLR3D POLR3E POLR3F POLR3G POLR3GL POLR3H POLR3K
reactome_RNA Polymerase III Transcription	BRF1 BRF2 CRCP GTF3A GTF3C1 GTF3C2 GTF3C3 GTF3C4 GTF3C5 GTF3C6 NFIA NFIB NFIC NFIX POLR1C POLR1D POLR2E POLR2F POLR2H POLR2K POLR2L POLR3A POLR3B POLR3C POLR3D POLR3E POLR3F POLR3G POLR3GL POLR3H POLR3K POU2F1 SNAPC1 SNAPC2 SNAPC3 SNAPC4 SNAPC5 SSB TBP ZNF143
reactome_RNA Polymerase III Transcription Initiation	BRF1 BRF2 CRCP GTF3A GTF3C1 GTF3C2 GTF3C3 GTF3C4 GTF3C5 GTF3C6 POLR1C POLR1D POLR2E POLR2F POLR2H POLR2K POLR2L POLR3A POLR3B POLR3C POLR3D POLR3E POLR3F POLR3G POLR3GL POLR3H POLR3K POU2F1 SNAPC1 SNAPC2 SNAPC3 SNAPC4 SNAPC5 TBP ZNF143
reactome_RNA Polymerase III Transcription Initiation From Type 1 Promoter	BRF1 CRCP GTF3A GTF3C1 GTF3C2 GTF3C3 GTF3C4 GTF3C5 GTF3C6 POLR1C POLR1D POLR2E POLR2F POLR2H POLR2K POLR2L POLR3A POLR3B POLR3C POLR3D POLR3E POLR3F POLR3G POLR3GL POLR3H POLR3K TBP
reactome_RNA Polymerase III Transcription Initiation From Type 2 Promoter	BRF1 CRCP GTF3C1 GTF3C2 GTF3C3 GTF3C4 GTF3C5 GTF3C6 POLR1C POLR1D POLR2E POLR2F POLR2H POLR2K POLR2L POLR3A POLR3B POLR3C POLR3D POLR3E POLR3F POLR3G POLR3GL POLR3H POLR3K TBP
reactome_RNA Polymerase III Transcription Initiation From Type 3 Promoter	BRF2 CRCP POLR1C POLR1D POLR2E POLR2F POLR2H POLR2K POLR2L POLR3A POLR3B POLR3C POLR3D POLR3E POLR3F POLR3G POLR3GL POLR3H POLR3K POU2F1 SNAPC1 SNAPC2 SNAPC3 SNAPC4 SNAPC5 TBP ZNF143
reactome_RNA Polymerase III Transcription Termination	NFIA NFIB NFIC NFIX POLR1C POLR1D POLR2E POLR2F POLR2H POLR2K POLR2L POLR3A POLR3B POLR3C POLR3D POLR3E POLR3F POLR3G POLR3GL POLR3H POLR3K SSB
reactome_RNA polymerase II transcribes snRNA genes	CCNK CCNT1 CCNT2 CDK7 CDK9 CPSF3L ELL ELL2 ELL3 GTF2A1 GTF2A2 GTF2B GTF2E1 GTF2E2 GTF2F1 GTF2F2 ICE1 ICE2 INTS1 INTS10 INTS12 INTS2 INTS3 INTS4 INTS5 INTS6 INTS7 INTS8 INTS9 NABP1 NABP2 NCBP1 NCBP2 PCF11 PHAX POLR2A POLR2B POLR2C POLR2D POLR2E POLR2F POLR2G POLR2H POLR2I POLR2J POLR2K POLR2L POU2F1 POU2F2 RNU1-1 RNU11 RNU12 RNU2-1 RNU4-1 RNU4ATAC RNU5A-1 RPAP2 RPRD1A RPRD1B RPRD2 SNAPC1 SNAPC2 SN…
reactome_RORA activates gene expression	CHD9 CPT1A CREBBP EP300 HELZ2 MED1 NCOA1 NCOA2 NCOA6 PPARA RORA RXRA SMARCD3 SREBF1 TBL1X TBL1XR1 TGS1
reactome_ROS, RNS production in phagocytes	ATP6V0A2 ATP6V0A4 ATP6V0B ATP6V0C ATP6V0D1 ATP6V0D2 ATP6V0E1 ATP6V0E2 ATP6V1A ATP6V1B1 ATP6V1B2 ATP6V1C1 ATP6V1C2 ATP6V1D ATP6V1E1 ATP6V1E2 ATP6V1F ATP6V1G1 ATP6V1G2 ATP6V1G3 ATP6V1H CYBA CYBB HVCN1 LPO MPO NCF1 NCF2 NCF4 NOS1 NOS2 NOS3 RAC2 SLC11A1 TCIRG1
reactome_RUNX1 interacts with co-factors whose precise effect on RUNX1 targets is not known	ACTL6B ARID1A ARID1B ARID2 AUTS2 BMI1 CBFB CBX2 CBX4 CBX6 CBX8 CSNK2A1 CSNK2A2 CSNK2B EP300 HIPK2 PBRM1 PCGF5 PHC1 PHC2 PHC3 RING1 RNF2 RUNX1 RYBP SCMH1 SMARCA2 SMARCA4 SMARCB1 SMARCC1 SMARCC2 SMARCD1 SMARCD2 SMARCD3 SMARCE1 YAF2
reactome_RUNX1 regulates genes involved in megakaryocyte differentiation and platelet function	AGO3 AGO4 ASH2L CBFB DPY30 EP300 GATA1 GP1BA H2AFB1 H2AFJ H2AFV H2AFX H2AFZ H2BFS H3F3A HDAC1 HIST1H2AB HIST1H2AC HIST1H2AD HIST1H2AJ HIST1H2BA HIST1H2BB HIST1H2BC HIST1H2BD HIST1H2BH HIST1H2BJ HIST1H2BK HIST1H2BL HIST1H2BM HIST1H2BN HIST1H2BO HIST1H3A HIST1H4A HIST2H2AA3 HIST2H2AC HIST2H2BE HIST2H3A HIST3H2BB ITGA2B KAT2B KMT2A KMT2B KMT2C KMT2D KMT2E MIR27A MOV10 MYL9 NFE2 NR4A3 PF4 PRKCQ PRMT1…
reactome_RUNX1 regulates transcription of genes involved in differentiation of HSCs	CBFB CCNH CDK7 GATA1 GATA2 GATA3 H2AFB1 H2AFJ H2AFV H2AFX H2AFZ H2BFS H3F3A HIST1H2AB HIST1H2AC HIST1H2AD HIST1H2AJ HIST1H2BA HIST1H2BB HIST1H2BC HIST1H2BD HIST1H2BH HIST1H2BJ HIST1H2BK HIST1H2BL HIST1H2BM HIST1H2BN HIST1H2BO HIST1H3A HIST1H4A HIST2H2AA3 HIST2H2AC HIST2H2BE HIST2H3A HIST3H2BB ITCH KMT2A LDB1 LMO1 LMO2 MNAT1 MYB PSMA1 PSMA2 PSMA3 PSMA4 PSMA5 PSMA6 PSMA7 PSMA8 PSMB1 PSMB10 PSMB11 P…
reactome_RUNX2 regulates bone development	AR BGLAP CBFB COL1A1 GLI2 GLI3 HDAC3 HDAC4 HDAC6 HES1 HEY1 HEY2 IHH MAF MAPK1 MAPK3 RB1 RBM14 RUNX2 SATB2 SMAD1 SMAD4 SMAD6 SP7 SRC UCMA WWTR1 YAP1 YES1 ZNF521
reactome_RUNX2 regulates osteoblast differentiation	AR BGLAP CBFB COL1A1 GLI3 HDAC3 HDAC6 HES1 HEY1 HEY2 MAF MAPK1 MAPK3 RB1 RUNX2 SATB2 SP7 SRC UCMA WWTR1 YAP1 YES1 ZNF521
reactome_RUNX3 regulates NOTCH signaling	EP300 HES1 JAG1 KAT2A KAT2B MAML1 MAML2 MAML3 MAMLD1 NOTCH1 RBPJ RUNX3 SNW1
reactome_Rab regulation of trafficking	AKT2 AKT3 ALS2 ALS2CL ANKRD27 ARF6 CCZ1 CCZ1B CHM CHML DENND1A DENND1B DENND1C DENND2A DENND2C DENND2D DENND3 DENND4A DENND4B DENND4C DENND5A DENND5B DENND6A DENND6B GABARAP GABARAPL2 GAPVD1 GDI1 GDI2 GGA1 GGA2 GGA3 HPS1 HPS4 MADD MAP1LC3B MON1A MON1B OPTN POLG RAB10 RAB11A RAB11B RAB12 RAB13 RAB14 RAB18 RAB1A RAB1B RAB21 RAB27A RAB27B RAB31 RAB32 RAB33A RAB33B RAB35 RAB38 RAB39A RAB39B RAB3A RAB…
reactome_Rap1 signalling	PRKACB PRKACG PRKG1 RAF1 RAP1A RAP1B RAP1GAP RAP1GAP2 RAPGEF3 RAPGEF4 RASGRP1 RASGRP2 SIPA1 YWHAB YWHAZ
reactome_Ras activation upon Ca2+ influx through NMDA receptor	CALM1 DLG1 DLG2 DLG3 DLG4 GRIN1 GRIN2B GRIN2D HRAS KRAS LRRC7 NEFL NRAS RASGRF1 RASGRF2
reactome_Receptor Mediated Mitophagy	ATG5 CSNK2A1 CSNK2A2 CSNK2B FUNDC1 MAP1LC3A MAP1LC3B PGAM5 SRC ULK1
reactome_Receptor-type tyrosine-protein phosphatases	IL1RAPL1 IL1RAPL2 LRRC4B NTRK3 PPFIA1 PPFIA2 PPFIA3 PPFIA4 PPFIBP1 PPFIBP2 PTPRD PTPRF PTPRS SLITRK1 SLITRK2 SLITRK3 SLITRK4 SLITRK5 SLITRK6
reactome_Recognition of DNA damage by PCNA-containing replication complex	CUL4B DDB1 DTL PCNA POLD1 POLD2 POLD3 POLD4 POLE POLE2 POLE3 POLE4 RAD18 RBX1 RFC1 RFC2 RFC3 RFC4 RFC5 RPA1 RPA2 RPA3 RPS27A UBA52 UBB UBC UBE2B USP1 WDR48 ZBTB32
reactome_Recruitment and ATM-mediated phosphorylation of repair and signaling proteins at DNA double strand breaks	APBB1 ATM BABAM1 BAP1 BARD1 BAZ1B BRCA1 BRCC3 BRE CHEK2 EYA1 EYA2 EYA3 EYA4 FAM175A H2AFX H2BFS HERC2 HIST1H2BA HIST1H2BB HIST1H2BC HIST1H2BD HIST1H2BH HIST1H2BJ HIST1H2BK HIST1H2BL HIST1H2BM HIST1H2BN HIST1H2BO HIST1H4A HIST2H2BE HIST3H2BB HIST3H3 KAT5 KDM4A KDM4B MAPK8 MDC1 MRE11 NBN NSD2 PIAS4 PPP5C RAD50 RNF168 RNF8 RPS27A SMARCA5 SUMO1 TP53 TP53BP1 UBA52 UBB UBC UBE2I UBE2N UBE2V2 UIMC1
reactome_Recruitment of NuMA to mitotic centrosomes	AKAP9 ALMS1 CCP110 CDK1 CDK5RAP2 CENPJ CEP131 CEP135 CEP152 CEP164 CEP192 CEP250 CEP290 CEP41 CEP57 CEP63 CEP70 CEP72 CEP76 CEP78 CETN2 CKAP5 CLASP1 CNTRL CSNK1D CSNK1E DCTN1 DCTN2 DCTN3 DYNC1H1 DYNC1I2 DYNLL1 FGFR1OP HAUS1 HAUS2 HAUS3 HAUS4 HAUS5 HAUS6 HAUS7 HAUS8 HSP90AA1 MAPRE1 MZT1 MZT2A MZT2B NDE1 NEDD1 NEK2 NINL NME7 NUMA1 ODF2 OFD1 PAFAH1B1 PCM1 PCNT PLK1 PLK4 PPP2R1A PRKACA PRKAR2B SDCCAG…
reactome_Recruitment of mitotic centrosome proteins and complexes	AKAP9 ALMS1 CCP110 CDK1 CDK11A CDK11B CDK5RAP2 CENPJ CEP131 CEP135 CEP152 CEP164 CEP192 CEP250 CEP290 CEP41 CEP57 CEP63 CEP70 CEP72 CEP76 CEP78 CETN2 CKAP5 CLASP1 CNTRL CSNK1D CSNK1E DCTN1 DCTN2 DCTN3 DYNC1H1 DYNC1I2 DYNLL1 FGFR1OP HAUS1 HAUS2 HAUS3 HAUS4 HAUS5 HAUS6 HAUS7 HAUS8 HSP90AA1 MAPRE1 MZT1 MZT2A MZT2B NDE1 NEDD1 NEK2 NINL NME7 ODF2 OFD1 PAFAH1B1 PCM1 PCNT PLK1 PLK4 PPP2R1A PRKACA PRKAR2…
reactome_Recycling of bile acids and salts	ABCC3 ALB BAAT FABP6 NCOA1 NCOA2 NR1H4 RXRA SLC10A1 SLC10A2 SLC27A5 SLCO1A2 SLCO1B1 SLCO1B3 STARD5
reactome_Recycling pathway of L1	AP2A2 AP2B1 AP2M1 AP2S1 CLTA CLTC DNM1 DNM2 DNM3 DPYSL2 EZR KIF4A KIF4B L1CAM MAPK1 MSN NUMB RDX RPS6KA1 RPS6KA2 RPS6KA3 RPS6KA4 RPS6KA5 RPS6KA6 SH3GL2 SHTN1 SRC
reactome_Reduction of cytosolic Ca++ levels	ATP2A2 ATP2A3 ATP2B1 ATP2B2 ATP2B3 ATP2B4 CALM1 SLC8A1 SLC8A2 SLC8A3 SRI
reactome_Regulated Necrosis	BIRC3 CASP8 CFLAR CRMA FADD FAS FASLG MLKL RIPK1 RIPK3 SPI-2 TNFRSF10A TNFRSF10B TNFSF10 TRADD TRAF2 XIAP
reactome_Regulated proteolysis of p75NTR	APH1A APH1B NCSTN NFKB1 NGFR PSEN1 PSEN2 PSENEN RELA TRAF6
reactome_Regulation by c-FLIP	CFLAR FADD FAS FASLG RIPK1 TNFRSF10A TNFRSF10B TNFSF10 TRADD TRAF2
reactome_Regulation of APC/C activators between G1/S and early anaphase	ANAPC10 ANAPC11 ANAPC15 ANAPC16 ANAPC2 ANAPC4 ANAPC5 ANAPC7 BTRC BUB1B BUB3 CCNA1 CCNA2 CCNB1 CDC16 CDC20 CDC23 CDC26 CDC27 CDK1 CDK2 CUL1 FBXO5 FZR1 MAD2L1 PLK1 PSMA1 PSMA2 PSMA3 PSMA4 PSMA5 PSMA6 PSMA7 PSMA8 PSMB1 PSMB10 PSMB11 PSMB2 PSMB3 PSMB4 PSMB5 PSMB6 PSMB7 PSMB8 PSMB9 PSMC1 PSMC2 PSMC3 PSMC4 PSMC5 PSMC6 PSMD1 PSMD10 PSMD11 PSMD12 PSMD13 PSMD14 PSMD2 PSMD3 PSMD4 PSMD5 PSMD6 PSMD7 PSMD8 PS…
reactome_Regulation of Apoptosis	OMA1 OPA1 PAK2 PSMA1 PSMA2 PSMA3 PSMA4 PSMA5 PSMA6 PSMA7 PSMA8 PSMB1 PSMB10 PSMB11 PSMB2 PSMB3 PSMB4 PSMB5 PSMB6 PSMB7 PSMB8 PSMB9 PSMC1 PSMC2 PSMC3 PSMC4 PSMC5 PSMC6 PSMD1 PSMD10 PSMD11 PSMD12 PSMD13 PSMD14 PSMD2 PSMD3 PSMD4 PSMD5 PSMD6 PSMD7 PSMD8 PSMD9 PSME1 PSME2 PSME3 PSME4 PSMF1 RPS27A SEM1 UBA52 UBB UBC
reactome_Regulation of Complement cascade	C1QB C1QC C1R C1S C2 C3 C3AR1 C4A C4B C4BPA C4BPB C5 C5AR1 C5AR2 C6 C7 C8A C8B C8G C9 CD19 CD46 CD55 CD59 CD81 CFB CFH CFHR1 CFHR2 CFHR3 CFHR4 CFHR5 CFI CLU CPB2 CPN1 CPN2 CR1 CR2 ELANE F2 IGHG1 IGHG2 IGHG3 IGHG4 IGHV IGHV1-2 IGHV1-46 IGHV1-69 IGHV2-5 IGHV2-70 IGHV3-11 IGHV3-13 IGHV3-23 IGHV3-30 IGHV3-33 IGHV3-48 IGHV3-53 IGHV3-7 IGHV3-9 IGHV4-34 IGHV4-39 IGHV4-59 IGHV7-81 IGKC IGKV1-12 IGKV1-16 …
reactome_Regulation of FZD by ubiquitination	FZD5 FZD6 FZD8 LGR4 LGR5 LGR6 LRP5 LRP6 RNF43 RPS27A RSPO1 RSPO2 RSPO3 RSPO4 UBA52 UBB UBC USP8 WNT3A ZNRF3
reactome_Regulation of Glucokinase by Glucokinase Regulatory Protein	GCK GCKR NDC1 NUP107 NUP133 NUP153 NUP155 NUP160 NUP188 NUP205 NUP210 NUP214 NUP35 NUP37 NUP43 NUP50 NUP54 NUP58 NUP62 NUP85 NUP88 NUP93 NUP98 NUPL2 POM121 POM121C RAE1 RANBP2 SEC13 SEH1L TPR
reactome_Regulation of HSF1-mediated heat shock response	ATM ATR BAG1 BAG2 BAG3 BAG4 BAG5 CCAR2 COL4A6 CRYBA4 DEDD2 DNAJB1 DNAJB6 DNAJC2 DNAJC7 FKBP4 GML GSK3B HIKESHI HSBP1 HSBP2 HSF1 HSPA12A HSPA12B HSPA13 HSPA14 HSPA1A HSPA1B HSPA1L HSPA2 HSPA4 HSPA4L HSPA5 HSPA6 HSPA7 HSPA8 HSPA9 HSPH1 MAPK1 MAPK3 MAPKAPK2 MRPL18 NDC1 NUP107 NUP133 NUP153 NUP155 NUP160 NUP188 NUP205 NUP210 NUP214 NUP35 NUP37 NUP43 NUP50 NUP54 NUP58 NUP62 NUP85 NUP88 NUP93 NUP98 NUP…
reactome_Regulation of Hypoxia-inducible Factor (HIF) by oxygen	ARNT CA9 CITED2 CREBBP CUL2 EGLN1 EGLN2 EGLN3 ELOB ELOC EP300 EPAS1 EPO HIF1A HIF1AN HIF3A HIGD1A LIMD1 PSMA1 PSMA2 PSMA3 PSMA4 PSMA5 PSMA6 PSMA7 PSMA8 PSMB1 PSMB10 PSMB11 PSMB2 PSMB3 PSMB4 PSMB5 PSMB6 PSMB7 PSMB8 PSMB9 PSMC1 PSMC2 PSMC3 PSMC4 PSMC5 PSMC6 PSMD1 PSMD10 PSMD11 PSMD12 PSMD13 PSMD14 PSMD2 PSMD3 PSMD4 PSMD5 PSMD6 PSMD7 PSMD8 PSMD9 PSME1 PSME2 PSME3 PSME4 PSMF1 RBX1 RPS27A SEM1 UBA52 U…
reactome_Regulation of IFNA signaling	IFNA10 IFNA14 IFNA16 IFNA17 IFNA2 IFNA21 IFNA4 IFNA5 IFNA6 IFNA7 IFNA8 IFNAR1 IFNAR2 IFNB1 JAK1 PTPN1 PTPN11 PTPN6 SOCS1 SOCS3 STAT1 STAT2 TYK2 USP18
reactome_Regulation of IFNG signaling	IFNGR1 IFNGR2 JAK1 JAK2 PIAS1 PTPN1 PTPN11 PTPN2 PTPN6 SOCS1 SOCS3 STAT1 SUMO1
reactome_Regulation of Insulin-like Growth Factor (IGF) transport and uptake by Insulin-like Growth Factor Binding Proteins (IGFBPs)	AFP AHSG ALB AMBN AMELX AMTN ANO8 APLP2 APOA1 APOA2 APOA5 APOB APOE APOL1 APP BMP15 BMP4 BPIFB2 C3 C4A CALU CDH2 CHGB CHRDL1 CKAP4 CP CSF1 CST3 CTSG CYR61 DMP1 DNAJC3 ENAM EVA1A F2 F5 FAM20A FAM20C FBN1 FGA FGF23 FGG FN1 FSTL1 FSTL3 FUCA2 GAS6 GOLM1 GPC3 GZMH HRC HSP90B1 IGF1 IGF2 IGFALS IGFBP1 IGFBP2 IGFBP3 IGFBP4 IGFBP5 IGFBP6 IGFBP7 IL6 ITIH2 KLK1 KLK13 KLK2 KLK3 KNG1 KTN1 LAMB1 LAMB2 LAMC1 LG…
reactome_Regulation of KIT signaling	FYN GRB2 KIT KITLG LCK LYN PRKCA PTPN6 SH2B2 SH2B3 SOCS1 SOCS6 SOS1 SRC YES1
reactome_Regulation of MECP2 expression and activity	AGO2 AGO3 AGO4 AURKB CALM1 CAMK2A CAMK2B CAMK2D CAMK2G CAMK4 CREB1 FOXG1 GPS2 HDAC1 HDAC2 HDAC3 HIPK2 HTT LBR MECP2 MIR132 MOV10 NCOR1 NCOR2 PRKACA SIN3A TBL1X TBL1XR1 TNRC6A TNRC6B TNRC6C
reactome_Regulation of PLK1 Activity at G2/M Transition	AJUBA AKAP9 ALMS1 AURKA BORA BTRC CCNB1 CCNB2 CCP110 CDK1 CDK5RAP2 CENPJ CEP131 CEP135 CEP152 CEP164 CEP192 CEP250 CEP290 CEP41 CEP57 CEP63 CEP70 CEP72 CEP76 CEP78 CETN2 CKAP5 CLASP1 CNTRL CSNK1D CSNK1E CUL1 DCTN1 DCTN2 DCTN3 DYNC1H1 DYNC1I2 DYNLL1 FBXW11 FGFR1OP HAUS1 HAUS2 HAUS3 HAUS4 HAUS5 HAUS6 HAUS7 HAUS8 HSP90AA1 MAPRE1 NDE1 NEDD1 NEK2 NINL ODF2 OFD1 OPTN PAFAH1B1 PCM1 PCNT PLK1 PLK4 PPP1CB…
reactome_Regulation of PTEN gene transcription	ATN1 BMI1 CBX2 CBX4 CBX6 CBX8 CHD3 CHD4 EED EGR1 EZH2 GATAD2A GATAD2B HDAC1 HDAC2 HDAC3 HDAC5 HDAC7 JUN KDM1A LAMTOR1 LAMTOR2 LAMTOR3 LAMTOR4 LAMTOR5 MAF1 MAPK1 MAPK3 MBD3 MECOM MLST8 MTA1 MTA2 MTA3 MTOR NR2E1 PHC1 PHC2 PHC3 PPARG PTEN RBBP4 RBBP7 RCOR1 REST RHEB RING1 RNF2 RPTOR RRAGA RRAGB RRAGC RRAGD SALL4 SCMH1 SLC38A9 SNAI1 SNAI2 SUZ12 TP53
reactome_Regulation of PTEN mRNA translation	AGO2 AGO3 AGO4 CNOT6L MIR106A MIR106B MIR17 MIR19A MIR19B1 MIR19B2 MIR205 MIR20A MIR20B MIR21 MIR214 MIR22 MIR25 MIR26A1 MIR26A2 MIR93 MOV10 PTEN PTENP1 TNRC6A TNRC6B TNRC6C VAPA
reactome_Regulation of PTEN stability and activity	AKT2 AKT3 CSNK2A1 CSNK2A2 CSNK2B FRK MKRN1 NEDD4 OTUD3 PREX2 PSMA1 PSMA2 PSMA3 PSMA4 PSMA5 PSMA6 PSMA7 PSMA8 PSMB1 PSMB10 PSMB11 PSMB2 PSMB3 PSMB4 PSMB5 PSMB6 PSMB7 PSMB8 PSMB9 PSMC1 PSMC2 PSMC3 PSMC4 PSMC5 PSMC6 PSMD1 PSMD10 PSMD11 PSMD12 PSMD13 PSMD14 PSMD2 PSMD3 PSMD4 PSMD5 PSMD6 PSMD7 PSMD8 PSMD9 PSME1 PSME2 PSME3 PSME4 PSMF1 PTEN RNF146 RPS27A SEM1 STUB1 TNKS TNKS2 TRIM27 UBA52 UBB UBC USP13…
reactome_Regulation of RAS by GAPs	DAB2IP HRAS KBTBD7 KRAS NF1 NRAS PSMA1 PSMA2 PSMA3 PSMA4 PSMA5 PSMA6 PSMA7 PSMA8 PSMB1 PSMB10 PSMB11 PSMB2 PSMB3 PSMB4 PSMB5 PSMB6 PSMB7 PSMB8 PSMB9 PSMC1 PSMC2 PSMC3 PSMC4 PSMC5 PSMC6 PSMD1 PSMD10 PSMD11 PSMD12 PSMD13 PSMD14 PSMD2 PSMD3 PSMD4 PSMD5 PSMD6 PSMD7 PSMD8 PSMD9 PSME1 PSME2 PSME3 PSME4 PSMF1 RASA1 RASA2 RASA3 RASA4 RASAL1 RASAL2 RASAL3 RBX1 RPS27A SEM1 SPRED1 SPRED2 SPRED3 SYNGAP1 UBA5…
reactome_Regulation of RUNX1 Expression and Activity	AGO2 AGO3 AGO4 CBFB CCND1 CCND2 CCND3 CDK6 H19 MIR106A MIR17 MIR18A MIR20A MIR215 MIR27A MIR302B MIR378 MIR675 MOV10 PML PTPN11 RUNX1 SRC TNRC6A TNRC6B TNRC6C
reactome_Regulation of RUNX2 expression and activity	CBFB CUL1 DLX5 DLX6 ESR1 ESRRA FBXW7 GSK3B HIVEP3 MSX2 NKX3-2 NR3C1 PPARGC1A PPARGC1B PSMA1 PSMA2 PSMA3 PSMA4 PSMA5 PSMA6 PSMA7 PSMA8 PSMB1 PSMB10 PSMB11 PSMB2 PSMB3 PSMB4 PSMB5 PSMB6 PSMB7 PSMB8 PSMB9 PSMC1 PSMC2 PSMC3 PSMC4 PSMC5 PSMC6 PSMD1 PSMD10 PSMD11 PSMD12 PSMD13 PSMD14 PSMD2 PSMD3 PSMD4 PSMD5 PSMD6 PSMD7 PSMD8 PSMD9 PSME1 PSME2 PSME3 PSME4 PSMF1 RBX1 RPS27A RUNX2 SEM1 SKP1 SKP2 SMURF1 ST…
reactome_Regulation of RUNX3 expression and activity	CDKN2A EP300 MDM2 PSMA1 PSMA2 PSMA3 PSMA4 PSMA5 PSMA6 PSMA7 PSMB1 PSMB10 PSMB2 PSMB3 PSMB4 PSMB5 PSMB6 PSMB7 PSMB8 PSMB9 PSMC1 PSMC2 PSMC3 PSMC4 PSMC5 PSMC6 PSMD1 PSMD10 PSMD11 PSMD12 PSMD13 PSMD14 PSMD2 PSMD3 PSMD4 PSMD5 PSMD6 PSMD7 PSMD8 PSMD9 PSME1 PSME2 PSME3 PSMF1 RPS27A RUNX3 SEM1 SMURF1 SMURF2 SRC TGFB1 UBA52 UBB UBC
reactome_Regulation of TLR by endogenous ligand	CD14 CD36 FGA FGB FGG HMGB1 LBP LY96 S100A1 S100A8 S100A9 TLR1 TLR2 TLR4 TLR6
reactome_Regulation of TNFR1 signaling	BIRC3 CASP8 CHUK CLIP3 CRMA CYLD IKBKB IKBKG MADD OTUD7B OTULIN RACK1 RBCK1 RIPK1 RNF31 RPS27A SHARPIN SPI-2 SPPL2A SPPL2B TAX1BP1 TNF TNFAIP3 TNFRSF1A TRADD TRAF1 TRAF2 UBA52 UBB UBC UL36 USP2 USP21 USP4 XIAP
reactome_Regulation of TP53 Activity	AKT2 AKT3 ATM ATR ATRIP AURKA AURKB BANP BARD1 BLM BRCA1 BRD1 BRD7 BRIP1 BRPF1 BRPF3 CCNA1 CCNA2 CCNG1 CDK1 CDK2 CDK5 CDK5R1 CDKN2A CHD3 CHD4 CHEK1 CHEK2 CSNK2A1 CSNK2A2 CSNK2B DAXX DNA2 DYRK2 EHMT1 EHMT2 EP300 EXO1 GATAD2A GATAD2B HDAC1 HDAC2 HIPK1 HIPK2 HUS1 ING2 ING5 JMY KAT5 KAT6A KMT5A L3MBTL1 MAP2K6 MAPK11 MAPK14 MAPKAP1 MAPKAPK5 MBD3 MDM2 MDM4 MEAF6 MLST8 MRE11 MTA2 MTOR NBN NOC2L NUAK1 PD…
reactome_Regulation of TP53 Activity through Acetylation	AKT2 AKT3 BRD1 BRD7 BRPF1 BRPF3 CHD3 CHD4 EP300 GATAD2A GATAD2B HDAC1 HDAC2 ING2 ING5 KAT6A MAP2K6 MBD3 MEAF6 MTA2 PIN1 PIP4K2A PIP4K2B PIP4K2C PML RBBP4 RBBP7 TMEM55B TP53
reactome_Regulation of TP53 Activity through Association with Co-factors	AKT2 AKT3 BANP PHF20 POU4F1 POU4F2 PPP1R13B PPP1R13L TP53 TP53BP2 TP63 TP73 ZNF385A
reactome_Regulation of TP53 Activity through Methylation	CHEK2 EHMT1 EHMT2 EP300 JMY KMT5A L3MBTL1 MDM2 MDM4 PRMT5 RPS27A SETD9 SMYD2 TP53 TTC5 UBA52 UBB UBC
reactome_Regulation of TP53 Activity through Phosphorylation	ATR ATRIP AURKA AURKB BARD1 BLM BRCA1 BRIP1 CCNA1 CCNA2 CDK2 CDK5 CDK5R1 CHEK1 CHEK2 CSNK2A1 CSNK2A2 CSNK2B DNA2 DYRK2 EXO1 HIPK1 HIPK2 HUS1 KAT5 MAPK11 MAPK14 MAPKAPK5 MDM2 MDM4 MRE11 NBN NOC2L NUAK1 PIN1 PLK3 PRKAA1 PRKAA2 PRKAB1 PRKAB2 PRKAG1 PRKAG2 PRKAG3 RAD1 RAD17 RAD50 RAD9A RAD9B RBBP8 RFC2 RFC3 RFC4 RFC5 RHNO1 RMI1 RMI2 RPA1 RPA2 RPA3 RPS27A SSRP1 STK11 SUPT16H TAF1 TAF10 TAF11 TAF12 TAF…
reactome_Regulation of TP53 Degradation	AKT2 AKT3 ATM CCNA1 CCNA2 CCNG1 CDK1 CDK2 CDKN2A CHEK2 DAXX MAPKAP1 MDM2 MDM4 MLST8 MTOR PDPK1 PHF20 PPP2CA PPP2CB PPP2R1A PPP2R1B PPP2R5C PRR5 RFFL RICTOR RNF34 RPS27A SGK1 TP53 UBA52 UBB UBC USP2 USP7
reactome_Regulation of TP53 Expression and Degradation	AKT2 AKT3 ATM CCNA1 CCNA2 CCNG1 CDK1 CDK2 CDKN2A CHEK2 DAXX MAPKAP1 MDM2 MDM4 MLST8 MTOR PDPK1 PHF20 PPP2CA PPP2CB PPP2R1A PPP2R1B PPP2R5C PRDM1 PRR5 RFFL RICTOR RNF34 RPS27A SGK1 TP53 UBA52 UBB UBC USP2 USP7
reactome_Regulation of actin dynamics for phagocytic cup formation	ABI2 ABL1 ACTB ACTG1 ACTR2 ACTR3 ARPC1A ARPC1B ARPC2 ARPC3 ARPC4 ARPC5 BAIAP2 BRK1 BTK CD247 CD3G CDC42 CFL1 CRK CYFIP1 CYFIP2 DOCK1 ELMO1 ELMO2 FCGR1A FCGR2A FCGR3A GRB2 HSP90AA1 HSP90AB1 IGHG1 IGHG2 IGHG3 IGHG4 IGHV IGHV1-2 IGHV1-46 IGHV1-69 IGHV2-5 IGHV2-70 IGHV3-11 IGHV3-13 IGHV3-23 IGHV3-30 IGHV3-33 IGHV3-48 IGHV3-53 IGHV3-7 IGHV3-9 IGHV4-34 IGHV4-39 IGHV4-59 IGHV7-81 IGKC IGKV1-12 IGKV1-16 …
reactome_Regulation of activated PAK-2p34 by proteasome mediated degradation	PSMA1 PSMA2 PSMA3 PSMA4 PSMA5 PSMA6 PSMA7 PSMA8 PSMB1 PSMB10 PSMB11 PSMB2 PSMB3 PSMB4 PSMB5 PSMB6 PSMB7 PSMB8 PSMB9 PSMC1 PSMC2 PSMC3 PSMC4 PSMC5 PSMC6 PSMD1 PSMD10 PSMD11 PSMD12 PSMD13 PSMD14 PSMD2 PSMD3 PSMD4 PSMD5 PSMD6 PSMD7 PSMD8 PSMD9 PSME1 PSME2 PSME3 PSME4 PSMF1 RPS27A SEM1 UBA52 UBB UBC
reactome_Regulation of beta-cell development	AKT2 AKT3 CREBBP EP300 FGF10 FOXA2 FOXA3 FOXO1 GCK HES1 HNF1A HNF1B HNF4A HNF4G IAPP INS INSM1 KAT2A KAT2B MAFA MAML1 MAML2 MAML3 MAMLD1 NEUROD1 NEUROG3 NKX2-2 NKX6-1 NOTCH1 NR5A2 ONECUT1 ONECUT3 PAX4 PAX6 PDX1 PKLR PTF1A RBPJ RFX6 SLC2A2 SNW1
reactome_Regulation of cholesterol biosynthesis by SREBP (SREBF)	ACACB CARM1 CHD9 CREBBP CYP51A1 DHCR7 ELOVL6 FASN FDFT1 FDPS GGPS1 GPAM HELZ2 HMGCR HMGCS1 IDI1 INSIG1 INSIG2 KPNB1 LSS MBTPS1 MBTPS2 MED1 MTF1 MVD MVK NCOA1 NCOA2 NCOA6 NFYA NFYB NFYC PMVK PPARA RAN RXRA SAR1B SC5D SC5DL SCAP SCD SEC23A SEC24A SEC24B SEC24C SEC24D SMARCD3 SP1 SQLE SREBF1 SREBF2 TBL1X TBL1XR1 TGS1 TM7SF2
reactome_Regulation of expression of SLITs and ROBOs	COL4A5 CUL2 DAG1 EIF4A3 EIF4G1 ELOB ELOC ETF1 FAU GSPT1 GSPT2 HOXA2 ISL1 LDB1 LHX2 LHX3 LHX4 LHX9 MAGOH MAGOHB MSI1 NCBP1 NCBP2 PABPC1 PSMA1 PSMA2 PSMA3 PSMA4 PSMA5 PSMA6 PSMA7 PSMA8 PSMB1 PSMB10 PSMB11 PSMB2 PSMB3 PSMB4 PSMB5 PSMB6 PSMB7 PSMB8 PSMB9 PSMC1 PSMC2 PSMC3 PSMC4 PSMC5 PSMC6 PSMD1 PSMD10 PSMD11 PSMD12 PSMD13 PSMD14 PSMD2 PSMD3 PSMD4 PSMD5 PSMD6 PSMD7 PSMD8 PSMD9 PSME1 PSME2 PSME3 PSME4…
reactome_Regulation of gene expression by Hypoxia-inducible Factor	CA9 CITED2 CREBBP EP300 EPAS1 EPO HIF1A HIF3A HIGD1A VEGFA
reactome_Regulation of gene expression in beta cells	AKT2 AKT3 FOXA2 FOXA3 FOXO1 GCK HNF1A HNF4A HNF4G IAPP INS MAFA NEUROD1 NKX2-2 NKX6-1 PAX6 PDX1 PKLR RFX6 SLC2A2
reactome_Regulation of gene expression in late stage (branching morphogenesis) pancreatic bud precursor cells	EP300 HES1 HNF1B KAT2A KAT2B MAML1 MAML2 MAML3 MAMLD1 NEUROG3 NOTCH1 ONECUT1 ONECUT3 RBPJ SNW1
reactome_Regulation of innate immune responses to cytosolic DNA	DTX4 IRF3 NLRP4 RPS27A TBK1 TMEM173 TREX1 TRIM21 TRIM32 TRIM56 UBA52 UBB UBC ZBP1
reactome_Regulation of insulin secretion	ADCY5 ADCY6 ADCY8 ADRA2A ADRA2C AHCYL1 AKAP5 ARL2 ARL2BP CACNA1A CACNA1C CACNA1D CACNA1E CACNA2D2 CACNB2 CACNB3 CHRM3 FFAR1 GCG GLP1R GNA11 GNA14 GNA15 GNAI1 GNAI2 GNAQ GNAS GNB1 GNB2 GNB3 GNB4 GNB5 GNG10 GNG11 GNG12 GNG13 GNG2 GNG3 GNG4 GNG5 GNG7 GNG8 GNGT1 GNGT2 INS IQGAP1 ITPR1 ITPR2 ITPR3 KCNB1 KCNC2 KCNG2 KCNJ11 KCNS3 MARCKS PLCB1 PLCB2 PLCB3 PRKACA PRKACB PRKACG PRKAR1A PRKAR1B PRKAR2A PRKA…
reactome_Regulation of lipid metabolism by Peroxisome proliferator-activated receptor alpha (PPARalpha)	ABCB4 ACADM ACOX1 ACSL1 AGT AHR AHRR ALAS1 ANGPTL4 ANKRD1 APOA1 APOA2 APOA5 ARNT ARNT2 ARNTL CARM1 CCNC CD36 CDK19 CDK8 CHD9 CLOCK CPT1A CPT2 CREBBP CYP1A1 CYP4A11 CYP7A1 EP300 ESRRA FABP1 FADS1 FAM120B FDFT1 FHL2 G0S2 GLIPR1 GPS2 GRHL1 HDAC3 HELZ2 HMGCR HMGCS1 HMGCS2 ME1 MED1 MED10 MED11 MED12 MED13 MED13L MED14 MED15 MED16 MED17 MED18 MED19 MED20 MED21 MED22 MED23 MED24 MED25 MED26 MED27 MED28 …
reactome_Regulation of localization of FOXO transcription factors	AKT2 AKT3 FOXO1 FOXO3 FOXO4 FOXO6 SFN YWHAB YWHAG YWHAQ YWHAZ
reactome_Regulation of mRNA stability by proteins that bind AU-rich elements	ANP32A DCP1A DCP2 DIS3 EIF4G1 ELAVL1 ENPP2 EXOSC1 EXOSC2 EXOSC3 EXOSC4 EXOSC5 EXOSC6 EXOSC7 EXOSC8 EXOSC9 GPRC5A HNRNPD HSPA1A HSPA8 HSPB1 KHSRP MAPK11 MAPK14 MAPKAPK2 NUP214 PABPC1 PARN PRKCA PRKCD PSMA1 PSMA2 PSMA3 PSMA4 PSMA5 PSMA6 PSMA7 PSMA8 PSMB1 PSMB10 PSMB11 PSMB2 PSMB3 PSMB4 PSMB5 PSMB6 PSMB7 PSMB8 PSMB9 PSMC1 PSMC2 PSMC3 PSMC4 PSMC5 PSMC6 PSMD1 PSMD10 PSMD11 PSMD12 PSMD13 PSMD14 PSMD2 P…
reactome_Regulation of mitotic cell cycle	ANAPC10 ANAPC11 ANAPC15 ANAPC16 ANAPC2 ANAPC4 ANAPC5 ANAPC7 AURKA AURKB BTRC BUB1B BUB3 CCNA1 CCNA2 CCNB1 CDC14A CDC16 CDC20 CDC23 CDC26 CDC27 CDK1 CDK2 CUL1 FBXO5 FZR1 MAD2L1 NEK2 PLK1 PSMA1 PSMA2 PSMA3 PSMA4 PSMA5 PSMA6 PSMA7 PSMA8 PSMB1 PSMB10 PSMB11 PSMB2 PSMB3 PSMB4 PSMB5 PSMB6 PSMB7 PSMB8 PSMB9 PSMC1 PSMC2 PSMC3 PSMC4 PSMC5 PSMC6 PSMD1 PSMD10 PSMD11 PSMD12 PSMD13 PSMD14 PSMD2 PSMD3 PSMD4 PS…
reactome_Regulation of necroptotic cell death	BIRC3 CASP8 CFLAR CRMA FADD FAS FASLG RIPK1 SPI-2 TNFRSF10A TNFRSF10B TNFSF10 TRADD TRAF2 XIAP
reactome_Regulation of ornithine decarboxylase (ODC)	NQO1 OAZ1 OAZ2 OAZ3 ODC1 PSMA1 PSMA2 PSMA3 PSMA4 PSMA5 PSMA6 PSMA7 PSMA8 PSMB1 PSMB10 PSMB11 PSMB2 PSMB3 PSMB4 PSMB5 PSMB6 PSMB7 PSMB8 PSMB9 PSMC1 PSMC2 PSMC3 PSMC4 PSMC5 PSMC6 PSMD1 PSMD10 PSMD11 PSMD12 PSMD13 PSMD14 PSMD2 PSMD3 PSMD4 PSMD5 PSMD6 PSMD7 PSMD8 PSMD9 PSME1 PSME2 PSME3 PSME4 PSMF1 SEM1
reactome_Regulation of pyruvate dehydrogenase (PDH) complex	DLD GSTZ1 PDHA1 PDHA2 PDHB PDHX PDK1 PDK2 PDK3 PDK4 PDP1 PDP2 PDPR PPARD RXRA
reactome_Regulation of signaling by CBL	CBL CRK CRKL FYN GRB2 HCK LYN PIK3CA PIK3CB PIK3CD PIK3R1 PIK3R2 PIK3R3 RAPGEF1 SYK VAV1 YES1
reactome_Regulation of signaling by NODAL	ACVR1C ACVR2A ACVR2B CER1 CFC1 DAND5 LEFTY1 LEFTY2 NODAL TDGF1 TDGF1P3
reactome_Regulation of the apoptosome activity	APIP AVEN CARD8 CASP9 CYCS DIABLO MAPK1 MAPK3 UACA XIAP
reactome_Removal of the Flap Intermediate	FEN1 PCNA POLA1 POLA2 POLD1 POLD2 POLD3 POLD4 PRIM1 PRIM2 RPA1 RPA2 RPA3
reactome_Repression of WNT target genes	AXIN2 CTBP1 CTBP2 HDAC1 LEF1 MYC TCF7 TCF7L1 TCF7L2 TLE1 TLE2 TLE3 TLE4
reactome_Reproduction	ACR ADAM2 ADAM20 ADAM21 ADAM30 ATM ATR B4GALT1 BLM BRCA1 BRCA2 CATSPER1 CATSPER2 CATSPER3 CATSPER4 CATSPERB CATSPERD CATSPERG CD9 CDK2 CDK4 DIDO1 DMC1 FKBP6 H2AFB1 H2AFJ H2AFV H2AFX H2AFZ H2BFS H3F3A HIST1H2AB HIST1H2AC HIST1H2AD HIST1H2AJ HIST1H2BA HIST1H2BB HIST1H2BC HIST1H2BD HIST1H2BH HIST1H2BJ HIST1H2BK HIST1H2BL HIST1H2BM HIST1H2BN HIST1H2BO HIST1H3A HIST1H4A HIST2H2AA3 HIST2H2AC HIST2H2BE …
reactome_Resolution of AP sites via the multiple-nucleotide patch replacement pathway	APEX1 FEN1 LIG1 PARG PARP1 PARP2 PCNA POLB POLD1 POLD2 POLD3 POLD4 POLE POLE2 POLE3 POLE4 RFC1 RFC2 RFC3 RFC4 RFC5 RPA1 RPA2 RPA3
reactome_Resolution of Abasic Sites (AP sites)	APEX1 FEN1 LIG1 LIG3 MBD4 MPG MUTYH NEIL1 NEIL2 NTHL1 OGG1 PARG PARP1 PARP2 PCNA PNKP POLB POLD1 POLD2 POLD3 POLD4 POLE POLE2 POLE3 POLE4 RFC1 RFC2 RFC3 RFC4 RFC5 RPA1 RPA2 RPA3 SMUG1 TDG UNG XRCC1
reactome_Resolution of D-Loop Structures	BARD1 BLM BRCA1 BRCA2 BRIP1 DNA2 EME1 EME2 EXO1 GEN1 KAT5 MRE11 MUS81 NBN PALB2 RAD50 RAD51 RAD51AP1 RAD51B RAD51C RAD51D RBBP8 RMI1 RMI2 RTEL1 SLX1A SLX4 SPIDR TOP3A WRN XRCC2 XRCC3
reactome_Resolution of D-loop Structures through Holliday Junction Intermediates	BARD1 BLM BRCA1 BRCA2 BRIP1 DNA2 EME1 EME2 EXO1 GEN1 KAT5 MRE11 MUS81 NBN PALB2 RAD50 RAD51 RAD51AP1 RAD51B RAD51C RAD51D RBBP8 RMI1 RMI2 SLX1A SLX4 SPIDR TOP3A WRN XRCC2 XRCC3
reactome_Resolution of D-loop Structures through Synthesis-Dependent Strand Annealing (SDSA)	BARD1 BLM BRCA1 BRCA2 BRIP1 DNA2 EXO1 KAT5 MRE11 NBN PALB2 RAD50 RAD51 RAD51AP1 RAD51B RAD51C RAD51D RBBP8 RMI1 RMI2 RTEL1 TOP3A WRN XRCC2 XRCC3
reactome_Resolution of Sister Chromatid Cohesion	APITD1 AURKB B9D2 BIRC5 BUB1 BUB1B BUB3 CCNB1 CCNB2 CDC20 CDCA5 CDCA8 CDK1 CENPA CENPC CENPE CENPF CENPH CENPI CENPK CENPL CENPM CENPN CENPO CENPP CENPQ CENPT CENPU CKAP5 CLASP1 CLASP2 CLIP1 DSN1 DYNC1H1 DYNC1I1 DYNC1I2 DYNC1LI1 DYNC1LI2 DYNLL1 DYNLL2 ERCC6L HDAC8 INCENP ITGB3BP KIF18A KIF2A KIF2B KIF2C KNL1 KNTC1 MAD1L1 MAD2L1 MAPRE1 MIS12 NDC80 NDE1 NDEL1 NSL1 NUDC NUF2 NUP107 NUP133 NUP160 NUP…
reactome_Respiratory electron transport	COQ10A COQ10B COX11 COX14 COX16 COX18 COX19 COX20 COX4I1 COX5A COX5B COX6A1 COX6B1 COX6C COX7A2L COX7B COX7C COX8A CYC1 CYCS ECSIT ETFA ETFB ETFDH LRPPRC MT-CO1 MT-CO2 MT-CO3 MT-CYB MT-ND1 MT-ND2 MT-ND3 MT-ND4 MT-ND5 MT-ND6 NDUFA1 NDUFA10 NDUFA11 NDUFA12 NDUFA13 NDUFA2 NDUFA3 NDUFA4 NDUFA5 NDUFA6 NDUFA7 NDUFA8 NDUFA9 NDUFAB1 NDUFAF1 NDUFAF2 NDUFAF3 NDUFAF4 NDUFAF5 NDUFAF6 NDUFAF7 NDUFB1 NDUFB10 N…
reactome_Respiratory electron transport, ATP synthesis by chemiosmotic coupling, and heat production by uncoupling proteins.	ATP5F1A ATP5F1B ATP5F1C ATP5F1D ATP5F1E ATP5MC1 ATP5MC2 ATP5MC3 ATP5ME ATP5MF ATP5MG ATP5PB ATP5PD ATP5PF ATP5PO ATP5S COQ10A COQ10B COX11 COX14 COX16 COX18 COX19 COX20 COX4I1 COX5A COX5B COX6A1 COX6B1 COX6C COX7A2L COX7B COX7C COX8A CYC1 CYCS ECSIT ETFA ETFB ETFDH LRPPRC MT-ATP6 MT-ATP8 MT-CO1 MT-CO2 MT-CO3 MT-CYB MT-ND1 MT-ND2 MT-ND3 MT-ND4 MT-ND5 MT-ND6 NDUFA1 NDUFA10 NDUFA11 NDUFA12 NDUFA13 N…
reactome_Response of Mtb to phagocytosis	MT2748 Rv1280c Rv1281c Rv1282c Rv1283c Rv2238c Rv2895c adhE2 ahpC ahpD bfr bfrB dlaT fgd1 ggtA glbN irtA irtB katG lpdC msrA secA1 secA2 secD secE secF secG secY sodB sodC tpx trx-2 trxA trxB
reactome_Response to elevated platelet cytosolic Ca2+	A2M ABCC4 ACTN1 ACTN2 ACTN4 AHSG ALB ALDOA ANXA5 APLP2 APOA1 APOH APOOL APP BRPF3 CALM1 CALU CAP1 CD109 CD36 CD63 CD9 CDC37L1 CFD CFL1 CHID1 CLEC3B CLU CTSW CYB5R1 ECM1 EGF ENDOD1 F13A1 F5 F8 FAM3C FAM49B FERMT3 FGA FGB FGG FLNA FN1 GAS6 GTPBP2 HABP4 HGF HRG HSPA5 IGF1 IGF2 ISLR ITGA2B ITGB3 ITIH3 ITIH4 KNG1 LAMP2 LEFTY2 LGALS3BP LHFPL2 LY6G6F MAGED2 MANF MMRN1 NHLRC2 OLA1 ORM1 ORM2 PCDH7 PCYOX1L…
reactome_Response to metal ions	MT1A MT1B MT1E MT1F MT1G MT1H MT1M MT1X MT2A MT3 MT4 MTF1 SNCB
reactome_Retinoid metabolism and transport	AKR1B10 AKR1C1 AKR1C3 AKR1C4 APOA1 APOA2 APOA4 APOB APOC2 APOC3 APOE APOM BCO1 BCO2 CLPS GPC1 GPC2 GPC3 GPC4 GPC5 GPC6 GPIHBP1 HSPG2 LDLR LPL LRAT LRP1 LRP10 LRP12 LRP2 LRP8 PLB1 PNLIP RBP1 RBP2 RBP4 RDH11 RETSAT SDC1 SDC2 SDC3 SDC4 TTR
reactome_Retrograde neurotrophin signalling	AP2A2 AP2B1 AP2M1 AP2S1 CLTA CLTC DNAL4 DNM1 DNM2 DNM3 NGF NTRK1 SH3GL2
reactome_Retrograde transport at the Trans-Golgi-Network	ARFRP1 ARL1 COG1 COG2 COG3 COG4 COG5 COG6 COG7 COG8 GCC1 GCC2 GOLGA1 GOLGA4 IGF2R M6PR NAA30 NAA35 NAA38 NAPA NAPB NAPG NSF PLIN3 RAB43 RAB6A RAB6B RAB9A RAB9B RABEPK RGP1 RHOBTB3 RIC1 SCOC STX10 STX16 STX6 SYS1 TGOLN2 TMF1 USP6NL VAMP3 VAMP4 VPS51 VPS52 VPS53 VPS54 VTI1A
reactome_Rev-mediated nuclear export of HIV RNA	NDC1 NUP107 NUP133 NUP153 NUP155 NUP160 NUP188 NUP205 NUP210 NUP214 NUP35 NUP37 NUP43 NUP50 NUP54 NUP58 NUP62 NUP85 NUP88 NUP93 NUP98 NUPL2 POM121 POM121C RAE1 RAN RANBP1 RANBP2 RANGAP1 RCC1 SEC13 SEH1L TPR XPO1 rev
reactome_Reversible hydration of carbon dioxide	CA12 CA13 CA14 CA2 CA3 CA4 CA5A CA5B CA6 CA7 CA9
reactome_Rho GTPase cycle	ABR AKAP13 ARAP1 ARAP2 ARAP3 ARHGAP1 ARHGAP10 ARHGAP11A ARHGAP11B ARHGAP12 ARHGAP15 ARHGAP17 ARHGAP18 ARHGAP19 ARHGAP20 ARHGAP21 ARHGAP22 ARHGAP23 ARHGAP24 ARHGAP25 ARHGAP26 ARHGAP27 ARHGAP28 ARHGAP29 ARHGAP30 ARHGAP31 ARHGAP32 ARHGAP33 ARHGAP35 ARHGAP36 ARHGAP39 ARHGAP4 ARHGAP40 ARHGAP42 ARHGAP44 ARHGAP5 ARHGAP6 ARHGAP8 ARHGAP9 ARHGDIA ARHGDIB ARHGDIG ARHGEF1 ARHGEF10 ARHGEF10L ARHGEF11 ARHGEF12…
reactome_Ribosomal scanning and start codon recognition	EIF2S1 EIF2S2 EIF2S3 EIF3A EIF3B EIF3C EIF3D EIF3E EIF3F EIF3G EIF3H EIF3I EIF3J EIF3K EIF3L EIF3M EIF4A1 EIF4A2 EIF4B EIF4E EIF4G1 EIF4H EIF5 FAU RPS10 RPS11 RPS12 RPS13 RPS14 RPS15 RPS15A RPS16 RPS17 RPS18 RPS19 RPS2 RPS20 RPS21 RPS23 RPS24 RPS25 RPS26 RPS27 RPS27A RPS27L RPS28 RPS29 RPS3 RPS3A RPS4X RPS4Y1 RPS4Y2 RPS5 RPS6 RPS7 RPS8 RPS9 RPSA
reactome_Role of LAT2/NTAL/LAB on calcium mobilization	GAB2 GRB2 IGHE IGHV IGHV1-2 IGHV1-46 IGHV1-69 IGHV2-5 IGHV2-70 IGHV3-11 IGHV3-13 IGHV3-23 IGHV3-30 IGHV3-33 IGHV3-48 IGHV3-53 IGHV3-7 IGHV3-9 IGHV4-34 IGHV4-39 IGHV4-59 IGHV7-81 IGKC IGKV1-12 IGKV1-16 IGKV1-17 IGKV1-33 IGKV1-39 IGKV1-5 IGKV1D-12 IGKV1D-16 IGKV1D-33 IGKV1D-39 IGKV2-28 IGKV2-29 IGKV2-30 IGKV2D-28 IGKV2D-30 IGKV2D-40 IGKV3-11 IGKV3-15 IGKV3-20 IGKV3D-20 IGKV4-1 IGKV5-2 IGLC1 IGLC2 I…
reactome_Role of phospholipids in phagocytosis	CD247 CD3G FCGR1A FCGR2A FCGR3A IGHG1 IGHG2 IGHG3 IGHG4 IGHV IGHV1-2 IGHV1-46 IGHV1-69 IGHV2-5 IGHV2-70 IGHV3-11 IGHV3-13 IGHV3-23 IGHV3-30 IGHV3-33 IGHV3-48 IGHV3-53 IGHV3-7 IGHV3-9 IGHV4-34 IGHV4-39 IGHV4-59 IGHV7-81 IGKC IGKV1-12 IGKV1-16 IGKV1-17 IGKV1-33 IGKV1-39 IGKV1-5 IGKV1D-12 IGKV1D-16 IGKV1D-33 IGKV1D-39 IGKV2-28 IGKV2-29 IGKV2-30 IGKV2D-28 IGKV2D-30 IGKV2D-40 IGKV3-11 IGKV3-15 IGKV3-2…
reactome_S Phase	AKT2 AKT3 ANAPC1 ANAPC10 ANAPC11 ANAPC15 ANAPC16 ANAPC2 ANAPC4 ANAPC5 ANAPC7 CABLES1 CCNA1 CCNA2 CCND1 CCNE1 CCNE2 CCNH CDC16 CDC23 CDC25A CDC25B CDC26 CDC27 CDC45 CDC6 CDCA5 CDK2 CDK4 CDK7 CDKN1A CDKN1B CDT1 CKS1B CUL1 DNA2 E2F1 E2F4 E2F5 ESCO1 ESCO2 FEN1 FZR1 GINS1 GINS2 GINS3 GINS4 GSK3B LIG1 LIN37 LIN52 LIN54 LIN9 MAX MCM2 MCM3 MCM4 MCM5 MCM6 MCM7 MCM8 MNAT1 MYC ORC1 ORC2 ORC3 ORC4 ORC5 ORC6 …
reactome_S33 mutants of beta-catenin aren't phosphorylated	APC AXIN1 CSNK1A1 CTNNB1 GSK3B PPP2CA PPP2CB PPP2R1A PPP2R1B PPP2R5A PPP2R5B PPP2R5C PPP2R5D PPP2R5E
reactome_S37 mutants of beta-catenin aren't phosphorylated	APC AXIN1 CSNK1A1 CTNNB1 GSK3B PPP2CA PPP2CB PPP2R1A PPP2R1B PPP2R5A PPP2R5B PPP2R5C PPP2R5D PPP2R5E
reactome_S45 mutants of beta-catenin aren't phosphorylated	APC AXIN1 CSNK1A1 CTNNB1 GSK3B PPP2CA PPP2CB PPP2R1A PPP2R1B PPP2R5A PPP2R5B PPP2R5C PPP2R5D PPP2R5E
reactome_SCF(Skp2)-mediated degradation of p27/p21	CCNA2 CCND1 CCNE1 CCNE2 CDK2 CDK4 CDKN1A CDKN1B CKS1B CUL1 PSMA1 PSMA2 PSMA3 PSMA4 PSMA5 PSMA6 PSMA7 PSMB1 PSMB10 PSMB2 PSMB3 PSMB4 PSMB5 PSMB6 PSMB7 PSMB8 PSMB9 PSMC1 PSMC2 PSMC3 PSMC4 PSMC5 PSMC6 PSMD1 PSMD10 PSMD11 PSMD12 PSMD13 PSMD14 PSMD2 PSMD3 PSMD4 PSMD5 PSMD6 PSMD7 PSMD8 PSMD9 PSME1 PSME2 PSME3 PSMF1 PTK6 RPS27A SEM1 SKP1 SKP2 UBA52 UBB UBC
reactome_SCF-beta-TrCP mediated degradation of Emi1	CDC20 CUL1 FBXO5 FZR1 PSMA1 PSMA2 PSMA3 PSMA4 PSMA5 PSMA6 PSMA7 PSMA8 PSMB1 PSMB10 PSMB11 PSMB2 PSMB3 PSMB4 PSMB5 PSMB6 PSMB7 PSMB8 PSMB9 PSMC1 PSMC2 PSMC3 PSMC4 PSMC5 PSMC6 PSMD1 PSMD10 PSMD11 PSMD12 PSMD13 PSMD14 PSMD2 PSMD3 PSMD4 PSMD5 PSMD6 PSMD7 PSMD8 PSMD9 PSME1 PSME2 PSME3 PSME4 PSMF1 RPS27A SEM1 SKP1 UBA52 UBB UBC
reactome_SEMA3A-Plexin repulsion signaling by inhibiting Integrin adhesion	FES FYN NRP1 PIP5K1C PLXNA1 PLXNA2 PLXNA3 PLXNA4 RAC1 RND1 RRAS SEMA3A TLN1
reactome_SHC-mediated cascade:FGFR1	FGF10 FGF17 FGF2 FGF20 FGF22 FGF23 FGF3 FGF4 FGF5 FGF6 FGF8 FGF9 FGFR1 GRB2 HRAS KL KRAS NRAS SHC1 SOS1
reactome_SHC-mediated cascade:FGFR2	FGF10 FGF16 FGF17 FGF18 FGF2 FGF20 FGF22 FGF23 FGF3 FGF4 FGF5 FGF6 FGF7 FGF8 FGF9 FGFR2 GRB2 HRAS KRAS NRAS SHC1 SOS1
reactome_SHC-mediated cascade:FGFR3	FGF16 FGF17 FGF18 FGF2 FGF20 FGF23 FGF4 FGF5 FGF8 FGF9 FGFR3 GRB2 HRAS KRAS NRAS SHC1 SOS1
reactome_SHC-mediated cascade:FGFR4	FGF16 FGF17 FGF18 FGF19 FGF2 FGF20 FGF23 FGF4 FGF6 FGF8 FGF9 FGFR4 GRB2 HRAS KLB KRAS NRAS SHC1 SOS1
reactome_SHC1 events in EGFR signaling	BTC EGF EGFR EPGN EREG GRB2 HBEGF HRAS KRAS NRAS SHC1 SOS1 TGFA
reactome_SHC1 events in ERBB2 signaling	EGF EGFR ERBB2 ERBB3 ERBB4 EREG GRB2 HBEGF HRAS KRAS NRAS NRG1 NRG2 NRG3 NRG4 PRKCA PRKCD PRKCE PTPN12 SHC1 SOS1
reactome_SHC1 events in ERBB4 signaling	ERBB4 EREG GRB2 HBEGF HRAS KRAS NRAS NRG1 NRG2 NRG3 NRG4 SHC1 SOS1
reactome_SIRT1 negatively regulates rRNA expression	H2AFJ H2AFV H2AFX H2AFZ H2BFS H3F3A HIST1H2AB HIST1H2AC HIST1H2AD HIST1H2AJ HIST1H2BA HIST1H2BB HIST1H2BC HIST1H2BD HIST1H2BH HIST1H2BJ HIST1H2BK HIST1H2BL HIST1H2BM HIST1H2BN HIST1H2BO HIST1H3A HIST1H4A HIST2H2AA3 HIST2H2AC HIST2H2BE HIST2H3A HIST3H2BB RRP8 SIRT1 SUV39H1 TAF1A TAF1B TAF1C TAF1D TBP
reactome_SLBP Dependent Processing of Replication-Dependent Histone Pre-mRNAs	LSM11 NCBP1 NCBP2 SLBP SNRPB SNRPD3 SNRPE SNRPF SNRPG ZNF473
reactome_SLC-mediated transmembrane transport	ALB APOD AVP BSG CALM1 CP CTNS EMB FGF21 HEPH LCN1 LCN12 LCN15 LCN9 MFSD4B MIR32 PDZD11 RHAG RHBG RHCG RSC1A1 RUNX1 SLC10A6 SLC11A1 SLC11A2 SLC12A1 SLC12A2 SLC12A3 SLC12A4 SLC12A5 SLC12A6 SLC12A7 SLC13A1 SLC13A2 SLC13A3 SLC13A4 SLC13A5 SLC14A1 SLC14A2 SLC15A1 SLC15A2 SLC15A3 SLC15A4 SLC16A1 SLC16A10 SLC16A2 SLC16A3 SLC16A7 SLC16A8 SLC17A1 SLC17A5 SLC17A6 SLC17A7 SLC17A8 SLC18A1 SLC18A2 SLC1A1 SLC…
reactome_SMAD2/SMAD3:SMAD4 heterotrimer regulates transcription	CCNC CCNK CCNT1 CCNT2 CDK8 CDK9 CDKN2B E2F4 E2F5 HDAC1 JUNB MEN1 MYC RBL1 RNF111 RPS27A SERPINE1 SMAD2 SMAD3 SMAD4 SMAD7 SNW1 SP1 TFDP1 TFDP2 TGIF1 TGIF2 UBA52 UBB UBC WWTR1
reactome_SRP-dependent cotranslational protein targeting to membrane	7SL RNA (ENSG00000222639) DDOST FAU RPL10 RPL10A RPL10L RPL11 RPL12 RPL13 RPL13A RPL14 RPL15 RPL17 RPL18 RPL18A RPL19 RPL21 RPL22 RPL22L1 RPL23 RPL23A RPL24 RPL26 RPL26L1 RPL27 RPL27A RPL28 RPL29 RPL3 RPL30 RPL31 RPL32 RPL34 RPL35 RPL35A RPL36 RPL36A RPL36AL RPL37 RPL37A RPL38 RPL39 RPL39L RPL3L RPL4 RPL41 RPL5 RPL6 RPL7 RPL7A RPL8 RPL9 RPLP0 RPLP1 RPLP2 RPN1 RPN2 RPS10 RPS11 RPS12 RPS13 RPS14 RP…
reactome_STING mediated induction of host immune responses	DDX41 DTX4 IFI16 IRF3 MRE11 NLRC3 NLRP4 PRKDC STAT6 TBK1 TMEM173 TREX1 TRIM21 XRCC5 XRCC6
reactome_SUMO E3 ligases SUMOylate target proteins	AR AURKA AURKB BIRC5 BLM BMI1 BRCA1 CASP8AP2 CBX2 CBX4 CBX5 CBX8 CDCA8 CDKN2A CETN2 CHD3 CREBBP CTBP1 DAXX DDX17 DDX5 DNMT1 DNMT3A DNMT3B EID3 EP300 ESR1 FOXL2 HDAC1 HDAC2 HDAC4 HDAC7 HERC2 HIC1 HIPK2 HIST1H4A HNRNPC HNRNPK IKBKE IKBKG INCENP ING2 L3MBTL2 MBD1 MDC1 MDM2 MITF MRTFA MTA1 NCOA1 NCOA2 NCOR2 NDC1 NFKB2 NFKBIA NOP58 NPM1 NR1H2 NR1H3 NR1H4 NR1I2 NR2C1 NR3C1 NR3C2 NR4A2 NR5A1 NR5A2 NRIP1…
reactome_SUMOylation	AR AURKA AURKB BIRC5 BLM BMI1 BRCA1 CASP8AP2 CBX2 CBX4 CBX5 CBX8 CDCA8 CDKN2A CETN2 CHD3 CREBBP CTBP1 DAXX DDX17 DDX5 DNMT1 DNMT3A DNMT3B EID3 EP300 ESR1 FOXL2 HDAC1 HDAC2 HDAC4 HDAC7 HERC2 HIC1 HIPK2 HIST1H4A HNRNPC HNRNPK IKBKE IKBKG INCENP ING2 L3MBTL2 MBD1 MDC1 MDM2 MITF MRTFA MTA1 NCOA1 NCOA2 NCOR2 NDC1 NFKB2 NFKBIA NOP58 NPM1 NR1H2 NR1H3 NR1H4 NR1I2 NR2C1 NR3C1 NR3C2 NR4A2 NR5A1 NR5A2 NRIP1…
reactome_SUMOylation of DNA damage response and repair proteins	BLM BMI1 BRCA1 CBX2 CBX4 CBX8 CDKN2A CETN2 EID3 HDAC7 HERC2 MDC1 NDC1 NSMCE1 NSMCE2 NSMCE3 NSMCE4A NUP107 NUP133 NUP153 NUP155 NUP160 NUP188 NUP205 NUP210 NUP214 NUP35 NUP37 NUP43 NUP50 NUP54 NUP58 NUP62 NUP85 NUP88 NUP93 NUP98 NUPL2 PARP1 PCGF2 PHC1 PHC2 PHC3 PIAS1 PIAS2 PIAS4 PML POM121 POM121C RAD21 RAD52 RAE1 RANBP2 RING1 RNF168 RNF2 RPA1 SCMH1 SEC13 SEH1L SMC1A SMC3 SMC5 SMC6 SP100 STAG1 STA…
reactome_SUMOylation of DNA methylation proteins	CBX2 CBX4 CBX8 DNMT1 DNMT3A DNMT3B PCGF2 PHC1 PHC2 PHC3 RING1 RNF2 SCMH1 SUMO1 UBE2I
reactome_SUMOylation of DNA replication proteins	AURKA AURKB BIRC5 CDCA8 INCENP NDC1 NUP107 NUP133 NUP153 NUP155 NUP160 NUP188 NUP205 NUP210 NUP214 NUP35 NUP37 NUP43 NUP50 NUP54 NUP58 NUP62 NUP85 NUP88 NUP93 NUP98 NUPL2 PCNA PIAS3 PIAS4 POM121 POM121C RAE1 RANBP2 RANGAP1 SEC13 SEH1L SUMO1 SUMO2 SUMO3 TOP1 TOP2A TOP2B TPR UBE2I
reactome_SUMOylation of RNA binding proteins	BMI1 CBX2 CBX4 CBX8 HNRNPC HNRNPK NDC1 NOP58 NUP107 NUP133 NUP153 NUP155 NUP160 NUP188 NUP205 NUP210 NUP214 NUP35 NUP37 NUP43 NUP50 NUP54 NUP58 NUP62 NUP85 NUP88 NUP93 NUP98 NUPL2 PCGF2 PHC1 PHC2 PHC3 POM121 POM121C RAE1 RANBP2 RING1 RNF2 SCMH1 SEC13 SEH1L SUMO1 SUMO2 TPR UBE2I
reactome_SUMOylation of SUMOylation proteins	NDC1 NUP107 NUP133 NUP153 NUP155 NUP160 NUP188 NUP205 NUP210 NUP214 NUP35 NUP37 NUP43 NUP50 NUP54 NUP58 NUP62 NUP85 NUP88 NUP93 NUP98 NUPL2 PIAS4 POM121 POM121C RAE1 RANBP2 SEC13 SEH1L SUMO1 SUMO2 TOPORS TPR UBE2I
reactome_SUMOylation of chromatin organization proteins	BMI1 CBX2 CBX4 CBX5 CBX8 CHD3 HDAC1 HDAC2 HDAC4 HIST1H4A L3MBTL2 NDC1 NUP107 NUP133 NUP153 NUP155 NUP160 NUP188 NUP205 NUP210 NUP214 NUP35 NUP37 NUP43 NUP50 NUP54 NUP58 NUP62 NUP85 NUP88 NUP93 NUP98 NUPL2 PCGF2 PHC1 PHC2 PHC3 PIAS1 PIAS2 POM121 POM121C RAE1 RANBP2 RING1 RNF2 SATB1 SATB2 SCMH1 SEC13 SEH1L SUMO1 SUMO2 SUMO3 SUZ12 TPR UBE2I ZBED1
reactome_SUMOylation of immune response proteins	IKBKG NFKB2 NFKBIA PIAS3 PIAS4 RELA SUMO1 SUMO3 TOPORS UBE2I
reactome_SUMOylation of intracellular receptors	ESR1 HDAC4 NR1H2 NR1H3 NR1H4 NR1I2 NR2C1 NR3C1 NR3C2 NR4A2 NR5A1 NR5A2 PGR PIAS1 PIAS2 PIAS3 PIAS4 PPARA PPARG RARA RORA RXRA SUMO1 SUMO2 SUMO3 THRA THRB UBE2I VDR
reactome_SUMOylation of transcription cofactors	CASP8AP2 CBX2 CBX4 CBX8 CREBBP CTBP1 DAXX DDX17 DDX5 EP300 HIPK2 ING2 MBD1 MRTFA NCOA1 NCOA2 NCOR2 NPM1 NRIP1 PARK7 PCGF2 PHC1 PHC2 PHC3 PIAS1 PIAS2 PIAS3 PIAS4 PPARGC1A RING1 RNF2 SAFB SCMH1 SIN3A SUMO1 SUMO2 SUMO3 TOPORS TRIM28 UBE2I UHRF2 ZNF131 ZNF350
reactome_SUMOylation of transcription factors	FOXL2 HIC1 MDM2 MITF MTA1 PIAS1 PIAS2 PIAS3 PIAS4 SP3 SUMO1 SUMO2 SUMO3 TFAP2A TFAP2B TFAP2C TP53 TP53BP1 UBE2I
reactome_SUMOylation of ubiquitinylation proteins	MDM2 NDC1 NUP107 NUP133 NUP153 NUP155 NUP160 NUP188 NUP205 NUP210 NUP214 NUP35 NUP37 NUP43 NUP50 NUP54 NUP58 NUP62 NUP85 NUP88 NUP93 NUP98 NUPL2 PIAS1 PIAS2 PIAS4 PML POM121 POM121C RAE1 RANBP2 SEC13 SEH1L SUMO1 TPR TRIM27 UBE2I VHL
reactome_Scavenging by Class A Receptors	APOB APOE CALR COL1A1 COL1A2 COL3A1 COL4A1 COL4A2 COLEC11 COLEC12 FTH1 FTL HSP90B1 MARCO MASP1 MSR1 SCARA5 SCGB3A2
reactome_Scavenging of heme from plasma	AMBP APOA1 APOL1 CD163 HBA1 HBB HP HPR HPX IGHA1 IGHA2 IGHV IGHV1-2 IGHV1-46 IGHV1-69 IGHV2-5 IGHV2-70 IGHV3-11 IGHV3-13 IGHV3-23 IGHV3-30 IGHV3-33 IGHV3-48 IGHV3-53 IGHV3-7 IGHV3-9 IGHV4-34 IGHV4-39 IGHV4-59 IGHV7-81 IGKC IGKV1-12 IGKV1-16 IGKV1-17 IGKV1-33 IGKV1-39 IGKV1-5 IGKV1D-12 IGKV1D-16 IGKV1D-33 IGKV1D-39 IGKV2-28 IGKV2-29 IGKV2-30 IGKV2D-28 IGKV2D-30 IGKV2D-40 IGKV3-11 IGKV3-15 IGKV3-20…
reactome_SeMet incorporation into proteins	AIMP2 DARS EEF1E1 EPRS IARS KARS LARS MARS QARS RARS
reactome_Selenoamino acid metabolism	AIMP1 AIMP2 CBS CTH DARS EEF1E1 EEFSEC EPRS FAU GNMT GSR HNMT IARS INMT KARS LARS MARS MAT1A NNMT PAPSS1 PAPSS2 PSTK QARS RARS RPL10 RPL10A RPL10L RPL11 RPL12 RPL13 RPL13A RPL14 RPL15 RPL17 RPL18 RPL18A RPL19 RPL21 RPL22 RPL22L1 RPL23 RPL23A RPL24 RPL26 RPL26L1 RPL27 RPL27A RPL28 RPL29 RPL3 RPL30 RPL31 RPL32 RPL34 RPL35 RPL35A RPL36 RPL36A RPL36AL RPL37 RPL37A RPL38 RPL39 RPL39L RPL3L RPL4 RPL41 …
reactome_Selenocysteine synthesis	FAU PSTK RPL10 RPL10A RPL10L RPL11 RPL12 RPL13 RPL13A RPL14 RPL15 RPL17 RPL18 RPL18A RPL19 RPL21 RPL22 RPL22L1 RPL23 RPL23A RPL24 RPL26 RPL26L1 RPL27 RPL27A RPL28 RPL29 RPL3 RPL30 RPL31 RPL32 RPL34 RPL35 RPL35A RPL36 RPL36A RPL36AL RPL37 RPL37A RPL38 RPL39 RPL39L RPL3L RPL4 RPL41 RPL5 RPL6 RPL7 RPL7A RPL8 RPL9 RPLP0 RPLP1 RPLP2 RPS10 RPS11 RPS12 RPS13 RPS14 RPS15 RPS15A RPS16 RPS17 RPS18 RPS19 RP…
reactome_Sema3A PAK dependent Axon repulsion	FES FYN HSP90AA1 HSP90AB1 LIMK1 NRP1 PAK1 PAK2 PAK3 PLXNA1 PLXNA2 PLXNA3 PLXNA4 RAC1 SEMA3A
reactome_Sema4D in semaphorin signaling	ARHGEF11 ARHGEF12 ERBB2 LIMK1 LIMK2 MET MYH10 MYH11 MYH14 MYH9 MYL12B MYL6 MYL9 PLXNB1 RAC1 RHOA RHOB RHOC RND1 ROCK1 ROCK2 RRAS SEMA4D
reactome_Sema4D induced cell migration and growth-cone collapse	ARHGEF12 ERBB2 LIMK1 LIMK2 MYH10 MYH11 MYH14 MYH9 MYL12B MYL6 MYL9 PLXNB1 RHOA RHOB RHOC RND1 ROCK1 ROCK2 SEMA4D
reactome_Semaphorin interactions	ARHGEF11 ARHGEF12 CD72 CDK5 CDK5R1 CFL1 CRMP1 DPYSL2 DPYSL3 DPYSL4 DPYSL5 ERBB2 FARP2 FES FYN GSK3B HSP90AA1 HSP90AB1 ITGA1 ITGB1 LIMK1 LIMK2 MET MYH10 MYH11 MYH14 MYH9 MYL12B MYL6 MYL9 NRP1 PAK1 PAK2 PAK3 PIP5K1C PLXNA1 PLXNA2 PLXNA3 PLXNA4 PLXNB1 PLXNB3 PLXNC1 PLXND1 PTPRC RAC1 RHOA RHOB RHOC RND1 ROCK1 ROCK2 RRAS SEMA3A SEMA3E SEMA4A SEMA4D SEMA5A SEMA6A SEMA6D SEMA7A TLN1 TREM2 TYROBP
reactome_Senescence-Associated Secretory Phenotype (SASP)	ANAPC10 ANAPC11 ANAPC15 ANAPC16 ANAPC2 ANAPC4 ANAPC5 ANAPC7 CCNA1 CCNA2 CDC16 CDC23 CDC26 CDC27 CDK2 CDK4 CDK6 CDKN1A CDKN1B CDKN2A CDKN2B CDKN2C CDKN2D CEBPB CXCL8 EHMT1 EHMT2 FOS FZR1 H2AFB1 H2AFJ H2AFV H2AFX H2AFZ H2BFS H3F3A HIST1H2AB HIST1H2AC HIST1H2AD HIST1H2AJ HIST1H2BA HIST1H2BB HIST1H2BC HIST1H2BD HIST1H2BH HIST1H2BJ HIST1H2BK HIST1H2BL HIST1H2BM HIST1H2BN HIST1H2BO HIST1H3A HIST1H4A HI…
reactome_Separation of Sister Chromatids	ANAPC1 ANAPC10 ANAPC11 ANAPC15 ANAPC16 ANAPC2 ANAPC4 ANAPC5 ANAPC7 APITD1 AURKB B9D2 BIRC5 BUB1 BUB1B BUB3 CDC16 CDC20 CDC23 CDC26 CDC27 CDCA5 CDCA8 CENPA CENPC CENPE CENPF CENPH CENPI CENPK CENPL CENPM CENPN CENPO CENPP CENPQ CENPT CENPU CKAP5 CLASP1 CLASP2 CLIP1 DSN1 DYNC1H1 DYNC1I1 DYNC1I2 DYNC1LI1 DYNC1LI2 DYNLL1 DYNLL2 ERCC6L ESPL1 HDAC8 INCENP ITGB3BP KIF18A KIF2A KIF2B KIF2C KNL1 KNTC1 MAD…
reactome_Serotonin Neurotransmitter Release Cycle	PPFIA1 PPFIA2 PPFIA3 PPFIA4 RAB3A RIMS1 SLC18A2 SNAP25 STX1A STXBP1 SYN1 SYN2 SYN3 SYT1 TSPOAP1 UNC13B VAMP2
reactome_Serotonin receptors	HTR1B HTR1D HTR1E HTR1F HTR2A HTR2B HTR2C HTR4 HTR5A HTR6 HTR7
reactome_Sialic acid metabolism	CTSA GLB1 GNE NANP NANS NEU1 NEU2 NEU3 NEU4 NPL SLC17A5 SLC35A1 ST3GAL1 ST3GAL2 ST3GAL3 ST3GAL4 ST3GAL5 ST3GAL6 ST6GAL1 ST6GAL2 ST6GALNAC1 ST6GALNAC2 ST6GALNAC3 ST6GALNAC4 ST6GALNAC5 ST6GALNAC6 ST8SIA1 ST8SIA2 ST8SIA3 ST8SIA4 ST8SIA5 ST8SIA6
reactome_Signal amplification	GNA13 GNA14 GNA15 GNAI1 GNAI2 GNAI3 GNAQ GNAT3 GNB1 GNB2 GNB3 GNB4 GNB5 GNG10 GNG11 GNG12 GNG13 GNG2 GNG3 GNG4 GNG5 GNG7 GNG8 GNGT1 GNGT2 MAPK14 P2RY1 P2RY12 PLA2G4A SRC TBXA2R
reactome_Signal regulatory protein family interactions	FYB GRB2 PTK2 PTK2B PTPN11 PTPN6 SIRPA SIRPB1 SIRPG SKAP2 SRC TYROBP
reactome_Signal transduction by L1	CSNK2A2 CSNK2B EGFR FGFR1 ITGA2B ITGA5 ITGA9 ITGAV ITGB1 ITGB3 L1CAM MAP2K1 MAP2K2 MAPK1 MAPK3 NCAM1 NRP1 PAK1 RAC1 VAV2
reactome_Signaling by Activin	ACVR1C ACVR2A ACVR2B DRAP1 FOXH1 FST FSTL3 INHBA INHBB SMAD2 SMAD3 SMAD4
reactome_Signaling by BMP	ACVR2B ACVRL1 AMH AMHR2 BMP10 BMP2 BMPR1A BMPR1B BMPR2 CER1 CHRDL1 FSTL1 GDF2 GREM2 NOG SKI SMAD1 SMAD4 SMAD5 SMAD6 SMAD7 SMAD9 SMURF1 SMURF2 UBE2D1 UBE2D3 ZFYVE16
reactome_Signaling by BRAF and RAF fusions	AGK AGTRAP AKAP9 AP3B1 APBB1IP ARAF ARRB1 ARRB2 ATG7 BCL2L11 BRAF CALM1 CAMK2A CAMK2B CAMK2D CAMK2G CLCN6 CNKSR1 CNKSR2 CSK ESRP1 FAM114A2 FAM131B FGA FGB FGG FN1 FXR1 HRAS IQGAP1 ITGA2B ITGB3 JAK2 KDM7A KIAA1549 KRAS KSR1 KSR2 LMNA MAP2K1 MAP2K2 MAPK1 MAPK3 MARK3 MPRIP NRAS PAPSS1 PEBP1 QKI RAF1 RAP1A RAP1B SND1 SRC TENT4A TLN1 TRAK1 TRIM24 VCL VWF YWHAB ZC3HAV1
reactome_Signaling by EGFR	ADAM12 ADAM17 AREG ARHGEF7 BTC CBL CDC42 CSK EGF EGFR EPGN EPN1 EPS15 EPS15L1 EREG GAB1 GRB2 HBEGF HGS HRAS KRAS LRIG1 NRAS PAG1 PIK3CA PIK3R1 PLCG1 PTPN11 PTPN12 PTPN3 PTPRK PXN RPS27A SH3GL1 SH3GL2 SH3GL3 SH3KBP1 SHC1 SOS1 SPRY1 SPRY2 SRC STAM STAM2 TGFA UBA52 UBB UBC
reactome_Signaling by EGFR in Cancer	BTC CBL CDC37 EGF EGFR EPGN EREG GAB1 GRB2 HBEGF HRAS HSP90AA1 KRAS NRAS PIK3CA PIK3R1 PLCG1 RPS27A SHC1 SOS1 TGFA UBA52 UBB UBC
reactome_Signaling by EGFRvIII in Cancer	CDC37 EGF EGFR GAB1 GRB2 HRAS HSP90AA1 KRAS NRAS PIK3CA PIK3R1 PLCG1 SHC1 SOS1
reactome_Signaling by ERBB2	AKT2 AKT3 BTC CDC37 CUL5 DIAPH1 EGF EGFR ERBB2 ERBB3 ERBB4 ERBIN EREG FYN GAB1 GRB2 GRB7 HBEGF HRAS HSP90AA1 KRAS MATK MEMO1 NRAS NRG1 NRG2 NRG3 NRG4 PIK3CA PIK3R1 PLCG1 PRKCA PRKCD PRKCE PTK6 PTPN12 PTPN18 RHOA RNF41 RPS27A SHC1 SOS1 SRC STUB1 UBA52 UBB UBC USP8 YES1
reactome_Signaling by ERBB4	APH1A APH1B BTC CSN2 CXCL12 EGF EGFR ERBB3 ERBB4 EREG ESR1 GFAP GRB2 HBEGF HRAS ITCH KRAS NCOR1 NCSTN NEDD4 NRAS NRG1 NRG2 NRG3 NRG4 PGR PIK3CA PIK3R1 PSEN1 PSEN2 PSENEN RPS27A S100B SHC1 SOS1 SRC STAT5A TAB2 UBA52 UBB UBC WWOX WWP1 YAP1
reactome_Signaling by Erythropoietin	EPO EPOR GAB1 GRB2 HRAS IRS2 JAK2 KRAS LYN NRAS PIK3CA PIK3CB PIK3CD PIK3CG PIK3R1 PIK3R5 PLCG1 PLCG2 RAPGEF1 SHC1 SOS1 STAT5A STAT5B VAV1
reactome_Signaling by FGFR	BRAF CBL ESRP1 ESRP2 FGF1 FGF10 FGF16 FGF17 FGF18 FGF19 FGF2 FGF20 FGF22 FGF23 FGF3 FGF4 FGF5 FGF6 FGF7 FGF8 FGF9 FGFBP1 FGFBP2 FGFBP3 FGFR1 FGFR2 FGFR2b FGFR2c FGFR3 FGFR4 FGFRL1 FLRT1 FLRT2 FLRT3 FRS2 FRS3 GAB1 GALNT3 GRB2 GTF2F1 GTF2F2 HNRNPA1 HNRNPF HNRNPH1 HNRNPM HRAS KL KLB KRAS MAPK1 MAPK3 MKNK1 NCBP1 NCBP2 NRAS PIK3CA PIK3R1 PLCG1 POLR2A POLR2B POLR2C POLR2D POLR2E POLR2F POLR2G POLR2H PO…
reactome_Signaling by FGFR in disease	BCR CNTRL CPSF6 CUX1 ERLIN2 FGF1 FGF10 FGF16 FGF17 FGF18 FGF2 FGF20 FGF22 FGF23 FGF3 FGF4 FGF5 FGF6 FGF7 FGF8 FGF9 FGFR1 FGFR1OP FGFR1OP2 FGFR2 FGFR3 FGFR4 FRS2 GAB1 GAB2 GRB2 GTF2F1 GTF2F2 HRAS KRAS LRRFIP1 MYO18A NCBP1 NCBP2 NRAS PIK3CA PIK3R1 PLCG1 POLR2A POLR2B POLR2C POLR2D POLR2E POLR2F POLR2G POLR2H POLR2I POLR2J POLR2K POLR2L SOS1 STAT1 STAT3 STAT5A STAT5B TRIM24 ZMYM2
reactome_Signaling by FGFR1	BRAF CBL FGF1 FGF10 FGF17 FGF18 FGF2 FGF20 FGF22 FGF23 FGF3 FGF4 FGF5 FGF6 FGF8 FGF9 FGFR1 FGFRL1 FLRT1 FLRT2 FLRT3 FRS2 FRS3 GAB1 GRB2 HRAS KL KRAS MAPK1 MAPK3 MKNK1 NRAS PIK3CA PIK3R1 PLCG1 PPP2CA PPP2CB PPP2R1A PTPN11 RPS27A SHC1 SOS1 SPRED1 SPRED2 SPRY2 SRC UBA52 UBB UBC
reactome_Signaling by FGFR1 in disease	BCR CNTRL CPSF6 CUX1 ERLIN2 FGF1 FGF17 FGF2 FGF20 FGF23 FGF4 FGF5 FGF6 FGF8 FGF9 FGFR1 FGFR1OP FGFR1OP2 FRS2 GAB1 GAB2 GRB2 HRAS KRAS LRRFIP1 MYO18A NRAS PIK3CA PIK3R1 PLCG1 SOS1 STAT1 STAT3 STAT5A STAT5B TRIM24 ZMYM2
reactome_Signaling by FGFR2	CBL ESRP1 ESRP2 FGF1 FGF10 FGF16 FGF17 FGF18 FGF2 FGF20 FGF22 FGF23 FGF3 FGF4 FGF5 FGF6 FGF7 FGF8 FGF9 FGFBP1 FGFBP2 FGFBP3 FGFR2 FGFR2b FGFR2c FRS2 FRS3 GAB1 GRB2 GTF2F1 GTF2F2 HNRNPA1 HNRNPF HNRNPH1 HNRNPM HRAS KRAS MAPK1 MAPK3 MKNK1 NCBP1 NCBP2 NRAS PIK3CA PIK3R1 PLCG1 POLR2A POLR2B POLR2C POLR2D POLR2E POLR2F POLR2G POLR2H POLR2I POLR2J POLR2K POLR2L PPP2CA PPP2CB PPP2R1A PTBP1 PTPN11 RBFOX2 …
reactome_Signaling by FGFR2 IIIa TM	FGF2 FGFR2 GTF2F1 GTF2F2 NCBP1 NCBP2 POLR2A POLR2B POLR2C POLR2D POLR2E POLR2F POLR2G POLR2H POLR2I POLR2J POLR2K POLR2L
reactome_Signaling by FGFR2 in disease	FGF10 FGF16 FGF17 FGF18 FGF2 FGF20 FGF22 FGF23 FGF3 FGF4 FGF5 FGF6 FGF7 FGF8 FGF9 FGFR2 FRS2 GAB1 GRB2 GTF2F1 GTF2F2 HRAS KRAS NCBP1 NCBP2 NRAS PIK3CA PIK3R1 PLCG1 POLR2A POLR2B POLR2C POLR2D POLR2E POLR2F POLR2G POLR2H POLR2I POLR2J POLR2K POLR2L SOS1
reactome_Signaling by FGFR3	CBL FGF1 FGF16 FGF17 FGF18 FGF2 FGF20 FGF23 FGF4 FGF5 FGF8 FGF9 FGFR3 FRS2 FRS3 GAB1 GALNT3 GRB2 HRAS KRAS MAPK1 MAPK3 MKNK1 NRAS PIK3CA PIK3R1 PLCG1 PPP2CA PPP2CB PPP2R1A PTPN11 RPS27A SHC1 SOS1 SPRY2 SRC UBA52 UBB UBC
reactome_Signaling by FGFR3 in disease	FGF16 FGF17 FGF18 FGF2 FGF20 FGF23 FGF4 FGF5 FGF8 FGF9 FGFR3 FRS2 GAB1 GRB2 HRAS KRAS NRAS PIK3CA PIK3R1 PLCG1 SOS1
reactome_Signaling by FGFR3 point mutants in cancer	FGF16 FGF17 FGF18 FGF2 FGF20 FGF23 FGF4 FGF5 FGF8 FGF9 FGFR3 FRS2 GAB1 GRB2 HRAS KRAS NRAS PIK3CA PIK3R1 PLCG1 SOS1
reactome_Signaling by FGFR4	CBL FGF1 FGF16 FGF17 FGF18 FGF19 FGF2 FGF20 FGF23 FGF4 FGF6 FGF8 FGF9 FGFR4 FRS2 FRS3 GAB1 GRB2 HRAS KLB KRAS MAPK1 MAPK3 MKNK1 NRAS PIK3CA PIK3R1 PLCG1 PPP2CA PPP2CB PPP2R1A PTPN11 RPS27A SHC1 SOS1 SPRY2 SRC UBA52 UBB UBC
reactome_Signaling by FGFR4 in disease	FRS2 GAB1 GRB2 HRAS KRAS NRAS PIK3CA PIK3R1 PLCG1 SOS1
[truncated: 4,547 more rows]

## Sheet: Supplementary Table 4
Supplementary Table 4: Beta cell DEGs between disease states
[truncated: 174,673 more rows]

## Sheet: Supplementary Table 5
Supplementary Table 5: pySCENIC CTX output
[truncated: 1,558 more rows]

## Sheet: Supplementary Table 6
Supplementary Table 6: Beta cell differential regulon activity between disease states
[truncated: 1,051 more rows]

[truncated: 14 more sheets: Supplementary Table 7, Supplementary Table 8, Supplementary Table 9, Supplementary Table 10, Supplementary Table 11, Supplementary Table 12, Supplementary Table 13, Supplementary Table 14, Supplementary Table 15, Supplementary Table 16, Supplementary Table 17, Supplementary Table 18, Supplementary Table 19, Supplementary Table 20]
